# Supplementary material for: Changes in the Acetylome and Succinylome of Bacillus subtilis in Response to Carbon Source
Source: PLoS One. 2015 Jun 22;10(6):e0131169. doi: 10.1371/journal.pone.0131169 (PMC4476798; doi:10.1371/journal.pone.0131169)
Supplement: S2 Table — The sheet “exp1_Ac (956)” shows a list of 956 unique acetylation sites identified in exp. 1. “Exp1_Sc (271)” shows a list of 271 unique succinylation sites identified in exp. 1. “Exp2_Ac (886)” shows a list of 886 unique acetylation sites identified in exp. 2. “Exp2_Sc (100)” shows a list of 100 succinylation sites identified in exp. 2. Information regarding protein accession number, protein description, protein functional classification based on the KEGG pathway database, gene name, position of the modification and its surrounding sequence, peptide peak ratio (heavy/light [pep]), protein ratio (heavy/light [pro]), and R-value is provided. “H” and “L” indicate that the peptide was detected only in the heavy or light sample in each experiment, respectively. (XLSX) [file pone.0131169.s006.xlsx]

## Sheet: exp1_Ac (956)
Protein Group Accessions	Protein Descriptions	KEGG_BRITE1	KEGG_BRITE2	Gene name	acetylation position in full aa (aaLength:aa full length, near acetylation position)	Sequence	Unique Sequence ID	PSM Ambiguity	Modifications	Activation Type	DeltaScore	DeltaCn	Rank	Search Engine Rank	# Missing Channels	# Single-Peak Channels	Heavy/Light (pep)	Precursor Area	Quan Channel	Heavy/Light (pro)	Score (pro)	Coverage (pro)	R-value	Quan Info	Quan Usage	QuanResultID	q-Value	PEP	Decoy Peptides Matched	Exp Value	Homology Threshold	Identity High	Identity Middle	IonScore	Peptides Matched	# Missed Cleavages	Isolation Interference [%]	Ion Inject Time [ms]	Intensity	Charge	m/z [Da]	MH+ [Da]	Delta Mass [Da]	Delta Mass [PPM]	RT [min]	First Scan	Last Scan	MS Order	Ions Matched
P42412	Methylmalonate semialdehyde dehydrogenase [acylating] OS=Bacillus subtilis (strain 168) GN=iolA	Others	unknown	iolA	K194(aaLength:487, 184~204)	LVELFEkAGLPK	1382	Unambiguous	K7(Acetyl)	HCD	1	0	1	1			0.197	18500000	Light	0.121409	221.952	13.55	1.62262	Unique	Used	2618	0	0.000114		0.00088	15	26	19	37	83	1	11	60	363000	2	693.406	1385.81	0	1.18	69.88	21667	21667	MS2	4/108
P42412	Methylmalonate semialdehyde dehydrogenase [acylating] OS=Bacillus subtilis (strain 168) GN=iolA	Others	unknown	iolA	K341(aaLength:487, 331~351)	TLSYIEkGLEEGAR	2082	Unambiguous	K7(Acetyl)	HCD	1	0	1	1		1	L	5660000	Light	0.121409	221.952	13.55	L	Excluded by Method	Not Used	2042	0	0.000582		0.032	20	27	20	22	107	1	44	60	190000	2	804.419	1607.83	0	1.57	62.46	18432	18432	MS2	3/132
C0SP93	Acetyl-coenzyme A carboxylase carboxyl transferase subunit beta OS=Bacillus subtilis (strain 168) GN=accD PE=1 SV=1 - [ACCD_BACSU]	Lipid metabolism	Fatty acid biosynthesis	accD	K42(aaLength:290, 32~52)	IMLTkELDk	696	Unambiguous	K5(Label:13C(6)+Acetyl); K9(Label:13C(6))	HCD	1	0	1	1			H	26700000		0.921407	391.474	34.48	H	Inconsistently Labeled	Not Used		0	0.000226	47	0.0017	18	25	18	33	65	1	28	60	567000	2	572.838	1144.67	0	0.07	53	14293	14293	MS2	4/80
C0SP98	Putative oligopeptide transport ATP-binding protein YkfD OS=Bacillus subtilis (strain 168) GN=ykfD PE=3 SV=1 - [YKFD_BACSU]	Others	unknown	ykfD	K25(aaLength:329, 15~35)	TVkAVDGVTFQIR	1664	Unambiguous	K3(Acetyl)	HCD	1	0	1	1	1		L	14600000	Light	L	93.4523	25.23	L	Excluded by Method	Not Used	1987	0	7.34e-05		0.0044	14	27	20	31	113	1	16	60	339000	2	738.416	1475.82	0	1.39	61.81	18132	18132	MS2	4/136
C0SPB0	Uncharacterized acyl--CoA ligase YtcI OS=Bacillus subtilis (strain 168) GN=ytcI PE=3 SV=1 - [YTCI_BACSU]	Carbohydrate metabolism	Propanoate metabolism	ytcI	K309(aaLength:529, 299~319)	EVIDVFQkHFGIK	2062	Unambiguous	K8(Acetyl)	HCD	1	0	1	1			0.809	26200000	Light	0.850736	206.542	18.53	0.950941	Unique	Used	2534	0	2.42e-05		0.0085	14	27	20	28	102	1	20	60	784000	3	534.628	1601.87	0	1.38	68.88	21236	21236	MS2	7/120
Q07833	tRNA(Glu)-specific nuclease WapA OS=Bacillus subtilis (strain 168) GN=wapA	Others	unknown	wapA	K1019(aaLength:2334, 1009~1029)	LQkVVDGHNNATVYTYNDk	3269	Unambiguous	K3(Label:13C(6)+Acetyl); K19(Label:13C(6))	HCD	1	0	1	1			H	14700000					H	Inconsistently Labeled	Not Used		0	9.97e-07		0.00061	15	27	20	40	119	1	2	60	290000	3	745.048	2233.13	0	-0.11	45.06	11005	11005	MS2	5/212
O31743	Ribosome biogenesis GTPase A OS=Bacillus subtilis (strain 168) GN=rbgA	Others	unknown	rbgA	K107(aaLength:282, 97~117)	EILQEkFDR	899	Unambiguous	K6(Label:13C(6)+Acetyl)	HCD	1	0	1	1			H	26300000		1.42062	92.9497	14.54	H	No Quan Values	Not Used		0	7.35e-05	94	0.00023	15	26	19	43	92	1	17	60	1260000	2	613.33	1225.65	0	0.59	52.65	14149	14149	MS2	6/84
O31743	Ribosome biogenesis GTPase A OS=Bacillus subtilis (strain 168) GN=rbgA	Others	unknown	rbgA	K162(aaLength:282, 152~172)	TGDRPGITTSQQWVkVGk	2953	Unambiguous	K15(Label:13C(6)+Acetyl); K18(Label:13C(6))	HCD	1	0	1	1			H	17400000		1.42062	92.9497	14.54	H	Inconsistently Labeled	Not Used		0	0.000898	141	0.033	14	28	21	23	135	1	19	60	325000	3	671.37	2012.09	0	-0.89	50.19	13143	13143	MS2	4/192
P34956	Quinol oxidase subunit 1	Energy metabolism	Oxidative phosphorylation	qoxB	K576(aaLength:649, 566~586)	TELYPESkFk	1137	Unambiguous	K8(Label:13C(6)+Acetyl); K10(Label:13C(6))	HCD	1	0	1	2			H	42700000					H	Inconsistently Labeled	Not Used		0.001	0.00317		0.0059	14	26	19	29	96	1	24	60	1050000	2	648.35	1295.69	0	0.73	52.71	14178	14178	MS2	4/80
P0CI76	Replication termination protein	Others	unknown	rtp	K51(aaLength:122, 41~61)	EIGFkPNHTEVYR	2140	Unambiguous	K5(Acetyl)	HCD	1	0	1	1			0.218	19100000	Light	0.184807	46.49	14.75	1.17961	Unique	Used	785	0	1.61e-06		0.009	14	27	20	28	119	0	10	60	591000	3	544.611	1631.82	0	0.62	47.52	11990	11990	MS2	6/128
P0CI78	50S ribosomal protein L24 OS=Bacillus subtilis (strain 168) GN=rplX	Translation	Ribosome	rplX	K29(aaLength:103, 19~39)	QGTILAAFPkk	923	Unambiguous	K10(Label:13C(6)+Acetyl); K11(Label:13C(6))	HCD	1	0	1	1			H	7540000		1.8977	93.8642	66.02	H	Inconsistently Labeled	Not Used		0.001	0.00354	54	0.022	14	23	16	20	46	1	38	60	291000	2	614.379	1227.75	0	0.12	57.31	16151	16151	MS2	4/120
P0CI78	50S ribosomal protein L24 OS=Bacillus subtilis (strain 168) GN=rplX	Translation	Ribosome	rplX	K42(aaLength:103, 32~52)	VLVEGVNMVkk	1058	Unambiguous	K10(Label:13C(6)+Acetyl); K11(Label:13C(6))	HCD	1	0	1	2			H	12500000		1.8977	93.8642	66.02	H	Inconsistently Labeled	Not Used		0	0.000724		0.0043	14	23	16	27	46	1	9	60	273000	2	635.386	1269.76	0	0.28	52.2	13937	13937	MS2	3/96
P0CI78	50S ribosomal protein L24 OS=Bacillus subtilis (strain 168) GN=rplX	Translation	Ribosome	rplX	K43(aaLength:103, 33~53)	kHSkPTQANPQGGISNQEAPIHVSNVMPLDPk	3824	Unambiguous	K1(Label:13C(6)+Acetyl); K4(Label:13C(6)); K32(Label:13C(6))	HCD	1	0	1	2			H	66700000		1.8977	93.8642	66.02	H	Inconsistently Labeled	Not Used		0	0.000512		0.035	14	26	19	21	82	1	10	60	120000	5	696.771	3479.83	0	1.79	52.61	14131	14131	MS2	4/372
P0CI78	50S ribosomal protein L24 OS=Bacillus subtilis (strain 168) GN=rplX	Translation	Ribosome	rplX	K84(aaLength:103, 74~94)	VGYkVEDGkk	792	Unambiguous	K4(Label:13C(6)+Acetyl); K9(Label:13C(6)); K10(Label:13C(6))	HCD	1	0	1	1			H	32700000		1.8977	93.8642	66.02	H	Inconsistently Labeled	Not Used		0	0.00073		0.03	14	26	19	22	88	2	16	60	586000	3	394.9	1182.69	0	-0.16	27.96	5325	5325	MS2	6/96
P0CI73	Glutamine--fructose-6-phosphate aminotransferase [isomerizing]	Carbohydrate metabolism	Amino sugar and nucleotide sugar metabolism	glmS	K19(aaLength:600, 9~29)	EILLkGLEk	566	Unambiguous	K5(Label:13C(6)+Acetyl); K9(Label:13C(6))	HCD	1	0	1	1			H	5290000					H	Inconsistently Labeled	Not Used		0	0.000858	22	0.011	14	21	14	21	27	1	30	60	346000	2	548.855	1096.7	0	0.92	59.17	16955	16955	MS2	4/80
P0CI74	Cell cycle protein GpsB	Others	unknown	gpsB	K26(aaLength:98, 16~36)	GYkQEDVDKFLDMIIK	2908	Unambiguous	K3(Acetyl)	HCD	1	0	1	2			0.721	20600000	Light	0.752638	126.952	43.88	0.957964	Redundant	Not Used	3132	0	0.000144	103	0.011	16	27	20	27	114	2	29	60	526000	3	662.008	1984.01	0	0.52	82.45	26529	26529	MS2	5/172
P0CI74	Cell cycle protein GpsB	Others	unknown	gpsB	K59(aaLength:98, 49~69)	DYETFHQEIEELQQENLQLkk	3662	Unambiguous	K20(Label:13C(6)+Acetyl); K21(Label:13C(6))	HCD	1	0	1	2			H	11900000		0.752638	126.952	43.88	H	Inconsistently Labeled	Not Used		0	0.000116		0.049	14	27	20	21	118	1	4	60	286000	3	906.123	2716.36	0	1.94	75.63	24059	24059	MS2	4/216
P0CI74	Cell cycle protein GpsB	Others	unknown	gpsB	K82(aaLength:98, 72~92)	kQPVQSNTTNFDILkR	2840	Unambiguous	K1(Label:13C(6)); K15(Label:13C(6)+Acetyl)	HCD	1	0	1	1			H	4740000		0.752638	126.952	43.88	H	Inconsistently Labeled	Not Used		0.001	0.00304		0.00046	16	27	20	41	121	2	48	60	739000	3	648.361	1943.07	0	-3.35	52.95	14272	14272	MS2	12/180
P0CI74	Cell cycle protein GpsB	Others	unknown	gpsB	K89(aaLength:98, 79~98)	LSNLEkHVFGSK	1431	Unambiguous	K6(Acetyl)	HCD	1	0	1	1			L			0.752638	126.952	43.88	L	No Quan Values	Not Used		0	5.94e-06		0.00019	15	28	21	46	145	1	45	60	1040000	2	700.88	1400.75	0	0.21	47.99	12203	12203	MS2	8/124
P53559	6-carboxyhexanoate--CoA ligase OS=Bacillus subtilis (strain 168) GN=bioW	Others	unknown	bioW	K133(aaLength:258, 123~143)	GAVLFDIHTGkR	1309	Unambiguous	K11(Label:13C(6)+Acetyl)	HCD	1	0	1	1	1		H	11900000	Light	5.30343	218.401	47.29	H	Excluded by Method	Not Used	1281	0	3.38e-07		0.00039	15	27	20	41	109	1	24	60	409000	3	454.593	1361.76	0	0.14	53.42	14471	14471	MS2	5/92
O05239	Probable NADH-dependent butanol dehydrogenase 1 OS=Bacillus subtilis (strain 168) GN=yugJ PE=3 SV=1 - [YUGJ_BACSU]	Carbohydrate metabolism	Butanoate metabolism	yugJ	K160(aaLength:387, 150~170)	EkYGWGSPLVFPk	1915	Unambiguous	K2(Label:13C(6)+Acetyl); K13(Label:13C(6))	HCD	1	0	1	1			H	11600000		0.48331	709.364	61.24	H	Inconsistently Labeled	Not Used		0	0.00037		0.0076	14	26	19	28	98	1	46	60	483000	2	781.427	1561.85	0	0.7	71.53	22345	22345	MS2	5/140
O05252	Uncharacterized lipoprotein YufN OS=Bacillus subtilis (strain 168) GN=yufN PE=3 SV=2 - [YUFN_BACSU]	Others	unknown	yufN	K201(aaLength:359, 191~211)	AVVEVkYAGGFDK	1512	Unambiguous	K6(Acetyl)	HCD	1	0	1	1	1		L	31700000	Light	0.0149545	360.555	40.39	L	Excluded by Method	Not Used	1384	0	9.93e-09		5.8e-07	17	27	20	70	116	1	16	60	759000	2	712.875	1424.74	0	0.28	54.59	14987	14987	MS2	9/124
O05267	NADH dehydrogenase-like protein YumB OS=Bacillus subtilis (strain 168) GN=yumB PE=3 SV=1 - [YUMB_BACSU]	Energy metabolism	Oxidative phosphorylation	yumB	K347(aaLength:406, 337~357)	GGELEEFkPDIK	1441	Unambiguous	K8(Acetyl)	HCD	1	0	1	1	1		L	6200000	Light				L	Excluded by Method	Not Used	1840	0	6.12e-05		0.0012	18	25	18	35	75	0	17	60	228000	2	702.357	1403.71	0	0.35	59.98	17323	17323	MS2	6/104
O05268	Ferredoxin--NADP reductase 2 OS=Bacillus subtilis (strain 168) GN=yumC PE=1 SV=2 - [FENR2_BACSU]	Metabolism of other amino acids	Selenocompound metabolism	yumC	K125(aaLength:332, 115~135)	TVIITAGNGAFkPR	1697	Unambiguous	K12(Acetyl)	HCD	1	0	1	1			1.14	6050000	Light	1.37467	1061.97	66.87	0.82929	Unique	Used	1416	0	1.23e-05		0.0016	16	27	20	36	112	0	11	60	225000	2	743.923	1486.84	0	1.3	54.93	15139	15139	MS2	6/128
O05268	Ferredoxin--NADP reductase 2 OS=Bacillus subtilis (strain 168) GN=yumC PE=1 SV=2 - [FENR2_BACSU]	Metabolism of other amino acids	Selenocompound metabolism	yumC	K151(aaLength:332, 141~161)	NLHYFVDDLQkFAGR	2674	Unambiguous	K11(Acetyl)	HCD	1	0	1	1			1.257	129000000	Light	1.37467	1061.97	66.87	0.914401	Unique	Used	2785	0	1.18e-06		5.4e-07	17	27	20	70	120	1	4	60	754000	3	622.317	1864.94	0	0.98	72.73	22857	22857	MS2	12/168
O05268	Ferredoxin--NADP reductase 2 OS=Bacillus subtilis (strain 168) GN=yumC PE=1 SV=2 - [FENR2_BACSU]	Metabolism of other amino acids	Selenocompound metabolism	yumC	K264(aaLength:332, 254~274)	NWGLDIEkNSIVVK	2191	Selected	K8(Acetyl)	HCD	0.0476	0	1	1			1.183	20300000	Light	1.37467	1061.97	66.87	0.86057	Unique	Used	2648	0.001	0.00322		0.038	14	26	19	21	99	1	13	60	401000	2	828.951	1656.9	0	-0.34	70.57	21947	21947	MS2	5/156
O05268	Ferredoxin--NADP reductase 2 OS=Bacillus subtilis (strain 168) GN=yumC PE=1 SV=2 - [FENR2_BACSU]	Metabolism of other amino acids	Selenocompound metabolism	yumC	K63(aaLength:332, 53~73)	YIYDVAGFPkIR	1686	Unambiguous	K10(Acetyl)	HCD	1	0	1	1			1.23	12200000	Light	1.37467	1061.97	66.87	0.89476	Unique	Used	2591	0	0.000531		0.0046	19	27	20	31	121	1	34	60	127000	2	742.402	1483.8	0	1.93	69.36	21451	21451	MS2	5/96
O05272	Asparagine synthetase [glutamine-hydrolyzing] 3 OS=Bacillus subtilis (strain 168) GN=asnO PE=1 SV=3 - [ASNO_BACSU]	Amino acid metabolism	Alanine, aspartate and glutamate metabolism	asnO	K215(aaLength:614, 205~225)	EIRPAHALTFSkDGLNIWR	3323	Unambiguous	K12(Acetyl)	HCD	1	0	1	1	1		L	11700000	Light	L	113.405	9.77	L	Excluded by Method	Not Used	2486	0	0.00171	104	0.076	21	28	21	20	148	1	24	60	235000	4	567.308	2266.21	0	-0.15	67.87	20792	20792	MS2	3/208
O05272	Asparagine synthetase [glutamine-hydrolyzing] 3 OS=Bacillus subtilis (strain 168) GN=asnO PE=1 SV=3 - [ASNO_BACSU]	Amino acid metabolism	Alanine, aspartate and glutamate metabolism	asnO	K230(aaLength:614, 220~240)	YWNVESEkHTDSFDDTVANVR	3570	Unambiguous	K8(Acetyl)	HCD	1	0	1	1	1		L	19000000	Light	L	113.405	9.77	L	Excluded by Method	Not Used	1850	0	2.28e-08		3.4e-06	13	18	13	55	13	1	5	60	307000	3	852.053	2554.15	0	-0.91	60.01	17337	17337	MS2	8/232
O05501	Uncharacterized protein YdhI OS=Bacillus subtilis (strain 168) GN=ydhI PE=4 SV=1 - [YDHI_BACSU]	Others	unknown	ydhI	K131(aaLength:160, 121~141)	GYQFAAVFPNAVEkAR	2580	Unambiguous	K14(Label:13C(6)+Acetyl)	HCD	1	0	1	1			0.035	7470000	Light	ND			ND	Unique	Used	2610	0.002	0.0154		0.058	20	27	20	20	125	1	22	60	106000	2	908.477	1815.95	0	-1.44	69.74	21613	21613	MS2	3/172
O06006	Putative cysteine protease YraA OS=Bacillus subtilis (strain 168) GN=yraA PE=2 SV=2 - [YRAA_BACSU]	Others	unknown	yraA	K90(aaLength:169, 80~100)	ADDRPGEFAkAFVENK	2615	Unambiguous	K10(Acetyl)	HCD	1	0	1	1			0.524	56800000	Light	0.617091	250.851	85.21	0.849145	Unique	Used	1830	0	1.96e-05		0.0026	14	25	18	32	77	1	38	60	1120000	3	612.636	1835.89	0	0.47	59.92	17297	17297	MS2	9/168
O06478	Putative aldehyde dehydrogenase YfmT OS=Bacillus subtilis (strain 168) GN=yfmT PE=2 SV=1 - [ALDH5_BACSU]	Amino acid metabolism	Arginine and proline metabolism	yfmT	K426(aaLength:485, 416~436)	GVAFAkR	69	Unambiguous	K6(Label:13C(6)+Acetyl)	HCD	1	0	1	1	1		H	1950000	Light	0.854322	684.885	54.02	H	Excluded by Method	Not Used	250	0.001	0.00928	53	0.0044	16	23	16	28	50	1	51	60	122000	2	398.742	796.477	0	-0.4	36.14	7861	7861	MS2	3/52
O06491	Glutamyl-tRNA(Gln) amidotransferase subunit A OS=Bacillus subtilis (strain 168) GN=gatA PE=3 SV=3 - [GATA_BACSU]	Translation	Aminoacyl-tRNA biosynthesis	gatA	K395(aaLength:485, 385~405)	DFEDVFEkYDVIVGPTTPTPAFk	3639	Unambiguous	K8(Label:13C(6)+Acetyl); K23(Label:13C(6))	HCD	1	0	1	1			H	13100000		1.20179	1443.49	69.9	H	Inconsistently Labeled	Not Used		0	4.41e-05		0.0046	14	28	21	32	140	1	10	60	278000	3	890.451	2669.34	0	-1.46	89.68	28871	28871	MS2	4/236
O06492	Glutamyl-tRNA(Gln) amidotransferase subunit C OS=Bacillus subtilis (strain 168) GN=gatC PE=3 SV=3 - [GATC_BACSU]	Translation	Aminoacyl-tRNA biosynthesis	gatC	K10(aaLength:96, 1~20)	ISIEEVkHVAHLAR	2182	Unambiguous	K7(Label:13C(6)+Acetyl)	HCD	1	0	1	1	1		H	7480000	Light	1.26193	110.795	71.88	H	Excluded by Method	Not Used	2032	0	1.53e-05		0.00082	17	25	18	36	69	1	13	60	497000	4	413.241	1649.94	0	-0.04	62.38	18396	18396	MS2	5/132
O06746	UPF0234 protein yitk OS=Bacillus subtilis (strain 168) GN=yitK PE=3 SV=1 - [YITK_BACSU]	Others	unknown	yitK	K136(aaLength:163, 126~146)	VTGkNKDDLQQIISAVR	2802	Unambiguous	K4(Acetyl)	HCD	1	0	1	2			0.679	41000000	Light	0.818745	316.101	57.06	0.829318	Redundant	Not Used	2124	0	6.99e-06		0.00092	15	27	20	38	119	2	9	60	484000	3	643.026	1927.06	0	1.28	63.31	18823	18823	MS2	5/180
O06977	Uncharacterized acetyltransferase YvcN OS=Bacillus subtilis (strain 168) GN=yvcN PE=3 SV=1 - [YVCN_BACSU]	Others	unknown	yvcN	K212(aaLength:254, 202~222)	SLLASkLTPSGR	1087	Unambiguous	K6(Label:13C(6)+Acetyl)	HCD	1	0	1	1	1		H	7930000	Light				H	Excluded by Method	Not Used	1425	0	4.45e-05	78	0.00087	15	26	19	37	87	1	55	60	232000	2	639.382	1277.76	0	3.66	55.18	15234	15234	MS2	5/112
O07020	Lactate utilization protein A OS=Bacillus subtilis (strain 168) GN=lutA PE=1 SV=1 - [LUTA_BACSU]	Others	unknown	lutA	K95(aaLength:238, 85~105)	EYPHLFQDDPkWADK	2809	Unambiguous	K11(Acetyl)	HCD	1	0	1	1		1	L	264000000	Light	L	189.985	69.75	L	Excluded by Method	Not Used	1999	0	5.7e-06		0.0017	14	22	15	31	39	1	5	54	3540000	3	644.304	1930.9	0	0.88	62.02	18227	18227	MS2	9/144
O07021	Lactate utilization protein B OS=Bacillus subtilis (strain 168) GN=lutB PE=1 SV=2 - [LUTB_BACSU]	Others	unknown	lutB	K385(aaLength:479, 375~395)	IPLHELLLkHR	1460	Unambiguous	K9(Acetyl)	HCD	1	0	1	1			0.021	127000000	Light	0.030287	493.818	35.28	0.693366	Unique	Used	1260	0	9.04e-07		4.5e-05	15	23	16	47	44	1	17	60	668000	3	470.958	1410.86	0	0.5	53.23	14392	14392	MS2	7/88
O07021	Lactate utilization protein B OS=Bacillus subtilis (strain 168) GN=lutB PE=1 SV=2 - [LUTB_BACSU]	Others	unknown	lutB	K393(aaLength:479, 383~403)	HRQNIVEkEGR	1450	Unambiguous	K8(Acetyl)	HCD	1	0	1	1			L	1600000		0.030287	493.818	35.28	L	No Quan Values	Not Used		0	0.000234		0.0099	20	27	20	28	121	2	4	60	88800	3	469.92	1407.75	0	0.14	25.97	4794	4794	MS2	3/116
O07021	Lactate utilization protein B OS=Bacillus subtilis (strain 168) GN=lutB PE=1 SV=2 - [LUTB_BACSU]	Others	unknown	lutB	K88(aaLength:479, 78~98)	RGGHVYFAkTAEEASSYIR	3194	Unambiguous	K9(Acetyl)	HCD	1	0	1	1			0.025	18000000	Light	0.030287	493.818	35.28	0.825435	Unique	Used	1607	0	8.41e-05	95	0.00082	15	26	20	38	100	2	17	60	418000	4	546.777	2184.09	0	1.38	57.03	16034	16034	MS2	5/216
O07513	Protein hit OS=Bacillus subtilis (strain 168) GN=hit PE=1 SV=1 - [HIT_BACSU]	Others	unknown	hit	K11(aaLength:145, 1~21)	MHcAENcIFckIIAGDIPSAK	3519	Unambiguous	C3(Carbamidomethyl); C7(Carbamidomethyl); C10(Carbamidomethyl); K11(Acetyl)	HCD	1	0	1	1			0.69	78900000	Light	0.654414	286.912	73.1	1.05438	Unique	Used	2861	0	1.63e-07		2.3e-07	16	23	16	70	46	1	1	60	940000	3	826.387	2477.15	0	0.51	74.27	23506	23506	MS2	17/220
O07513	Protein hit OS=Bacillus subtilis (strain 168) GN=hit PE=1 SV=1 - [HIT_BACSU]	Others	unknown	hit	K127(aaLength:145, 117~137)	THADDYkPEDLQNISSSIAk	3336	Unambiguous	K7(Label:13C(6)+Acetyl); K20(Label:13C(6))	HCD	1	0	1	1			H	38800000		0.654414	286.912	73.1	H	Inconsistently Labeled	Not Used		0	1.1e-06		0.0038	14	27	20	32	117	0	7	60	461000	3	762.715	2286.13	0	0.36	58.9	16833	16833	MS2	9/204
O07513	Protein hit OS=Bacillus subtilis (strain 168) GN=hit PE=1 SV=1 - [HIT_BACSU]	Others	unknown	hit	K140(aaLength:145, 130~145)	THADDYKPEDLQNISSSIAkR	3481	Unambiguous	K20(Acetyl)	HCD	1	0	1	1			0.597	42000000	Light	0.654414	286.912	73.1	0.912266	Unique	Used	1349	0	0.000108		0.02	14	27	20	24	108	1	25	60	293000	4	608.303	2430.19	0	-0.22	54.2	14817	14817	MS2	6/216
O07521	3'-5' exoribonuclease YhaM OS=Bacillus subtilis (strain 168) GN=yhaM PE=1 SV=1 - [YHAM_BACSU]	Others	unknown	yhaM	K68(aaLength:314, 58~78)	QSDEVTYAPQTIVkVVGDVHHYR	3645	Unambiguous	K14(Acetyl)	HCD	1	0	1	1			0.901	47700000	Light	1.09845	312.96	42.68	0.820249	Unique	Used	2514	0	1.75e-09		0.0001	16	28	21	48	140	1	4	60	548000	4	671.593	2683.35	0	0.83	68.49	21066	21066	MS2	9/264
O07539	Stress response protein YhaX OS=Bacillus subtilis (strain 168) GN=yhaX PE=1 SV=2 - [YHAX_BACSU]	Others	unknown	yhaX	K282(aaLength:288, 272~288)	KGFLDkFHMK	1124	Unambiguous	K6(Acetyl)	HCD	1	0	1	1	1		L	77400000	Light	0.086221	269.571	31.94	L	Excluded by Method	Not Used	1688	0.001	0.00635		0.03	14	27	20	23	117	2	31	60	819000	3	431.566	1292.68	0	0.18	58.25	16537	16537	MS2	6/108
O07544	Endospore coat-associated protein YheC OS=Bacillus subtilis (strain 168) GN=yheC PE=3 SV=1 - [YHEC_BACSU]	Others	unknown	yheC	K344(aaLength:363, 334~354)	EQLYTcPLkR	1275	Unambiguous	C6(Carbamidomethyl); K9(Acetyl)	HCD	1	0	1	1	1		L	34900000	Light	L	270.92	55.65	L	Excluded by Method	Not Used	876	0	5.15e-05	101	0.0019	15	26	19	34	87	1	5	60	558000	2	675.348	1349.69	0	-0.06	48.51	12422	12422	MS2	5/104
O07603	Putative aminopeptidase YhfE OS=Bacillus subtilis (strain 168) GN=yhfE PE=3 SV=1 - [YHFE_BACSU]	Others	unknown	yhfE	K280(aaLength:346, 270~290)	HLVQLAEkHHIDYK	2477	Unambiguous	K8(Acetyl)	HCD	1	0	1	1			0.395	98400000	Light	0.347229	137.011	21.1	1.13758	Unique	Used	474	0	0.00014		0.061	14	28	21	21	148	1	12	50	3560000	4	443.992	1772.95	0	0.94	42.72	10146	10146	MS2	9/144
O07604	Uncharacterized protein YhfF OS=Bacillus subtilis (strain 168) GN=yhfF PE=4 SV=1 - [YHFF_BACSU]	Others	unknown	yhfF	K62(aaLength:135, 52~72)	DVYQTAGQLVTVYDkHDNPR	3434	Unambiguous	K15(Acetyl)	HCD	1	0	1	1			0.493	39400000	Light	0.456721	52.1647	23.7	1.07943	Unique	Used	2326	0	2.99e-07		5.4e-05	16	26	19	49	86	1	15	60	601000	3	787.721	2361.15	0	0.92	66.04	19990	19990	MS2	7/216
O07617	Uncharacterized phosphatase PhoE OS=Bacillus subtilis (strain 168) GN=phoE PE=3 SV=1 - [PHOE_BACSU]	Others	unknown	phoE	K176(aaLength:193, 166~186)	LVNAcLSNIEFAEEkWR	3100	Unambiguous	C5(Carbamidomethyl); K15(Acetyl)	HCD	1	0	1	1			0.679	9530000	Light	0.814004	142.023	43.52	0.834148	Unique	Used	2901	0	0.000131		0.006	20	27	20	30	110	1	38	60	265000	3	707.687	2121.05	0	1.86	74.86	23761	23761	MS2	4/184
O07631	GTP-binding protein TypA/BipA homolog OS=Bacillus subtilis (strain 168) GN=typA PE=3 SV=1 - [TYPA_BACSU]	Others	unknown	typA	K255(aaLength:612, 245~265)	VTkIFGFQGLk	1121	Unambiguous	K3(Label:13C(6)+Acetyl); K11(Label:13C(6))	HCD	1	0	1	1			H	33600000		4.7225	1048.09	59.97	H	Inconsistently Labeled	Not Used		0	1.98e-05		6.6e-05	15	24	17	46	51	1	38	60	1510000	2	646.395	1291.78	0	0.64	67.74	20738	20738	MS2	7/112
O07631	GTP-binding protein TypA/BipA homolog OS=Bacillus subtilis (strain 168) GN=typA PE=3 SV=1 - [TYPA_BACSU]	Others	unknown	typA	K392(aaLength:612, 382~402)	EGYELQVSkPEVIIkEIDGVR	3488	Unambiguous	K9(Label:13C(6)); K15(Label:13C(6)+Acetyl)	HCD	1	0	1	1			H	184000000		4.7225	1048.09	59.97	H	Inconsistently Labeled	Not Used		0	2.43e-07		1.4e-05	17	26	19	55	81	1	41	60	331000	3	819.122	2455.35	0	1.09	75.93	24177	24177	MS2	7/220
O30509	Aspartyl/glutamyl-tRNA(Asn/Gln) amidotransferase subunit B OS=Bacillus subtilis (strain 168) GN=gatB PE=1 SV=2 - [GATB_BACSU]	Translation	Aminoacyl-tRNA biosynthesis	gatB	K223(aaLength:476, 213~233)	NLNSFAFVQkGLEHEEKR	3201	Unambiguous	K10(Acetyl)	HCD	1	0	1	1			1.086	34100000	Light	1.21789	933.504	64.29	0.891703	Unique	Used	2115	0	0.00123	113	0.027	15	27	20	23	111	2	24	60	277000	4	547.785	2188.12	0	1.12	63.26	18802	18802	MS2	4/204
O30509	Aspartyl/glutamyl-tRNA(Asn/Gln) amidotransferase subunit B OS=Bacillus subtilis (strain 168) GN=gatB PE=1 SV=2 - [GATB_BACSU]	Translation	Aminoacyl-tRNA biosynthesis	gatB	K467(aaLength:476, 457~476)	GQANPPMVNkILLEEIk	2847	Unambiguous	K10(Label:13C(6)+Acetyl); K17(Label:13C(6))	HCD	1	0	1	1			H	16300000		1.21789	933.504	64.29	H	Inconsistently Labeled	Not Used		0	1.53e-06	88	0.0081	14	27	20	28	109	1	14	60	273000	3	650.038	1948.1	0	1.09	76.03	24221	24221	MS2	4/188
O31429	Uncharacterized protein SkfG OS=Bacillus subtilis (strain 168) GN=skfG PE=2 SV=2 - [SKFG_BACSU]	Others	unknown	skfG	K139(aaLength:171, 129~149)	cLkYEHEHPSGIVAPFAAEEALGK	3651	Unambiguous	C1(Carbamidomethyl); K3(Acetyl)	HCD	1	0	1	1			0.035	52300000	Light	0.038494	96.1441	22.81	0.909234	Unique	Used	1959	0	3.17e-08		1e-05	16	27	20	57	105	1	14	60	217000	4	674.586	2695.32	0	0.97	61.23	17882	17882	MS2	8/268
O31457	UPF0176 protein YbfQ OS=Bacillus subtilis (strain 168) GN=ybfQ PE=3 SV=1 - [YBFQ_BACSU]	Others	unknown	ybfQ	K246(aaLength:322, 236~256)	VEHVIVGkDYFTGEPcER	3191	Unambiguous	K8(Label:13C(6)+Acetyl); C16(Carbamidomethyl)	HCD	1	0	1	1	1		H	39800000	Light	2.69861	237.396	28.88	H	Excluded by Method	Not Used	1558	0	1.4e-05		2e-05	17	25	18	53	72	1	13	60	289000	3	728.357	2183.06	0	2.06	56.64	15859	15859	MS2	8/176
O31475	Ferredoxin--NADP reductase 1 OS=Bacillus subtilis (strain 168) GN=ycgT PE=3 SV=1 - [FENR1_BACSU]	Metabolism of other amino acids	Selenocompound metabolism	ycgT	K319(aaLength:336, 309~329)	AYLDPkAENMAMYSTHHk	3162	Unambiguous	K6(Label:13C(6)+Acetyl); K18(Label:13C(6))	HCD	1	0	1	1			H	27500000		5.37774	319.068	41.07	H	Inconsistently Labeled	Not Used		0	9.91e-05		0.0027	15	25	18	31	76	1	6	60	880000	4	541.012	2161.03	0	1.29	52.05	13874	13874	MS2	6/184
O31534	Heme-degrading monooxygenase HmoA OS=Bacillus subtilis (strain 168) GN=hmoA PE=1 SV=2 - [HMOA_BACSU]	Others	unknown	hmoA	K42(aaLength:108, 32~52)	QEGLIDVTVLEkNVR	2425	Unambiguous	K12(Label:13C(6)+Acetyl)	HCD	1	0	1	1			H	15300000		1.46034	262.531	52.78	H	No Quan Values	Not Used		0	2.46e-10		1.8e-08	18	26	19	84	95	1	33	60	547000	2	880.997	1760.99	0	0.49	71.97	22538	22538	MS2	9/168
O31570	Uncharacterized isomerase YfhB OS=Bacillus subtilis (strain 168) GN=yfhB PE=3 SV=1 - [YFHB_BACSU]	Others	unknown	yfhB	K128(aaLength:293, 118~138)	IHITLEQASPQFkPFTGDR	3270	Unambiguous	K13(Label:13C(6)+Acetyl)	HCD	1	0	1	1	1		H	10500000	Light	0.6838	269.158	47.78	H	Excluded by Method	Not Used	2293	0	1.47e-05		0.0027	15	28	21	34	127	0	16	60	311000	3	745.062	2233.17	0	0.38	65.68	19817	19817	MS2	4/192
O31570	Uncharacterized isomerase YfhB OS=Bacillus subtilis (strain 168) GN=yfhB PE=3 SV=1 - [YFHB_BACSU]	Others	unknown	yfhB	K2(aaLength:293, 1~12)	mKEAEVLKYEAFTSSPGK	3041	Unambiguous	N-Term(Acetyl); M1(Oxidation)	HCD	1	0	1	3			0.488	6250000	Light	0.6838	269.158	47.78	0.713659	Redundant	Not Used	1589	0	0.0002		0.006	18	27	20	29	105	2	17	60	182000	3	691.679	2073.02	0	0.55	56.82	15947	15947	MS2	4/200
O31570	Uncharacterized isomerase YfhB OS=Bacillus subtilis (strain 168) GN=yfhB PE=3 SV=1 - [YFHB_BACSU]	Others	unknown	yfhB	K249(aaLength:293, 239~259)	HYGNAEQHkFIIEQGQEIGK	3441	Unambiguous	K9(Acetyl)	HCD	1	0	1	1			0.662	32500000	Light	0.6838	269.158	47.78	0.96812	Unique	Used	922	0	4.78e-08		0.012	14	27	20	27	116	1	33	60	1140000	4	592.798	2368.17	0	1.13	49.09	12673	12673	MS2	14/216
O31571	Putative NAD(P)H nitroreductase YfhC OS=Bacillus subtilis (strain 168) GN=yfhC PE=3 SV=1 - [YFHC_BACSU]	Others	unknown	yfhC	K152(aaLength:194, 142~162)	ILYDkEVHQAFGLQDNER	3258	Unambiguous	K5(Label:13C(6)+Acetyl)	HCD	1	0	1	1	1		H	38900000	Light	2.33862	583.198	64.95	H	Excluded by Method	Not Used	1795	0	5.44e-06		0.0037	14	27	20	32	114	1	19	60	923000	3	741.709	2223.11	0	-0.17	59.49	17100	17100	MS2	9/188
O31571	Putative NAD(P)H nitroreductase YfhC OS=Bacillus subtilis (strain 168) GN=yfhC PE=3 SV=1 - [YFHC_BACSU]	Others	unknown	yfhC	K182(aaLength:194, 172~192)	FAAIIQTGYPDEAPEVkkR	3199	Unambiguous	K17(Label:13C(6)+Acetyl); K18(Label:13C(6))	HCD	1	0	1	2			H	13300000		2.33862	583.198	64.95	H	Inconsistently Labeled	Not Used		0.001	0.0032	99	0.041	15	27	20	22	121	2	20	60	224000	3	729.732	2187.18	0	-1.38	57.17	16094	16094	MS2	5/196
O31571	Putative NAD(P)H nitroreductase YfhC OS=Bacillus subtilis (strain 168) GN=yfhC PE=3 SV=1 - [YFHC_BACSU]	Others	unknown	yfhC	K78(aaLength:194, 68~88)	ANLINTFAAFSkk	1635	Unambiguous	K12(Label:13C(6)+Acetyl); K13(Label:13C(6))	HCD	1	0	1	2			H	11100000		2.33862	583.198	64.95	H	Inconsistently Labeled	Not Used		0	0.0015	89	0.015	14	26	19	25	84	1	30	60	199000	2	739.924	1478.84	0	0.4	73.61	23218	23218	MS2	4/140
O31575	Regulatory protein RecX OS=Bacillus subtilis (strain 168) GN=recX PE=3 SV=1 - [RECX_BACSU]	Others	unknown	recX	K242(aaLength:264, 232~252)	VkQFLFR	366	Unambiguous	K2(Label:13C(6)+Acetyl)	HCD	1	0	1	1	1		H	9940000	Light	L	30.48	3.03	H	Excluded by Method	Not Used	1671	0.001	0.00383		0.03	14	24	17	20	61	1	31	60	272000	2	493.3	985.592	0	-0.39	57.93	16408	16408	MS2	3/68
O31618	Thiazole synthase OS=Bacillus subtilis (strain 168) GN=thiG PE=1 SV=1 - [THIG_BACSU]	Metabolism of cofactors and vitamins	Thiamine metabolism	thiG	K21(aaLength:256, 11~31)	LLLGTGkYPSFDIQk	2376	Unambiguous	K7(Label:13C(6)+Acetyl); K15(Label:13C(6))	HCD	1	0	1	1			H	54400000		3.10904	950.754	87.11	H	Inconsistently Labeled	Not Used		0	7.12e-05		0.0041	14	25	18	30	75	1	28	60	1330000	3	578.668	1733.99	0	1.03	70.2	21790	21790	MS2	5/144
O31618	Thiazole synthase OS=Bacillus subtilis (strain 168) GN=thiG PE=1 SV=1 - [THIG_BACSU]	Metabolism of cofactors and vitamins	Thiamine metabolism	thiG	K98(aaLength:256, 88~108)	ASGLcDMIkVEVIGcSR	2821	Unambiguous	C5(Carbamidomethyl); K9(Acetyl); C15(Carbamidomethyl)	HCD	1	0	1	1			1.9	13400000	Light	3.10904	950.754	87.11	0.611122	Unique	Used	2894	0	8.53e-05		0.0032	18	25	18	30	69	1	0	60	152000	2	968.967	1936.93	0	-0.77	74.68	23688	23688	MS2	4/160
O31622	Spore coat protein O OS=Bacillus subtilis (strain 168) GN=cotO PE=4 SV=1 - [COTO_BACSU]	Others	unknown	cotO	K37(aaLength:227, 27~47)	SSmQEIVIkR	986	Unambiguous	M3(Oxidation); K9(Acetyl)	HCD	1	0	1	1	1		L	5510000	Light	L	187.9	46.26	L	Excluded by Method	Not Used	424	0	0.00015		0.0019	15	26	19	34	93	1	64	60	317000	2	624.834	1248.66	0	-0.43	41.17	9615	9615	MS2	6/96
O31633	Putative ribosomal-protein-alanine acetyltransferase OS=Bacillus subtilis (strain 168) GN=yjcK PE=3 SV=1 - [YJCK_BACSU]	Others	unknown	yjcK	K152(aaLength:181, 142~162)	AGFHkEGIAR	649	Unambiguous	K5(Acetyl)	HCD	1	0	1	1			0.234	3920000	Light	L	30.63	6.08	ND	Unique	Used	241	0	0.0016		0.024	14	25	18	22	69	1	27	60	177000	3	376.537	1127.6	0	0.32	35.79	7748	7748	MS2	4/92
O31636	Uncharacterized protein YjcN OS=Bacillus subtilis (strain 168) GN=yjcN PE=4 SV=1 - [YJCN_BACSU]	Others	unknown	yjcN	K91(aaLength:106, 81~101)	DETGQTPHLcYSkk	2328	Unambiguous	C10(Carbamidomethyl); K13(Label:13C(6)+Acetyl); K14(Label:13C(6))	HCD	1	0	1	1			H	22800000					H	Inconsistently Labeled	Not Used		0	1.55e-05		0.0014	15	25	18	34	68	1	10	60	741000	3	573.281	1717.83	0	1.41	40.55	9387	9387	MS2	8/140
O31662	Methylthioribose-1-phosphate isomerase OS=Bacillus subtilis (strain 168) GN=mtnA PE=1 SV=1 - [MTNA_BACSU]	Amino acid metabolism	Cysteine and methionine metabolism	mtnA	K151(aaLength:353, 141~161)	LIGQNALQLFkk	1522	Unambiguous	K11(Label:13C(6)+Acetyl); K12(Label:13C(6))	HCD	1	0	1	1			H	9390000		1.16555	1201.6	79.04	H	Inconsistently Labeled	Not Used		0	2.08e-09	18	7.2e-09	14	21	14	83	31	1	10	60	1010000	2	713.945	1426.88	0	0.27	71.16	22187	22187	MS2	9/120
O31662	Methylthioribose-1-phosphate isomerase OS=Bacillus subtilis (strain 168) GN=mtnA PE=1 SV=1 - [MTNA_BACSU]	Amino acid metabolism	Cysteine and methionine metabolism	mtnA	K348(aaLength:353, 338~353)	GIMTGNYEEEIEQLFkGEK	3306	Unambiguous	K16(Acetyl)	HCD	1	0	1	1			1.524	15100000	Light	1.16555	1201.6	79.04	1.30754	Unique	Used	3200	0	1.82e-05		8.9e-05	16	24	17	45	55	1	1	60	488000	3	753.026	2257.06	0	-1.99	86.56	27919	27919	MS2	6/196
O31663	Methylthioribose kinase OS=Bacillus subtilis (strain 168) GN=mtnK PE=1 SV=2 - [MTNK_BACSU]	Others	unknown	mtnK	K166(aaLength:397, 156~176)	QLVkQFTNPELcDITER	3124	Unambiguous	K4(Label:13C(6)+Acetyl); C12(Carbamidomethyl)	HCD	1	0	1	1	1		H	12000000	Light	2.57638	1885.24	68.51	H	Excluded by Method	Not Used	2342	0	9.63e-07		0.00068	15	28	21	40	150	1	0	60	383000	2	1070.05	2139.08	0	-0.77	66.21	20062	20062	MS2	6/192
O31663	Methylthioribose kinase OS=Bacillus subtilis (strain 168) GN=mtnK PE=1 SV=2 - [MTNK_BACSU]	Others	unknown	mtnK	K212(aaLength:397, 202~222)	LWNNDSVkIEAAk	1859	Unambiguous	K8(Label:13C(6)+Acetyl); K13(Label:13C(6))	HCD	1	0	1	1			H	27800000		2.57638	1885.24	68.51	H	Inconsistently Labeled	Not Used		0	0.000115		0.0075	18	28	21	30	138	1	16	60	363000	2	771.423	1541.84	0	1.31	53.28	14414	14414	MS2	5/136
O31663	Methylthioribose kinase OS=Bacillus subtilis (strain 168) GN=mtnK PE=1 SV=2 - [MTNK_BACSU]	Others	unknown	mtnK	K359(aaLength:397, 349~369)	RTIGLAHVADLDTIVPFDkR	3363	Unambiguous	K19(Label:13C(6)+Acetyl)	HCD	1	0	1	1	1		H	7230000	Light	2.57638	1885.24	68.51	H	Excluded by Method	Not Used	2593	0	0.000164		0.011	18	25	18	25	77	2	29	60	48000	4	572.073	2285.27	0	-0.1	69.4	21470	21470	MS2	3/228
O31663	Methylthioribose kinase OS=Bacillus subtilis (strain 168) GN=mtnK PE=1 SV=2 - [MTNK_BACSU]	Others	unknown	mtnK	K377(aaLength:397, 367~387)	LALETGTAFIEkR	1709	Unambiguous	K12(Label:13C(6)+Acetyl)	HCD	1	0	1	1			0.01	138000000	Light	2.57638	1885.24	68.51	0.00388141	Excluded by Method	Not Used	2071	0	5.67e-06		0.0006	15	26	19	39	98	1	5	60	249000	2	748.924	1496.84	0	-0.44	62.7	18548	18548	MS2	5/100
O31663	Methylthioribose kinase OS=Bacillus subtilis (strain 168) GN=mtnK PE=1 SV=2 - [MTNK_BACSU]	Others	unknown	mtnK	K61(aaLength:397, 51~71)	ALIIkQAVPYAk	1326	Unambiguous	K5(Label:13C(6)+Acetyl); K12(Label:13C(6))	HCD	1	0	1	1			H	11100000		2.57638	1885.24	68.51	H	Inconsistently Labeled	Not Used		0	0.000107		0.002	13	20	13	27	20	1	51	60	518000	2	684.936	1368.87	0	0.01	60.09	17376	17376	MS2	6/116
O31664	UPF0012 hydrolase MtnU OS=Bacillus subtilis (strain 168) GN=mtnU PE=3 SV=1 - [MTNU_BACSU]	Others	unknown	mtnU	K30(aaLength:259, 20~40)	kAEFFIEkESk	1308	Unambiguous	K1(Label:13C(6)); K8(Label:13C(6)+Acetyl); K11(Label:13C(6))	HCD	1	0	1	1			H	14200000		0.796995	106.078	37.07	H	Inconsistently Labeled	Not Used		0	0.00129		0.0098	20	27	20	27	109	2	20	60	613000	3	472.602	1415.79	0	-0.23	49.01	12638	12638	MS2	5/120
O31665	Transaminase MtnE OS=Bacillus subtilis (strain 168) GN=mtnE PE=3 SV=1 - [MTNE_BACSU]	Amino acid metabolism	Cysteine and methionine metabolism	mtnE	K10(aaLength:398, 1~20)	FEQSHVLkELPk	1766	Unambiguous	K8(Label:13C(6)+Acetyl); K12(Label:13C(6))	HCD	1	0	1	1			H	30000000		3.17093	223.802	30.4	H	Inconsistently Labeled	Not Used		0	0.00257		0.016	14	26	19	24	91	1	49	60	707000	3	503.622	1508.85	0	-0.28	50.35	13191	13191	MS2	3/124
O31678	NADPH-dependent 7-cyano-7-deazaguanine reductase OS=Bacillus subtilis (strain 168) GN=queF PE=1 SV=1 - [QUEF_BACSU]	Metabolism of cofactors and vitamins	Folate biosynthesis	queF	K46(aaLength:165, 36~56)	DYFVkFNcPEFTSLcPk	3236	Unambiguous	K5(Label:13C(6)+Acetyl); C8(Carbamidomethyl); C15(Carbamidomethyl); K17(Label:13C(6))	HCD	1	0	1	1			H	28900000		2.87939	103.454	53.94	H	Inconsistently Labeled	Not Used		0	5.85e-05		0.002	14	23	16	30	42	1	6	60	166000	3	736.018	2206.04	0	0.67	77.47	24793	24793	MS2	5/176
O31700	Sporulation protein cse15 OS=Bacillus subtilis (strain 168) GN=cse15 PE=2 SV=1 - [CSE15_BACSU]	Others	unknown	cse15	K19(aaLength:321, 9~29)	SGPFFHDVSQENLYLkSELSR	3536	Unambiguous	K16(Acetyl)	HCD	1	0	1	1	1		L	4770000	Light	0.0478214	110.36	22.12	L	Excluded by Method	Not Used	2736	0	0.000748		0.0077	14	27	20	28	105	1	5	60	219000	3	832.41	2495.22	0	-1.72	71.85	22492	22492	MS2	4/204
O31700	Sporulation protein cse15 OS=Bacillus subtilis (strain 168) GN=cse15 PE=2 SV=1 - [CSE15_BACSU]	Others	unknown	cse15	K214(aaLength:321, 204~224)	LFHETIISYkR	1595	Unambiguous	K10(Acetyl)	HCD	1	0	1	1	1		L	15800000	Light	0.0478214	110.36	22.12	L	Excluded by Method	Not Used	1250	0	0.000426		0.015	15	27	20	26	116	1	43	60	298000	3	483.602	1448.79	0	0.64	53.14	14354	14354	MS2	5/84
O31700	Sporulation protein cse15 OS=Bacillus subtilis (strain 168) GN=cse15 PE=2 SV=1 - [CSE15_BACSU]	Others	unknown	cse15	K70(aaLength:321, 60~80)	EkHASHTSQTLHQIR	2576	Unambiguous	K2(Acetyl)	HCD	1	0	1	1	1		L	8520000	Light	0.0478214	110.36	22.12	L	Excluded by Method	Not Used	24	0	1.08e-05		0.0011	15	27	20	37	103	1	0	60	370000	3	605.647	1814.93	0	0.89	25.66	4707	4707	MS2	6/164
O31703	Molybdopterin molybdenumtransferase OS=Bacillus subtilis (strain 168) GN=moeA PE=3 SV=1 - [MOEA_BACSU]	Others	unknown	moeA	K22(aaLength:430, 12~32)	VcHFQkQGETEWVALEDSLHR	3612	Unambiguous	C2(Carbamidomethyl); K6(Acetyl)	HCD	1	0	1	1			0.552	50500000	Light	L	49.5644	7.21	ND	Unique	Used	2390	0	8.15e-05		0.0043	18	25	18	29	67	1	23	60	206000	4	653.565	2611.24	0	1.62	66.78	20306	20306	MS2	4/224
O31716	Uncharacterized ABC transporter ATP-binding protein YkpA OS=Bacillus subtilis (strain 168) GN=ykpA PE=3 SV=1 - [YKPA_BACSU]	Others	unknown	ykpA	K45(aaLength:540, 35~55)	STFLkVLSGEIEPQTGDVHMSPGER	3680	Unambiguous	K5(Label:13C(6)+Acetyl)	HCD	1	0	1	1	1		H	57100000	Light	1.47167	607.013	42.04	H	Excluded by Method	Not Used	2882	0	3.72e-09		1.1e-07	17	28	21	78	127	1	3	60	742000	3	921.464	2762.38	0	0.36	74.55	23627	23627	MS2	9/272
O31716	Uncharacterized ABC transporter ATP-binding protein YkpA OS=Bacillus subtilis (strain 168) GN=ykpA PE=3 SV=1 - [YKPA_BACSU]	Others	unknown	ykpA	K99(aaLength:540, 89~109)	LYEVMQEkDAIYMKPDFSDEDGIR	3756	Unambiguous	K8(Acetyl)	HCD	1	0	1	2			1.537	9050000	Light	1.47167	607.013	42.04	1.04439	Redundant	Not Used	2732	0	2.67e-05		0.0042	13	20	13	24	20	1	0	60	91400	3	978.789	2934.35	0	-0.06	71.78	22464	22464	MS2	5/256
O31718	UPF0356 protein YkzG OS=Bacillus subtilis (strain 168) GN=ykzG PE=3 SV=1 - [YKZG_BACSU]	Others	unknown	ykzG	K10(aaLength:69, 1~20)	VFYQEkADEVPVR	2132	Unambiguous	K6(Label:13C(6)+Acetyl)	HCD	1	0	1	1	1		H	3410000	Light	1.08893	233.661	79.71	H	Excluded by Method	Not Used	1325	0	0.000973	103	0.04	14	27	20	21	112	1	20	60	161000	2	814.425	1627.84	0	0.5	53.9	14687	14687	MS2	3/132
O31727	UPF0001 protein YlmE OS=Bacillus subtilis (strain 168) GN=ylmE PE=3 SV=1 - [YLME_BACSU]	Others	unknown	ylmE	K35(aaLength:230, 25~45)	SSDEVTVIAVTkYVSPER	2963	Unambiguous	K12(Acetyl)	HCD	1	0	1	1			1.093	19500000	Light	0.486445	138.703	23.48	2.24691	Unique	Used	2543	0	0.00065		0.052	21	28	21	21	132	1	41	60	178000	2	1011.52	2022.04	0	-1.48	68.98	21275	21275	MS2	3/160
O31742	50S ribosomal protein L19 OS=Bacillus subtilis (strain 168) GN=rplS PE=1 SV=2 - [RL19_BACSU]	Others	unknown	rplS	K31(aaLength:115, 21~41)	VHVkVVEGNR	803	Unambiguous	K4(Label:13C(6)+Acetyl)	HCD	1	0	1	1	1		H	1790000	Light	3.33249	266.577	43.48	H	Excluded by Method	Not Used	143	0	0.000952		0.00098	15	24	17	35	60	1	55	60	135000	3	395.566	1184.68	0	-0.08	32.1	6569	6569	MS2	7/96
O31742	50S ribosomal protein L19 OS=Bacillus subtilis (strain 168) GN=rplS PE=1 SV=2 - [RL19_BACSU]	Others	unknown	rplS	K49(aaLength:115, 39~59)	IQIFEGVVIkR	1277	Unambiguous	K10(Label:13C(6)+Acetyl)	HCD	1	0	1	1	1		H	25300000	Light	3.33249	266.577	43.48	H	Excluded by Method	Not Used	2392	0	0.000164		0.0024	14	22	15	29	36	1	46	60	813000	2	675.416	1349.83	0	0.55	66.83	20329	20329	MS2	4/116
O31742	50S ribosomal protein L19 OS=Bacillus subtilis (strain 168) GN=rplS PE=1 SV=2 - [RL19_BACSU]	Others	unknown	rplS	K96(aaLength:115, 86~106)	AkLYYLR	334	Unambiguous	K2(Acetyl)	HCD	1	0	1	1			2.896	16800000	Light	3.33249	266.577	43.48	0.869019	Unique	Used	1117	0.001	0.00438		0.031	19	26	19	22	92	1	21	60	771000	2	484.782	968.557	0	0.18	51.44	13621	13621	MS2	4/68
O31749	Uridylate kinase OS=Bacillus subtilis (strain 168) GN=pyrH PE=1 SV=2 - [PYRH_BACSU]	Nucleotide metabolism	Pyrimidine metabolism	pyrH	K175(aaLength:240, 165~185)	kDESAVkYESLSYLDVLk	3108	Unambiguous	K1(Label:13C(6)+Acetyl); K7(Label:13C(6)); K18(Label:13C(6))	HCD	1	0	1	2			H	16800000		1.49874	159.797	39.17	H	Inconsistently Labeled	Not Used		0	0.00238		0.018	14	26	19	24	96	2	10	60	474000	3	716.393	2147.16	0	1.29	74	23396	23396	MS2	5/204
O31755	Proline--tRNA ligase OS=Bacillus subtilis (strain 168) GN=proS PE=3 SV=1 - [SYP_BACSU]	Translation	Aminoacyl-tRNA biosynthesis	proS	K515(aaLength:564, 505~525)	AGVkFADSDLIGLPIR	2321	Unambiguous	K4(Acetyl)	HCD	1	0	1	1			1.175	6150000	Light	1.31063	625.705	37.94	0.896514	Unique	Used	2960	0	0.00112		0.045	14	27	20	21	111	1	3	60	195000	2	857.481	1713.95	0	0.45	76.61	24442	24442	MS2	4/168
O31760	Ribonuclease J 2 OS=Bacillus subtilis (strain 168) GN=rnjB PE=1 SV=3 - [RNJ2_BACSU]	Folding, sorting and degradation	RNA degradation	rnjB	K361(aaLength:555, 351~371)	AGAQVIFAQkR	949	Unambiguous	K10(Label:13C(6)+Acetyl)	HCD	1	0	1	1	1		H	15700000	Light	1.33338	350.269	36.94	H	Excluded by Method	Not Used	865	0.001	0.00289		0.036	19	26	19	21	89	1	58	60	370000	2	618.861	1236.71	0	-0.91	48.37	12366	12366	MS2	6/108
O31760	Ribonuclease J 2 OS=Bacillus subtilis (strain 168) GN=rnjB PE=1 SV=3 - [RNJ2_BACSU]	Folding, sorting and degradation	RNA degradation	rnjB	K541(aaLength:555, 531~551)	DALNQFLYEkTk	1767	Unambiguous	K10(Label:13C(6)+Acetyl); K12(Label:13C(6))	HCD	1	0	1	1			H	23400000		1.33338	350.269	36.94	H	Inconsistently Labeled	Not Used		0	1.5e-06		0.00015	15	28	21	47	145	1	28	60	280000	2	762.41	1523.81	0	-0.78	68.47	21057	21057	MS2	6/120
O31760	Ribonuclease J 2 OS=Bacillus subtilis (strain 168) GN=rnjB PE=1 SV=3 - [RNJ2_BACSU]	Folding, sorting and degradation	RNA degradation	rnjB	K543(aaLength:555, 533~553)	DALNQFLYEKTk	1767	Unambiguous	K12(Acetyl)	HCD	1	0	1	2			1.187	16400000	Light	1.33338	350.269	36.94	0.890221	Redundant	Not Used	2515	0	6.15e-06		9.8e-05	20	27	20	47	101	1	49	60	496000	2	756.389	1511.77	0	-1.93	68.52	21080	21080	MS2	5/120
O31766	Uncharacterized zinc protease YmfH OS=Bacillus subtilis (strain 168) GN=ymfH PE=3 SV=2 - [YMFH_BACSU]	Others	unknown	ymfH	K165(aaLength:428, 155~175)	LYFGVIENMYkEHPVR	2984	Unambiguous	K11(Acetyl)	HCD	1	0	1	1			0.536	10000000	Light	0.381478	393.047	36.68	1.40506	Unique	Used	2750	0	1.32e-07		0.00016	15	27	20	46	117	1	43	60	277000	3	679.682	2037.03	0	1.99	72.22	22647	22647	MS2	8/152
O31774	Ribonuclease Y OS=Bacillus subtilis (strain 168) GN=rny PE=1 SV=1 - [RNY_BACSU]	Others	unknown	rny	K191(aaLength:520, 181~201)	AkNILSLALQR	1056	Unambiguous	K2(Acetyl)	HCD	1	0	1	1			0.548	4650000	Light	0.646821	304.736	22.69	0.84722	Unique	Used	2600	0.001	0.00293		0.03	14	25	18	21	73	1	21	60	135000	2	634.888	1268.77	0	-0.35	69.55	21533	21533	MS2	3/116
O31774	Ribonuclease Y OS=Bacillus subtilis (strain 168) GN=rny PE=1 SV=1 - [RNY_BACSU]	Others	unknown	rny	K86(aaLength:520, 76~96)	RNELQkQENR	1292	Unambiguous	K6(Label:13C(6)+Acetyl)	HCD	1	0	1	1	1		H	2900000	Light	0.646821	304.736	22.69	H	Excluded by Method	Not Used	19	0	0.00136		0.0022	15	28	21	35	133	2	8	60	157000	3	454.911	1362.72	0	0.39	25.33	4618	4618	MS2	7/108
O31864	UPF0346 protein YozE OS=Bacillus subtilis (strain 168) GN=yozE PE=1 SV=1 - [YOZE_BACSU]	Others	unknown	yozE	K10(aaLength:74, 1~20)	SFYHYLLkYR	1558	Unambiguous	K8(Label:13C(6)+Acetyl)	HCD	1	0	1	1	1		H	10300000	Light	1.22369	22.6	24.32	H	Excluded by Method	Not Used	2097	0	0.000542		0.005	14	26	20	30	100	1	44	60	238000	3	479.926	1437.76	0	1.13	62.92	18647	18647	MS2	4/80
O31986	SPBc2 prophage-derived glycosyltransferase SunS OS=Bacillus subtilis (strain 168) GN=sunS PE=1 SV=1 - [SUNS_BACSU]	Others	unknown	sunS	K113(aaLength:422, 103~123)	WkNDFSYAR	926	Unambiguous	K2(Acetyl)	HCD	1	0	1	1			0.974	19400000	Light	1.72016	90.5181	15.88	0.566227	Unique	Used	1094	0	0.000431		0.00026	13	20	13	37	23	1	18	60	381000	2	614.791	1228.58	0	0.44	51.17	13514	13514	MS2	4/92
O31989	SPBc2 prophage-derived uncharacterized protein YolF OS=Bacillus subtilis (strain 168) GN=yolF PE=4 SV=1 - [YOLF_BACSU]	Others	unknown	yolF	K56(aaLength:105, 46~66)	ESDkYGVADNIDYk	2225	Unambiguous	K4(Label:13C(6)+Acetyl); K14(Label:13C(6))	HCD	1	0	1	1			H	9250000		1.89449	194.376	42.86	H	Inconsistently Labeled	Not Used		0	0.00214		0.016	15	24	17	23	59	1	19	60	355000	2	835.9	1670.79	0	-0.81	49.97	13049	13049	MS2	4/144
O31997	SPBc2 prophage-derived uncharacterized protein YokJ OS=Bacillus subtilis (strain 168) GN=yokJ PE=4 SV=1 - [YOKJ_BACSU]	Others	unknown	yokJ	K143(aaLength:165, 133~153)	GkHWYWLR	808	Unambiguous	K2(Acetyl)	HCD	1	0	1	1			0.55	36500000	Light	L	79.91	12.12	ND	Unique	Used	1753	0.001	0.00803	72	0.016	19	26	19	25	88	1	36	60	75600	3	396.542	1187.61	0	-0.57	59	16881	16881	MS2	3/80
O31997	SPBc2 prophage-derived uncharacterized protein YokJ OS=Bacillus subtilis (strain 168) GN=yokJ PE=4 SV=1 - [YOKJ_BACSU]	Others	unknown	yokJ	K30(aaLength:165, 20~40)	LFEADGLPVIDEkHQLPK	3069	Unambiguous	K13(Acetyl)	HCD	1	0	1	1			0.248	145000000	Light	L	79.91	12.12	ND	Unique	Used	2369	0	7.12e-07		0.0012	15	28	21	38	136	1	22	60	2270000	3	697.71	2091.12	0	1.59	66.46	20176	20176	MS2	9/156
O32003	SPBc2 prophage-derived aminoglycoside N(3')-acetyltransferase-like protein YokD OS=Bacillus subtilis (strain 168) GN=yokD PE=1 SV=1 - [YOKD_BACSU]	Others	unknown	yokD	K139(aaLength:272, 129~149)	SNHPNYSFVAWGkHK	2570	Unambiguous	K13(Acetyl)	HCD	1	0	1	1			0.726	14300000	Light	L	38	5.51	ND	Unique	Used	1044	0	5.42e-05		0.0019	14	24	17	32	58	1	30	60	356000	3	605.296	1813.87	0	-1.28	50.53	13265	13265	MS2	6/164
O32038	Aspartate--tRNA ligase OS=Bacillus subtilis (strain 168) GN=aspS PE=3 SV=1 - [SYD_BACSU]	Translation	Aminoacyl-tRNA biosynthesis	aspS	K28(aaLength:592, 18~38)	GWVQkR	102	Unambiguous	K5(Acetyl)	HCD	1	0	1	1			1.192	9170000	Light	1.61237	930.503	56.08	0.739286	Unique	Used	243	0.001	0.00621		0.017	16	26	19	24	82	1	23	60	504000	2	408.23	815.452	0	-0.11	35.83	7761	7761	MS2	4/48
O32038	Aspartate--tRNA ligase OS=Bacillus subtilis (strain 168) GN=aspS PE=3 SV=1 - [SYD_BACSU]	Translation	Aminoacyl-tRNA biosynthesis	aspS	K285(aaLength:592, 275~295)	MTYDEAMNkYGSDKPDTR	3163	Unambiguous	K9(Acetyl)	HCD	1	0	1	1			1.305	98800000	Light	1.61237	930.503	56.08	0.809369	Unique	Used	997	0	3.22e-07		9.2e-06	13	13	13	50	4	1	5	60	209000	3	721.982	2163.93	0	-0.03	49.83	12995	12995	MS2	6/176
O32038	Aspartate--tRNA ligase OS=Bacillus subtilis (strain 168) GN=aspS PE=3 SV=1 - [SYD_BACSU]	Translation	Aminoacyl-tRNA biosynthesis	aspS	K339(aaLength:592, 329~349)	kDIDALGAFAANYGAK	2215	Unambiguous	K1(Acetyl)	HCD	1	0	1	1			1.24	38800000	Light	1.61237	930.503	56.08	0.769056	Unique	Used	2499	0	1.09e-09		2.8e-08	18	26	19	82	84	1	2	60	481000	2	833.926	1666.84	0	0.19	68.13	20909	20909	MS2	9/180
O32038	Aspartate--tRNA ligase OS=Bacillus subtilis (strain 168) GN=aspS PE=3 SV=1 - [SYD_BACSU]	Translation	Aminoacyl-tRNA biosynthesis	aspS	K360(aaLength:592, 350~370)	GLAWVkVEADGVK	1475	Unambiguous	K6(Acetyl)	HCD	1	0	1	1			1.264	70200000	Light	1.61237	930.503	56.08	0.783941	Unique	Used	2160	0	3.21e-07	114	0.00026	15	27	20	44	117	1	20	60	561000	2	707.391	1413.77	0	0.52	63.87	19060	19060	MS2	7/124
O32039	Histidine--tRNA ligase OS=Bacillus subtilis (strain 168) GN=hisS PE=3 SV=1 - [SYH_BACSU]	Translation	Aminoacyl-tRNA biosynthesis	hisS	K37(aaLength:424, 27~47)	TYQYkEIR	719	Unambiguous	K5(Label:13C(6)+Acetyl)	HCD	1	0	1	1	1		H	7640000	Light	1.75416	716.64	51.65	H	Excluded by Method	Not Used	466	0.001	0.00439	82	0.019	14	26	19	24	87	1	49	60	304000	2	574.806	1148.6	0	0.41	42.33	10011	10011	MS2	4/76
O32039	Histidine--tRNA ligase OS=Bacillus subtilis (strain 168) GN=hisS PE=3 SV=1 - [SYH_BACSU]	Translation	Aminoacyl-tRNA biosynthesis	hisS	K395(aaLength:424, 385~405)	FIAILGEDELAQNkINVk	3034	Unambiguous	K14(Label:13C(6)+Acetyl); K18(Label:13C(6))	HCD	1	0	1	1			H	15800000		1.75416	716.64	51.65	H	Inconsistently Labeled	Not Used		0	1.36e-06		4.7e-05	15	24	17	48	56	1	9	60	590000	3	690.395	2069.17	0	0.55	74.13	23450	23450	MS2	9/160
O32047	Protein translocase subunit SecDF OS=Bacillus subtilis (strain 168) GN=secDF PE=1 SV=2 - [SECDF_BACSU]	Folding, sorting and degradation	Protein export	secDF	K195(aaLength:737, 185~205)	EHPkFVSAPNVSQELNTTDVK	3449	Unambiguous	K4(Acetyl)	HCD	1	0	1	1			0.804	16900000	Light	1.07924	228.841	13.84	0.744967	Unique	Used	1597	0	0.000227	122	0.037	16	28	21	22	130	1	0	60	324000	3	794.736	2382.19	0	-0.22	56.94	15994	15994	MS2	6/228
O32062	SpoIVD-associated factor A OS=Bacillus subtilis (strain 168) GN=safA PE=1 SV=1 - [SAFA_BACSU]	Others	unknown	safA	K18(aaLength:387, 8~28)	IAEkYGVDVEEVKK	2181	Unambiguous	K4(Acetyl)	HCD	1	0	1	1	1		L	80000000	Light	L	200.086	28.68	L	Excluded by Method	Not Used	719	0	0.00164		0.031	14	27	20	22	108	2	48	60	388000	3	550.298	1648.88	0	0.04	46.76	11668	11668	MS2	6/144
O32072	Uncharacterized protein YtwF OS=Bacillus subtilis (strain 168) GN=ytwF PE=4 SV=2 - [YTWF_BACSU]	Others	unknown	ytwF	K57(aaLength:103, 47~67)	METLDkDkEYVFIcR	2934	Unambiguous	K6(Label:13C(6)+Acetyl); K8(Label:13C(6)); C14(Carbamidomethyl)	HCD	1	0	1	1			H	19400000		1.42855	238.708	61.17	H	Inconsistently Labeled	Not Used		0	3.16e-05		0.0016	15	26	19	35	98	2	37	60	344000	3	667.668	2000.99	0	1.51	60.16	17405	17405	MS2	8/148
O32072	Uncharacterized protein YtwF OS=Bacillus subtilis (strain 168) GN=ytwF PE=4 SV=2 - [YTWF_BACSU]	Others	unknown	ytwF	K76(aaLength:103, 66~86)	SMNVckYLDEQGFK	2438	Unambiguous	C5(Carbamidomethyl); K6(Acetyl)	HCD	1	0	1	1			1.368	33500000	Light	1.42855	238.708	61.17	0.957611	Unique	Used	2307	0	4.87e-08		1.4e-06	13	19	13	59	16	1	21	60	576000	2	880.903	1760.8	0	-0.08	65.85	19901	19901	MS2	9/148
O32075	Uncharacterized N-acetyltransferase YuaI OS=Bacillus subtilis (strain 168) GN=yuaI PE=3 SV=1 - [YUAI_BACSU]	Others	unknown	yuaI	K47(aaLength:173, 37~57)	TTYHEIIPIDYLNSLNYKEFEDkWK	3798	Unambiguous	K23(Acetyl)	HCD	1	0	1	2			0.373	13900000	Light	0.365031	93.1789	34.1	1.02183	Redundant	Not Used	3169	0	0.00153		0.032	20	27	20	23	118	2	3	60	47300	4	801.15	3201.58	0	-0.14	84.4	27194	27194	MS2	3/240
O32078	Uncharacterized protein YuaE OS=Bacillus subtilis (strain 168) GN=yuaE PE=4 SV=1 - [YUAE_BACSU]	Others	unknown	yuaE	K98(aaLength:162, 88~108)	KAPSHLEPAHDFISGSQMkR	3340	Unambiguous	K19(Acetyl)	HCD	1	0	1	1			0.162	60600000	Light	0.130178	419.836	67.28	1.24445	Unique	Used	580	0.001	0.00399	95	0.01	14	27	20	28	117	2	24	60	221000	4	570.292	2278.15	0	2.99	44.57	10829	10829	MS2	5/228
O32091	Uncharacterized isochorismatase family protein PncA OS=Bacillus subtilis (strain 168) GN=pncA PE=3 SV=1 - [PNCA_BACSU]	Others	unknown	pncA	K91(aaLength:183, 81~101)	LLPLYQkHEHEPNVYYMEk	3526	Unambiguous	K7(Label:13C(6)+Acetyl); K19(Label:13C(6))	HCD	1	0	1	1			H	61200000		0.431415	80.8154	21.86	H	Inconsistently Labeled	Not Used		0	2.03e-05		0.0017	18	28	21	36	152	1	25	60	358000	4	622.072	2485.26	0	0.98	57.06	16049	16049	MS2	5/196
O32117	NADH dehydrogenase-like protein YutJ OS=Bacillus subtilis (strain 168) GN=yutJ PE=3 SV=2 - [YUTJ_BACSU]	Energy metabolism	Oxidative phosphorylation	yutJ	K192(aaLength:355, 182~202)	YVQkWFEEHGVR	2117	Unambiguous	K4(Acetyl)	HCD	1	0	1	1			0.333	35800000	Light	0.36389	238.048	39.44	0.915113	Unique	Used	1368	0	0.000108	66	0.00055	16	26	19	39	89	1	14	60	297000	3	540.604	1619.8	0	0.56	54.44	14919	14919	MS2	6/124
O32117	NADH dehydrogenase-like protein YutJ OS=Bacillus subtilis (strain 168) GN=yutJ PE=3 SV=2 - [YUTJ_BACSU]	Energy metabolism	Oxidative phosphorylation	yutJ	K323(aaLength:355, 313~333)	kAGFGLVADRPLIGR	2094	Unambiguous	K1(Acetyl)	HCD	1	0	1	1			0.382	24700000	Light	0.36389	238.048	39.44	1.04977	Unique	Used	1887	0.001	0.00295		0.022	14	25	18	22	71	1	36	60	358000	3	537.983	1611.93	0	0.59	60.4	17509	17509	MS2	5/168
O32119	Putative nitrogen fixation protein YutI OS=Bacillus subtilis (strain 168) GN=yutI PE=3 SV=1 - [YUTI_BACSU]	Others	unknown	yutI	K72(aaLength:111, 62~82)	DGGDcELVDVDEGIVkLR	2982	Unambiguous	C5(Carbamidomethyl); K16(Label:13C(6)+Acetyl)	HCD	1	0	1	1	1		H	14000000	Light	1.82635	254.28	57.66	H	Excluded by Method	Not Used	2765	0	1.02e-07		5.1e-07	17	25	18	68	70	1	0	60	351000	2	1019	2036.99	0	-0.18	72.36	22711	22711	MS2	8/144
O32156	Uncharacterized ABC transporter extracellular-binding protein YurO OS=Bacillus subtilis (strain 168) GN=yurO PE=3 SV=1 - [YURO_BACSU]	Membrane transport	ABC transporters	yurO	K156(aaLength:422, 146~166)	SFFYNkDIFQK	1667	Unambiguous	K6(Acetyl)	HCD	1	0	1	1			0.026	66600000	Light	0.029427	513.176	49.05	0.883541	Unique	Used	2557	0	2.03e-05		0.0011	17	26	19	36	86	1	11	60	581000	2	739.869	1478.73	0	-0.24	69.06	21312	21312	MS2	4/104
O32156	Uncharacterized ABC transporter extracellular-binding protein YurO OS=Bacillus subtilis (strain 168) GN=yurO PE=3 SV=1 - [YURO_BACSU]	Membrane transport	ABC transporters	yurO	K35(aaLength:422, 25~45)	VTLkFFHR	543	Unambiguous	K4(Acetyl)	HCD	1	0	1	1			0.015	9900000	Light	0.029427	513.176	49.05	0.509735	Unique	Used	1508	0	0.000363		0.012	14	26	19	25	84	1	38	60	184000	3	363.878	1089.62	0	-0.75	56.16	15665	15665	MS2	5/72
O32157	Fructosamine deglycase FrlB OS=Bacillus subtilis (strain 168) GN=frlB PE=1 SV=1 - [FRLB_BACSU]	Others	unknown	frlB	K266(aaLength:328, 256~276)	ALTFSkK	150	Unambiguous	K6(Acetyl)	HCD	1	0	1	2			0.057	141000000	Light	0.0536949	860.984	45.12	1.06155	Redundant	Not Used	420	0	0.00102		0.00018	14	21	14	39	30	1	27	60	2700000	2	418.748	836.488	0	0.21	41.03	9565	9565	MS2	4/52
O32162	FeS cluster assembly protein SufB OS=Bacillus subtilis (strain 168) GN=sufB PE=3 SV=1 - [SUFB_BACSU]	Others	unknown	sufB	K100(aaLength:465, 90~110)	SWDEVPEEIkQTFDKLGIPEAEQK	3711	Unambiguous	K10(Acetyl)	HCD	1	0	1	2			1.215	19600000	Light	1.44445	845.375	57.42	0.841148	Redundant	Not Used	3214	0	0.00118		0.035	14	26	19	21	94	2	9	60	133000	3	953.476	2858.41	0	1.36	88.78	28607	28607	MS2	4/240
O32162	FeS cluster assembly protein SufB OS=Bacillus subtilis (strain 168) GN=sufB PE=3 SV=1 - [SUFB_BACSU]	Others	unknown	sufB	K12(aaLength:465, 2~22)	MPDIGEYkYGFHDKDVSIFR	3503	Unambiguous	K8(Acetyl)	HCD	1	0	1	1			1.412	55800000	Light	1.44445	845.375	57.42	0.977532	Unique	Used	2554	0	0.00124		0.013	14	23	16	22	45	2	9	60	270000	4	615.548	2459.17	0	-0.22	69.03	21298	21298	MS2	4/200
O32162	FeS cluster assembly protein SufB OS=Bacillus subtilis (strain 168) GN=sufB PE=3 SV=1 - [SUFB_BACSU]	Others	unknown	sufB	K18(aaLength:465, 8~28)	YGFHDkDVSIFR	1703	Unambiguous	K6(Label:13C(6)+Acetyl)	HCD	1	0	1	1	1		H	311000000	Light	1.44445	845.375	57.42	H	Excluded by Method	Not Used	1778	0	0.000533		0.0013	16	26	19	35	90	1	43	60	181000	3	511.261	1531.77	0	2.85	59.33	17026	17026	MS2	4/112
O32162	FeS cluster assembly protein SufB OS=Bacillus subtilis (strain 168) GN=sufB PE=3 SV=1 - [SUFB_BACSU]	Others	unknown	sufB	K298(aaLength:465, 288~308)	LTMkYPAcILk	1360	Unambiguous	K4(Label:13C(6)+Acetyl); C8(Carbamidomethyl); K11(Label:13C(6))	HCD	1	0	1	1			H	154000000		1.44445	845.375	57.42	H	Inconsistently Labeled	Not Used		0	0.00178		0.042	14	27	20	21	102	1	31	60	1030000	2	696.396	1391.78	0	0.81	64.32	19253	19253	MS2	6/108
O32162	FeS cluster assembly protein SufB OS=Bacillus subtilis (strain 168) GN=sufB PE=3 SV=1 - [SUFB_BACSU]	Others	unknown	sufB	K305(aaLength:465, 295~315)	YPAcILkGEGAR	1349	Unambiguous	C4(Carbamidomethyl); K7(Acetyl)	HCD	1	0	1	1			1.444	12900000	Light	1.44445	845.375	57.42	0.999686	Unique	Used	960	0	3.66e-05		0.0012	16	26	19	36	92	1	22	60	163000	2	688.853	1376.7	0	-0.72	49.44	12830	12830	MS2	5/108
O32162	FeS cluster assembly protein SufB OS=Bacillus subtilis (strain 168) GN=sufB PE=3 SV=1 - [SUFB_BACSU]	Others	unknown	sufB	K345(aaLength:465, 335~355)	MIHLAPNTSSTIVSkSISK	3007	Unambiguous	K15(Acetyl)	HCD	1	0	1	1			1.239	111000000	Light	1.44445	845.375	57.42	0.857764	Unique	Used	1598	0	1.44e-05		7.7e-05	20	27	20	49	125	1	18	60	589000	3	686.043	2056.11	0	1.29	56.95	15999	15999	MS2	6/192
O32163	NifU-like protein OS=Bacillus subtilis (strain 168) GN=nifU PE=1 SV=1 - [NIFU_BACSU]	Others	unknown	sufU	K121(aaLength:147, 111~131)	EYDDSIDLGDIEALQGVSkFPAR	3592	Unambiguous	K19(Label:13C(6)+Acetyl)	HCD	1	0	1	1	1		H	9250000	Light	1.22784	395.777	53.06	H	Excluded by Method	Not Used	3094	0	1.17e-05	95	0.0002	15	26	19	43	89	1	9	60	199000	3	862.761	2586.27	0	0.39	81	26089	26089	MS2	5/208
O32164	Probable cysteine desulfurase OS=Bacillus subtilis (strain 168) GN=csd PE=3 SV=1 - [CSD_BACSU]	Metabolism of other amino acids	Selenocompound metabolism	sufS	K367(aaLength:406, 357~377)	AGHHcAQPLMkWLDVTATAR	3380	Unambiguous	C5(Carbamidomethyl); K11(Acetyl)	HCD	1	0	1	1			1.544	28000000	Light	1.31425	669.471	62.56	1.17482	Unique	Used	2608	0	0.000379		0.022	20	28	21	25	129	1	33	60	292000	4	577.039	2305.13	0	-0.11	69.71	21599	21599	MS2	4/204
O32164	Probable cysteine desulfurase OS=Bacillus subtilis (strain 168) GN=csd PE=3 SV=1 - [CSD_BACSU]	Metabolism of other amino acids	Selenocompound metabolism	sufS	K43(aaLength:406, 33~53)	AVIETLDkYYNQYNSNVHR	3444	Unambiguous	K8(Label:13C(6)+Acetyl)	HCD	1	0	1	1	1		H	51700000	Light	1.31425	669.471	62.56	H	Excluded by Method	Not Used	2410	0	6.21e-07		0.00018	15	27	20	45	118	1	10	60	1090000	3	792.396	2375.17	0	0.66	67.11	20449	20449	MS2	7/188
O32165	FeS cluster assembly protein SufD OS=Bacillus subtilis (strain 168) GN=sufD PE=3 SV=1 - [SUFD_BACSU]	Others	unknown	sufD	K132(aaLength:437, 122~142)	EHSDLVEkYFMK	1924	Unambiguous	K8(Acetyl)	HCD	1	0	1	1			1.15	16000000	Light	1.41348	1430.95	64.99	0.813593	Unique	Used	1951	0	1.69e-05		0.00074	15	23	16	35	45	1	3	60	618000	2	784.377	1567.75	0	0.22	61.1	17822	17822	MS2	6/104
O32165	FeS cluster assembly protein SufD OS=Bacillus subtilis (strain 168) GN=sufD PE=3 SV=1 - [SUFD_BACSU]	Others	unknown	sufD	K20(aaLength:437, 10~30)	SFSEkHQEPAWLK	2134	Unambiguous	K5(Acetyl)	HCD	1	0	1	1			1.282	404000000	Light	1.41348	1430.95	64.99	0.90698	Unique	Used	1031	0	2.77e-05		0.01	14	26	19	26	83	1	8	60	1630000	3	543.607	1628.81	0	0.23	50.43	13217	13217	MS2	7/128
O32165	FeS cluster assembly protein SufD OS=Bacillus subtilis (strain 168) GN=sufD PE=3 SV=1 - [SUFD_BACSU]	Others	unknown	sufD	K319(aaLength:437, 309~329)	ASEGYILkHGVMK	1656	Unambiguous	K8(Acetyl)	HCD	1	0	1	1			1.402	52100000	Light	1.41348	1430.95	64.99	0.991876	Unique	Used	964	0	2.51e-06		0.00021	15	27	20	44	117	1	1	60	2550000	3	492.263	1474.77	0	0.94	49.49	12850	12850	MS2	6/116
O32174	Glycine cleavage system H protein OS=Bacillus subtilis (strain 168) GN=gcvH PE=1 SV=1 - [GCSH_BACSU]	Amino acid metabolism	Glycine, serine and threonine metabolism	gcvH	K17(aaLength:127, 7~27)	YSGEHEWVkVEGEK	2330	Unambiguous	K9(Acetyl)	HCD	1	0	1	1			0.575	431000000	Light	0.65318	199.125	55.91	0.880308	Unique	Used	668	0	1.07e-08		1e-06	16	23	16	63	41	1	4	60	1910000	3	573.606	1718.8	0	0.81	45.95	11365	11365	MS2	7/124
O32175	Uncharacterized protein YusI OS=Bacillus subtilis (strain 168) GN=yusI PE=3 SV=1 - [YUSI_BACSU]	Others	unknown	yusI	K49(aaLength:118, 39~59)	ALYEkSGLDLKK	1448	Unambiguous	K5(Acetyl)	HCD	1	0	1	1			0.729	38400000	Light	1.16922	135.42	30.51	0.623492	Unique	Used	857	0	4.1e-06		0.0011	15	27	20	37	107	2	21	60	686000	3	469.601	1406.79	0	-0.25	48.23	12304	12304	MS2	6/116
O32175	Uncharacterized protein YusI OS=Bacillus subtilis (strain 168) GN=yusI PE=3 SV=1 - [YUSI_BACSU]	Others	unknown	yusI	K64(aaLength:118, 54~74)	FFNTSGMkYR	1123	Unambiguous	K8(Acetyl)	HCD	1	0	1	1			0.718	13000000	Light	1.16922	135.42	30.51	0.614085	Unique	Used	1203	0	3.27e-05		0.00029	15	23	16	39	43	1	47	60	417000	2	646.809	1292.61	0	0.69	52.61	14128	14128	MS2	5/100
O32176	Probable acyl-CoA dehydrogenase OS=Bacillus subtilis (strain 168) GN=fadE PE=2 SV=1 - [FADE_BACSU]	Others	unknown	fadE	K203(aaLength:594, 193~213)	VDGDkFSAFIVEK	1724	Unambiguous	K5(Acetyl)	HCD	1	0	1	1	1		L	10700000	Light	0.0258772	297.673	20.2	L	Excluded by Method	Not Used	2460	0	0.000759		0.011	14	26	19	27	98	1	0	60	256000	2	748.886	1496.76	0	0.83	67.62	20683	20683	MS2	5/128
O32210	Glyoxal reductase OS=Bacillus subtilis (strain 168) GN=yvgN PE=1 SV=1 - [GR_BACSU]	Others	unknown	yvgN	K232(aaLength:276, 222~242)	WDLQHGVVTIPkSIk	2482	Unambiguous	K12(Label:13C(6)+Acetyl); K15(Label:13C(6))	HCD	1	0	1	1			H	72900000		0.600733	589.206	63.04	H	Inconsistently Labeled	Not Used		0	0.000301		0.011	14	22	15	23	39	1	44	60	662000	3	592.347	1775.03	0	0.58	65.99	19966	19966	MS2	6/156
O32232	Carboxylesterase OS=Bacillus subtilis (strain 168) GN=est PE=3 SV=2 - [EST_BACSU]	Others	unknown	est	K7(aaLength:246, 1~17)	VVTPkPFTFK	867	Unambiguous	K5(Acetyl)	HCD	1	0	1	1			0.984	31000000	Light	L	79.4018	16.26	ND	Unique	Used	1769	0	6.54e-06		5.1e-05	16	27	20	50	109	0	6	60	962000	2	603.35	1205.69	0	0.2	59.18	16961	16961	MS2	5/92
O32259	Lactate utilization protein C OS=Bacillus subtilis (strain 168) GN=lutC PE=1 SV=1 - [LUTC_BACSU]	Others	unknown	lutC	K56(aaLength:240, 46~66)	TLEGYSADDLVTVLkNHcVK	3378	Unambiguous	K15(Acetyl); C18(Carbamidomethyl)	HCD	1	0	1	1			0.064	20500000	Light	0.055811	526.443	63.33	1.14673	Unique	Used	2815	0	2.18e-05	111	0.0019	18	27	20	35	118	1	21	60	274000	3	768.724	2304.16	0	1.69	73.56	23197	23197	MS2	4/172
O32259	Lactate utilization protein C OS=Bacillus subtilis (strain 168) GN=lutC PE=1 SV=1 - [LUTC_BACSU]	Others	unknown	lutC	K94(aaLength:240, 84~104)	FSGGPVIIPkDPR	1515	Unambiguous	K10(Acetyl)	HCD	1	0	1	1		1	L	24100000	Light	0.055811	526.443	63.33	L	Excluded by Method	Not Used	1562	0.002	0.0101		0.0027	15	26	19	32	92	1	60	60	481000	2	712.898	1424.79	0	-1.36	56.67	15872	15872	MS2	4/108
O32293	Uncharacterized N-acetyltransferase YycN OS=Bacillus subtilis (strain 168) GN=yycN PE=1 SV=1 - [YYCN_BACSU]	Others	unknown	yycN	K22(aaLength:156, 12~32)	SYLTYTTkHYAEEK	2484	Unambiguous	K8(Acetyl)	HCD	1	0	1	1			0.356	898000000	Light	L	110.685	15.38	ND	Unique	Used	895	0	5.14e-07	64	0.00017	15	25	18	43	73	1	26	60	966000	3	592.622	1775.85	0	0.75	48.74	12520	12520	MS2	10/128
O34334	Uncharacterized protein YjoA OS=Bacillus subtilis (strain 168) GN=yjoA PE=1 SV=1 - [YJOA_BACSU]	Others	unknown	yjoA	K33(aaLength:154, 23~43)	DHYSYkPAETSMSAEELVK	3259	Unambiguous	K6(Acetyl)	HCD	1	0	1	1			0.774	16600000	Light	0.903913	253.72	59.74	0.856277	Unique	Used	1604	0	0.000335		0.011	13	20	13	20	22	0	19	60	176000	3	743.012	2227.02	0	-0.24	57.01	16026	16026	MS2	3/196
O34340	3-oxoacyl-[acyl-carrier-protein] synthase 2 OS=Bacillus subtilis (strain 168) GN=fabF PE=3 SV=1 - [FABF_BACSU]	Lipid metabolism	Fatty acid biosynthesis	fabF	K224(aaLength:413, 214~234)	TASRPFDkNR	940	Unambiguous	K8(Label:13C(6)+Acetyl)	HCD	1	0	1	1			H	46600000		1.02389	735.361	81.84	H	No Quan Values	Not Used		0	0.000139		0.0072	14	26	19	28	82	1	20	60	129000	3	413.89	1239.65	0	0.31	29.05	5667	5667	MS2	3/96
O34340	3-oxoacyl-[acyl-carrier-protein] synthase 2 OS=Bacillus subtilis (strain 168) GN=fabF PE=3 SV=1 - [FABF_BACSU]	Lipid metabolism	Fatty acid biosynthesis	fabF	K312(aaLength:413, 302~322)	DAGIAPEEIDYINAHGTSTYYNDkYETMAIk	3840	Unambiguous	K24(Label:13C(6)+Acetyl); K31(Label:13C(6))	HCD	1	0	1	1			H	99000000		1.02389	735.361	81.84	H	Inconsistently Labeled	Not Used		0	1.11e-05		0.019	14	23	16	21	48	1	2	60	857000	3	1183.22	3547.66	0	-0.79	71.93	22519	22519	MS2	8/312
O34340	3-oxoacyl-[acyl-carrier-protein] synthase 2 OS=Bacillus subtilis (strain 168) GN=fabF PE=3 SV=1 - [FABF_BACSU]	Lipid metabolism	Fatty acid biosynthesis	fabF	K65(aaLength:413, 55~75)	VAAELKDFNVEDYMDkK	3009	Unambiguous	K16(Acetyl)	HCD	1	0	1	2			1.077	16300000	Light	1.02389	735.361	81.84	1.05188	Redundant	Not Used	2355	0	4.75e-06		0.00034	15	26	19	41	82	2	49	60	318000	3	686.336	2056.99	0	1.83	66.31	20108	20108	MS2	5/172
O34362	Putative HMP/thiamine import ATP-binding protein YkoD OS=Bacillus subtilis (strain 168) GN=ykoD PE=1 SV=2 - [YKOD_BACSU]	Membrane transport	ABC transporters	ykoD	K429(aaLength:547, 419~439)	FGLAHLADHHPFAISQGQkR	3343	Unambiguous	K19(Label:13C(6)+Acetyl)	HCD	1	0	1	1	1		H	8000000	Light	12.1926	234.201	19.93	H	Excluded by Method	Not Used	1375	0	0.000729	121	0.053	20	27	20	21	120	1	27	60	118000	4	570.304	2278.19	0	0.59	54.51	14951	14951	MS2	3/168
O34384	Uncharacterized protein YceE OS=Bacillus subtilis (strain 168) GN=yceE PE=3 SV=1 - [YCEE_BACSU]	Others	unknown	yceE	K169(aaLength:192, 159~179)	HGGEWkFNAIGSGFSGGLAALcR	3483	Unambiguous	K6(Acetyl); C22(Carbamidomethyl)	HCD	1	0	1	1			0.816	34600000	Light	0.755708	462.144	44.79	1.07978	Unique	Used	3019	0	1.82e-08		1.2e-05	16	27	20	57	108	1	44	60	594000	3	812.063	2434.17	0	0.83	77.92	24975	24975	MS2	16/244
O34399	Glutamate synthase [NADPH] small chain OS=Bacillus subtilis (strain 168) GN=gltB PE=2 SV=2 - [GLTB_BACSU]	Amino acid metabolism	Alanine, aspartate and glutamate metabolism	gltB	K397(aaLength:493, 387~407)	VKNEHGkYEFR	1593	Unambiguous	K7(Acetyl)	HCD	1	0	1	1			0.295	31000000	Light	0.302493	151.41	26.37	0.975231	Unique	Used	128	0	4.57e-05		0.047	14	26	19	20	90	2	21	60	593000	3	483.581	1448.73	0	0.64	31.61	6404	6404	MS2	6/116
O34443	Adenine phosphoribosyltransferase OS=Bacillus subtilis (strain 168) GN=apt PE=3 SV=1 - [APT_BACSU]	Nucleotide metabolism	Purine metabolism	apt	K21(aaLength:170, 11~31)	EGVQFkDITTLMDKGDVYR	3308	Unambiguous	K6(Acetyl)	HCD	1	0	1	1			2.456	24700000	Light	2.26206	210.866	52.94	1.08574	Unique	Used	2818	0	2.38e-08		1.1e-06	17	27	20	68	123	2	12	60	202000	3	753.044	2257.12	0	0.44	73.6	23214	23214	MS2	9/204
O34443	Adenine phosphoribosyltransferase OS=Bacillus subtilis (strain 168) GN=apt PE=3 SV=1 - [APT_BACSU]	Nucleotide metabolism	Purine metabolism	apt	K45(aaLength:170, 35~55)	YATDQIVEYAkEK	2056	Unambiguous	K11(Acetyl)	HCD	1	0	1	2			1.826	7880000	Light	2.26206	210.866	52.94	0.80723	Redundant	Not Used	1586	0	0.000417		0.017	14	25	18	24	79	1	25	60	417000	2	800.4	1599.79	0	1.35	56.81	15937	15937	MS2	5/128
O34443	Adenine phosphoribosyltransferase OS=Bacillus subtilis (strain 168) GN=apt PE=3 SV=1 - [APT_BACSU]	Nucleotide metabolism	Purine metabolism	apt	K47(aaLength:170, 37~57)	EkQIDLVVGPEAR	1750	Unambiguous	K2(Label:13C(6)+Acetyl)	HCD	1	0	1	1	1		H	7570000	Light	2.26206	210.866	52.94	H	Excluded by Method	Not Used	1587	0	0.000286	119	0.0026	15	27	20	34	117	1	56	60	348000	2	751.419	1501.83	0	-1.05	56.81	15939	15939	MS2	5/140
O34454	UPF0111 protein YkaA OS=Bacillus subtilis (strain 168) GN=ykaA PE=3 SV=1 - [YKAA_BACSU]	Others	unknown	ykaA	K61(aaLength:205, 51~71)	GDNHVHVMIkELNK	2242	Unambiguous	K10(Acetyl)	HCD	1	0	1	1			1.349	45500000	Light	1.944	98.1031	26.34	0.693931	Unique	Used	709	0	1.98e-07		8.1e-05	16	28	21	49	128	1	0	60	1460000	3	559.291	1675.86	0	0.75	46.48	11568	11568	MS2	14/148
O34475	Putative NAD(P)H nitroreductase YfkO OS=Bacillus subtilis (strain 168) GN=yfkO PE=1 SV=1 - [YFKO_BACSU]	Others	unknown	yfkO	K127(aaLength:221, 117~137)	TEEFQkNDLHLLESDR	2959	Unambiguous	K6(Acetyl)	HCD	1	0	1	1			0.587	19000000	Light	L	55.36	10.86	ND	Unique	Used	1814	0	2.61e-07	70	0.00043	15	25	18	40	76	1	23	60	500000	3	672.662	2015.97	0	1.57	59.71	17198	17198	MS2	6/164
O34481	Uncharacterized protein YrrC OS=Bacillus subtilis (strain 168) GN=yrrC PE=4 SV=1 - [YRRC_BACSU]	Replication and repair	Homologous recombination	yrrC	K77(aaLength:798, 67~87)	IVTHPkFGLQFQAEHFK	3032	Unambiguous	K6(Acetyl)	HCD	1	0	1	1			1.092	21400000	Light	ND			ND	Unique	Used	1738	0	4.62e-08		0.0001	15	27	20	47	115	1	35	60	677000	3	690.371	2069.1	0	0.23	58.82	16794	16794	MS2	10/172
O34484	Methionine aminopeptidase 2 OS=Bacillus subtilis (strain 168) GN=mapB PE=1 SV=1 - [MAP12_BACSU]	Others	unknown	mapB	K132(aaLength:249, 122~142)	LcQcAENAFQkGLQQAK	2981	Unambiguous	C2(Carbamidomethyl); C4(Carbamidomethyl); K11(Acetyl)	HCD	1	0	1	1			0.929	10600000	Light	1.19583	75.88	13.25	0.776864	Unique	Used	1551	0	0.000634		0.019	16	23	16	21	48	1	21	60	661000	3	679.328	2035.97	0	0.28	56.61	15844	15844	MS2	3/184
O34484	Methionine aminopeptidase 2 OS=Bacillus subtilis (strain 168) GN=mapB PE=1 SV=1 - [MAP12_BACSU]	Others	unknown	mapB	K163(aaLength:249, 153~173)	SQGFTVIkTLTGHGIGR	2575	Unambiguous	K8(Acetyl)	HCD	1	0	1	1			1.111	19800000	Light	1.19583	75.88	13.25	0.929059	Unique	Used	2437	0	3.2e-07		0.00019	15	27	20	45	115	1	13	60	623000	3	605.336	1813.99	0	0.8	67.36	20560	20560	MS2	8/188
O34508	L-Ala-D/L-Glu epimerase OS=Bacillus subtilis (strain 168) GN=ykfB PE=1 SV=1 - [AEEP_BACSU]	Others	unknown	ykfB	K17(aaLength:366, 7~27)	IAVPLTkPFK	741	Unambiguous	K7(Acetyl)	HCD	1	0	1	1	1		L	5530000	Light	L	182.58	23.5	L	Excluded by Method	Not Used	1984	0	0.000111		0.00094	16	23	16	34	47	0	24	60	203000	2	578.361	1155.71	0	0.74	61.7	18088	18088	MS2	4/84
O34512	Uncharacterized ABC transporter ATP-binding protein YfmM OS=Bacillus subtilis (strain 168) GN=yfmM PE=3 SV=2 - [YFMM_BACSU]	Others	unknown	yfmM	K64(aaLength:518, 54~74)	LEPDEGkVEWSkNVR	2620	Unambiguous	K7(Label:13C(6)); K12(Label:13C(6)+Acetyl)	HCD	1	0	1	1			H	10700000					H	Inconsistently Labeled	Not Used		0	7.2e-05		0.0034	15	28	21	33	127	2	49	60	478000	3	613.994	1839.97	0	1.26	48.53	12434	12434	MS2	5/144
O34522	tRNA (guanine-N(7)-)-methyltransferase OS=Bacillus subtilis (strain 168) GN=trmB PE=1 SV=1 - [TRMB_BACSU]	Others	unknown	trmB	K137(aaLength:213, 127~147)	LTYSHFLkk	814	Unambiguous	K8(Label:13C(6)+Acetyl); K9(Label:13C(6))	HCD	1	0	1	2			H	9610000		2.94677	89.58	24.88	H	Inconsistently Labeled	Not Used		0	0.000404	62	0.0066	15	23	16	25	44	1	30	60	453000	3	397.571	1190.7	0	0.01	47.68	12063	12063	MS2	7/68
O34525	Putative signal peptide peptidase SppA OS=Bacillus subtilis (strain 168) GN=sppA PE=1 SV=1 - [SPPA_BACSU]	Others	unknown	sppA	K91(aaLength:335, 81~101)	TFLkNLER	497	Unambiguous	K4(Acetyl)	HCD	1	0	1	1			0.453	18600000	Light	0.473929	106.744	16.42	0.955839	Unique	Used	1285	0	0.000768		0.0096	14	26	19	26	83	1	23	60	580000	2	531.801	1062.6	0	1.17	53.46	14484	14484	MS2	4/72
O34526	Alanine--tRNA ligase OS=Bacillus subtilis (strain 168) GN=alaS PE=3 SV=1 - [SYA_BACSU]	Translation	Aminoacyl-tRNA biosynthesis	alaS	K768(aaLength:878, 758~778)	VkEVDGVNVLAAK	1373	Unambiguous	K2(Acetyl)	HCD	1	0	1	1			1.856	10800000	Light	1.91186	775.254	38.15	0.970785	Unique	Used	1254	0	0.000104	125	0.0022	16	27	20	34	109	1	36	60	522000	2	692.396	1383.79	0	0.84	53.19	14376	14376	MS2	6/140
O34538	Uncharacterized lipoprotein YcdA OS=Bacillus subtilis (strain 168) GN=ycdA PE=4 SV=1 - [YCDA_BACSU]	Others	unknown	ycdA	K196(aaLength:354, 186~206)	DNADFEkITGANKNEIVNDFNESAK	3702	Unambiguous	K7(Acetyl)	HCD	1	0	1	2			0.504	51400000	Light	0.592029	1019.65	61.3	0.85131	Redundant	Not Used	2327	0	1.29e-08		4.8e-07	16	23	16	67	45	2	0	60	539000	3	942.445	2825.32	0	-0.8	66.04	19991	19991	MS2	8/284
O34595	Probable tRNA sulfurtransferase OS=Bacillus subtilis (strain 168) GN=thiI PE=3 SV=2 - [THII_BACSU]	Metabolism of cofactors and vitamins	Thiamine metabolism	thiI	K36(aaLength:401, 26~46)	LVLkDYPNLkYFSNR	2795	Unambiguous	K4(Label:13C(6)+Acetyl); K10(Label:13C(6))	HCD	1	0	1	2			H	5360000					H	Inconsistently Labeled	Not Used		0.001	0.00404		0.04	14	26	19	21	94	2	34	60	165000	3	642.03	1924.08	0	1.3	65.55	19761	19761	MS2	3/156
O34596	Uncharacterized protein YobK OS=Bacillus subtilis (strain 168) GN=yobK PE=1 SV=1 - [YOBK_BACSU]	Others	unknown	yobK	K5(aaLength:152, 1~15)	MIYSkVENFINENK	2466	Unambiguous	K5(Acetyl)	HCD	1	0	1	1			0.582	13000000	Light	ND			ND	Unique	Used	2881	0	8.03e-05		0.013	14	25	18	24	68	1	6	60	430000	3	590.963	1770.87	0	0.54	74.54	23619	23619	MS2	4/140
O34628	Uncharacterized protein YvlB OS=Bacillus subtilis (strain 168) GN=yvlB PE=4 SV=1 - [YVLB_BACSU]	Others	unknown	yvlB	K162(aaLength:365, 152~172)	GNkFFIR	267	Unambiguous	K3(Acetyl)	HCD	1	0	1	1			0.463	30800000	Light	0.417371	736.714	57.81	1.10932	Unique	Used	1278	0.008	0.0718		0.016	14	27	20	26	116	1	32	60	1240000	2	462.259	923.51	0	0.07	53.38	14459	14459	MS2	4/68
O34628	Uncharacterized protein YvlB OS=Bacillus subtilis (strain 168) GN=yvlB PE=4 SV=1 - [YVLB_BACSU]	Others	unknown	yvlB	K205(aaLength:365, 195~215)	GEHLHVkEFSAK	1507	Unambiguous	K7(Acetyl)	HCD	1	0	1	1			0.397	77500000	Light	0.417371	736.714	57.81	0.951192	Unique	Used	342	0	0.000112	89	0.022	14	27	20	24	106	1	28	60	823000	3	475.249	1423.73	0	0.51	38.57	8690	8690	MS2	7/108
O34633	Uncharacterized protein YjlC OS=Bacillus subtilis (strain 168) GN=yjlC PE=2 SV=1 - [YJLC_BACSU]	Others	unknown	yjlC	K121(aaLength:140, 111~131)	mLKDPQAQkLFR	1815	Unambiguous	M1(Oxidation); K9(Acetyl)	HCD	1	0	1	1			3.077	24000000	Light	2.94882	627.251	97.14	1.04347	Unique	Used	821	0	5.58e-05	128	0.00058	15	28	21	41	132	2	16	60	753000	3	511.614	1532.83	0	1.04	47.87	12146	12146	MS2	6/124
O34660	Putative aldehyde dehydrogenase DhaS OS=Bacillus subtilis (strain 168) GN=dhaS PE=3 SV=1 - [ALDH4_BACSU]	Amino acid metabolism	Arginine and proline metabolism	dhaS	K10(aaLength:495, 1~20)	SSLTMQVTkR	817	Unambiguous	K9(Acetyl)	HCD	1	0	1	1	1		L	16700000	Light	0.0417171	1253.61	72.53	L	Excluded by Method	Not Used	501	0	8.13e-05		0.0017	15	26	19	34	92	1	29	60	756000	2	596.822	1192.64	0	0.36	43.28	10352	10352	MS2	5/88
O34660	Putative aldehyde dehydrogenase DhaS OS=Bacillus subtilis (strain 168) GN=dhaS PE=3 SV=1 - [ALDH4_BACSU]	Amino acid metabolism	Arginine and proline metabolism	dhaS	K282(aaLength:495, 272~292)	SPNILLPDANLkK	1632	Unambiguous	K12(Acetyl)	HCD	1	0	1	2	1		L	36700000	Light	0.0417171	1253.61	72.53	L	Excluded by Method	Not Used	1955	0	3.53e-06		0.00012	15	26	19	46	85	1	28	60	950000	2	732.925	1464.84	0	0.47	61.16	17848	17848	MS2	10/136
O34660	Putative aldehyde dehydrogenase DhaS OS=Bacillus subtilis (strain 168) GN=dhaS PE=3 SV=1 - [ALDH4_BACSU]	Amino acid metabolism	Arginine and proline metabolism	dhaS	K357(aaLength:495, 347~367)	VLSYIQkGK	521	Unambiguous	K7(Acetyl)	HCD	1	0	1	2	1		L	12600000	Light	0.0417171	1253.61	72.53	L	Excluded by Method	Not Used	528	0	0.000852	148	0.0054	19	28	21	31	149	1	34	60	776000	2	539.319	1077.63	0	-0.46	43.63	10486	10486	MS2	4/76
O34667	S-ribosylhomocysteine lyase OS=Bacillus subtilis (strain 168) GN=luxS PE=1 SV=1 - [LUXS_BACSU]	Amino acid metabolism	Cysteine and methionine metabolism	luxS	K138(aaLength:157, 128~148)	LHDLEGAkR	525	Unambiguous	K8(Acetyl)	HCD	1	0	1	1			0.714	3570000	Light	0.808544	407.51	49.68	0.883068	Unique	Used	100	0.001	0.00794		0.0068	14	25	18	28	79	1	56	60	155000	3	360.865	1080.58	0	-0.59	30.2	5997	5997	MS2	7/68
O34667	S-ribosylhomocysteine lyase OS=Bacillus subtilis (strain 168) GN=luxS PE=1 SV=1 - [LUXS_BACSU]	Amino acid metabolism	Cysteine and methionine metabolism	luxS	K35(aaLength:157, 25~45)	VGTDGVVNkFDIR	1638	Unambiguous	K9(Label:13C(6)+Acetyl)	HCD	1	0	1	1	1		H	94200000	Light	0.808544	407.51	49.68	H	Excluded by Method	Not Used	1898	0	1.08e-08		2.2e-06	17	27	20	64	113	1	14	60	1640000	2	734.399	1467.79	0	0.18	60.55	17574	17574	MS2	8/116
O34687	50S ribosomal protein L32 OS=Bacillus subtilis (strain 168) GN=rpmF PE=1 SV=3 - [RL32_BACSU]	Translation	Ribosome	rpmF	K21(aaLength:59, 11~31)	THFkLNVPGMTEcPScGEMk	3446	Unambiguous	K4(Label:13C(6)+Acetyl); C13(Carbamidomethyl); C16(Carbamidomethyl); K20(Label:13C(6))	HCD	1	0	1	1			H	27700000		3.23173	116.384	49.15	H	Inconsistently Labeled	Not Used		0	0.000438		0.0043	14	21	14	25	28	1	16	60	293000	3	793.033	2377.08	0	-0.09	60.26	17446	17446	MS2	5/216
O34687	50S ribosomal protein L32 OS=Bacillus subtilis (strain 168) GN=rpmF PE=1 SV=3 - [RL32_BACSU]	Translation	Ribosome	rpmF	K37(aaLength:59, 27~47)	LNVPGMTEcPScGEMkLSHR	3424	Unambiguous	C9(Carbamidomethyl); C12(Carbamidomethyl); K16(Label:13C(6)+Acetyl)	HCD	1	0	1	1			0.318	80900000	Light	3.23173	116.384	49.15	0.0983993	Unique	Used	1569	0	1.7e-08		2.1e-07	14	21	14	68	29	1	3	60	499000	3	784.363	2351.07	0	1.7	56.71	15890	15890	MS2	10/224
O34693	Uncharacterized protein YloA OS=Bacillus subtilis (strain 168) GN=yloA PE=2 SV=1 - [YLOA_BACSU]	Others	unknown	yloA	K92(aaLength:572, 82~102)	HIEGGFIEkIEQAGLDR	2864	Unambiguous	K9(Acetyl)	HCD	1	0	1	1			1.129	5770000	Light	L	34.28	5.42	ND	Unique	Used	2853	0	1.89e-07	108	1.5e-05	18	28	21	57	154	1	9	60	229000	3	652.007	1954.01	0	1.72	74.03	23413	23413	MS2	6/160
O34704	Uncharacterized protein YxnB OS=Bacillus subtilis (strain 168) GN=yxnB PE=4 SV=1 - [YXNB_BACSU]	Others	unknown	yxnB	K80(aaLength:160, 70~90)	HINSQQPVGSFVELFIkGR	3224	Unambiguous	K17(Acetyl)	HCD	1	0	1	1			0.019	19400000	Light	L	67.62	9.38	ND	Unique	Used	3137	0	2.87e-06		0.00017	15	27	20	46	125	1	35	60	251000	3	733.395	2198.17	0	-0.57	82.64	26598	26598	MS2	10/208
O34722	Uncharacterized protein YfmG OS=Bacillus subtilis (strain 168) GN=yfmG PE=4 SV=1 - [YFMG_BACSU]	Others	unknown	yfmG	K338(aaLength:487, 328~348)	GNVWPWGDkFDPAK	2199	Unambiguous	K9(Acetyl)	HCD	1	0	1	1			0.117	47400000	Light	0.0595533	541.146	53.18	1.96463	Unique	Used	2890	0	0.000858		0.022	14	24	17	21	62	1	0	60	248000	2	829.902	1658.8	0	0.55	74.66	23676	23676	MS2	5/152
O34759	Uncharacterized protein YdjO OS=Bacillus subtilis (strain 168) GN=ydjO PE=4 SV=1 - [YDJO_BACSU]	Others	unknown	ydjO	K49(aaLength:69, 39~59)	KNFASSDTPLcPLcGSkMVDGIR	3601	Unambiguous	C11(Carbamidomethyl); C14(Carbamidomethyl); K17(Acetyl)	HCD	1	0	1	1			0.625	235000000	Light	0.642823	99.71	40.58	0.972273	Unique	Used	2165	0	5e-11		6.6e-07	17	26	19	68	92	2	0	60	3050000	3	865.751	2595.24	0	0.85	63.96	19091	19091	MS2	9/264
O34760	Probable quorum-quenching lactonase YtnP OS=Bacillus subtilis (strain 168) GN=ytnP PE=1 SV=2 - [YTNP_BACSU]	Others	unknown	ytnP	K44(aaLength:281, 34~54)	KYPVNEkNQIELR	2229	Unambiguous	K7(Acetyl)	HCD	1	0	1	1			0.12	8820000	Light	0.132409	20.73	3.13	0.906281	Unique	Used	659	0	0.000692	127	0.00029	15	28	21	44	141	2		60	0	3	558.306	1672.9	0	0.52	45.84	11326	11326	MS2	6/144
O34764	Sulfate adenylyltransferase OS=Bacillus subtilis (strain 168) GN=sat PE=2 SV=1 - [SAT1_BACSU]	Energy metabolism	Sulfur metabolism	sat	K320(aaLength:382, 310~330)	FEHSFFckk	1063	Unambiguous	C7(Carbamidomethyl); K8(Label:13C(6)+Acetyl); K9(Label:13C(6))	HCD	1	0	1	2			H	90600000		1.16761	200.511	26.7	H	Inconsistently Labeled	Not Used		0	3.02e-06	62	0.00016	15	24	17	43	59	1	26	40	3710000	3	428.548	1283.63	0	0.16	47.95	12185	12185	MS2	5/68
O34768	Uncharacterized sugar kinase YdjE OS=Bacillus subtilis (strain 168) GN=ydjE PE=3 SV=1 - [YDJE_BACSU]	Carbohydrate metabolism	Amino sugar and nucleotide sugar metabolism	ydjE	K69(aaLength:320, 59~79)	DPFGYFLkR	812	Unambiguous	K8(Label:13C(6)+Acetyl)	HCD	1	0	1	1	1		H	15800000	Light	1.50902	100.444	30.63	H	Excluded by Method	Not Used	2704	0	0.000302		0.0082	14	26	19	27	85	1	41	60	628000	2	595.819	1190.63	0	0.52	71.55	22354	22354	MS2	4/68
O34774	Uncharacterized protein YobJ OS=Bacillus subtilis (strain 168) GN=yobJ PE=4 SV=1 - [YOBJ_BACSU]	Others	unknown	yobJ	K261(aaLength:280, 251~271)	NVWGkIGNWNVER	2119	Unambiguous	K5(Label:13C(6)+Acetyl)	HCD	1	0	1	1	1		H	5120000	Light	0.375098	178.697	21.07	H	Excluded by Method	Not Used	2636	0.001	0.00324	111	0.018	19	27	20	25	118	1	7	60	161000	2	810.426	1619.84	0	3.49	70.33	21841	21841	MS2	3/144
O34782	Uncharacterized oxidoreductase YvrD OS=Bacillus subtilis (strain 168) GN=yvrD PE=3 SV=1 - [YVRD_BACSU]	Others	unknown	yvrD	K127(aaLength:263, 117~137)	HFLPkMLAK	644	Unambiguous	K5(Acetyl)	HCD	1	0	1	1			0.784	13300000	Light	0.803426	181.629	27	0.975821	Unique	Used	1180	0	2.81e-05		0.0019	15	26	19	34	88	1	23	60	658000	2	563.826	1126.65	0	0.87	52.38	14018	14018	MS2	6/80
O34788	(R,R)-butanediol dehydrogenase OS=Bacillus subtilis (strain 168) GN=bdhA PE=3 SV=1 - [BDHA_BACSU]	Carbohydrate metabolism	Butanoate metabolism	bdhA	K10(aaLength:346, 1~20)	WHNQkDIR	691	Unambiguous	K5(Label:13C(6)+Acetyl)	HCD	1	0	1	1	1		H	9460000	Light	1.97192	1134.54	53.18	H	Excluded by Method	Not Used	121	0.001	0.00955	80	0.019	14	25	18	23	76	1	54	60	243000	3	382.203	1144.59	0	-0.41	30.69	6150	6150	MS2	6/76
O34824	Phosphoglucosamine mutase OS=Bacillus subtilis (strain 168) GN=glmM PE=1 SV=1 - [GLMM_BACSU]	Carbohydrate metabolism	Amino sugar and nucleotide sugar metabolism	glmM	K3(aaLength:448, 1~13)	gKYFGTDGVR	683	Unambiguous	N-Term(Acetyl)	HCD	1	0	1	2			0.929	8370000	Light	1.14994	532.025	43.75	0.807867	Redundant	Not Used	596	0.001	0.00827		0.019	14	23	16	21	48	1	21	60	259000	2	571.285	1141.56	0	-0.26	45.01	10981	10981	MS2	3/104
O34833	Uncharacterized protein YceH OS=Bacillus subtilis (strain 168) GN=yceH PE=3 SV=1 - [YCEH_BACSU]	Others	unknown	yceH	K63(aaLength:363, 53~73)	NQMELLEYGKEPAVEISkFSDR	3623	Unambiguous	K18(Acetyl)	HCD	1	0	1	1			1.474	35500000	Light	1.47153	369.314	44.35	1.00168	Unique	Used	2749	0	2.62e-06		2.6e-05	16	27	20	53	105	2	2	60	324000	3	875.768	2625.29	0	0.53	72.19	22634	22634	MS2	7/252
O34847	Acetyl-coenzyme A carboxylase carboxyl transferase subunit alpha OS=Bacillus subtilis (strain 168) GN=accA PE=1 SV=1 - [ACCA_BACSU]	Lipid metabolism	Fatty acid biosynthesis	accA	K52(aaLength:325, 42~62)	LQDDIYkNLKPWDR	2632	Unambiguous	K7(Acetyl)	HCD	1	0	1	1			0.98	113000000	Light	0.993209	276.128	40.31	0.986701	Unique	Used	1920	0	0.00033		0.045	14	27	20	21	110	1	38	60	552000	3	615.986	1845.94	0	-2.52	60.79	17687	17687	MS2	5/152
O34860	RsbT co-antagonist protein RsbRB OS=Bacillus subtilis (strain 168) GN=rsbRB PE=1 SV=1 - [RSBRB_BACSU]	Others	unknown	rsbRB	K202(aaLength:277, 192~212)	FILENTLQAcAkR	2078	Unambiguous	C10(Carbamidomethyl); K12(Acetyl)	HCD	1	0	1	1			0.336	10300000	Light	0.182838	65.7989	9.39	1.83769	Unique	Used	1929	0	1.85e-08	119	7.6e-08	21	28	21	79	132	1	6	60	508000	2	803.424	1605.84	0	-0.21	60.89	17727	17727	MS2	8/128
O34911	Putative HMP/thiamine-binding protein YkoF OS=Bacillus subtilis (strain 168) GN=ykoF PE=1 SV=1 - [YKOF_BACSU]	Others	unknown	ykoF	K43(aaLength:200, 33~53)	VWTkTDHISTVLR	2068	Unambiguous	K4(Label:13C(6)+Acetyl)	HCD	1	0	1	1	1		H	118000000	Light	5.32846	95.6689	25.5	H	Excluded by Method	Not Used	1361	0	0.000113		0.012	14	27	20	27	109	1	37	60	1170000	3	535.302	1603.89	0	1.34	54.36	14882	14882	MS2	5/132
O34934	Probable inorganic polyphosphate/ATP-NAD kinase 2 OS=Bacillus subtilis (strain 168) GN=ppnK2 PE=3 SV=1 - [PPNK2_BACSU]	Metabolism of cofactors and vitamins	Nicotinate and nicotinamide metabolism	nadK2	K13(aaLength:267, 3~23)	NVYFFHkQDQETNEQAR	3217	Unambiguous	K7(Acetyl)	HCD	1	0	1	1			0.047	145000000	Light	L	174.027	32.58	ND	Unique	Used	970	0	1.28e-08		4.2e-05	16	23	16	47	44	1	0	60	259000	3	732.675	2196.01	0	0.19	49.54	12871	12871	MS2	6/192
O34943	Putative tRNA-binding protein YtpR OS=Bacillus subtilis (strain 168) GN=ytpR PE=4 SV=1 - [YTPR_BACSU]	Others	unknown	ytpR	K30(aaLength:201, 20~40)	EQLGYEkHGDVVK	1864	Unambiguous	K7(Acetyl)	HCD	1	0	1	1			1.597	44200000	Light	1.8351	340.293	45.77	0.87025	Unique	Used	364	0	0.000237		0.0028	14	26	19	32	87	1	22	60	1620000	3	515.264	1543.78	0	0.96	39.15	8900	8900	MS2	7/140
O34943	Putative tRNA-binding protein YtpR OS=Bacillus subtilis (strain 168) GN=ytpR PE=4 SV=1 - [YTPR_BACSU]	Others	unknown	ytpR	K36(aaLength:201, 26~46)	HGDVVkIFNNETk	1898	Unambiguous	K6(Label:13C(6)+Acetyl); K13(Label:13C(6))	HCD	1	0	1	1			H	7730000		1.8351	340.293	45.77	H	Inconsistently Labeled	Not Used		0	0.000332	101	0.00046	15	27	20	41	108	1	20	60	220000	2	777.92	1554.83	0	0.51	47.77	12096	12096	MS2	6/124
O34944	Putative dipeptidase YtjP OS=Bacillus subtilis (strain 168) GN=ytjP PE=3 SV=1 - [PEPVL_BACSU]	Amino acid metabolism	Lysine biosynthesis	ytjP	K305(aaLength:463, 295~315)	FVQVVTDkFSGDTR	2159	Unambiguous	K8(Acetyl)	HCD	1	0	1	1			0.333	7050000	Light	0.490474	246.549	26.35	0.678934	Unique	Used	1773	0	0.000137	93	0.0026	19	27	20	33	108	1	0	60	130000	2	820.917	1640.83	0	-1.2	59.22	16983	16983	MS2	7/148
O34948	Uncharacterized oxidoreductase YkwC OS=Bacillus subtilis (strain 168) GN=ykwC PE=3 SV=1 - [YKWC_BACSU]	Others	unknown	ykwC	K236(aaLength:288, 226~246)	MLQGNFEPGFYVkHFIk	3082	Unambiguous	K13(Label:13C(6)+Acetyl); K17(Label:13C(6))	HCD	1	0	1	1			H	62000000		2.22515	675.41	73.61	H	Inconsistently Labeled	Not Used		0	0.000423		0.022	14	28	21	25	148	1	36	60	427000	3	703.707	2109.11	0	1.34	76.83	24527	24527	MS2	6/184
O34948	Uncharacterized oxidoreductase YkwC OS=Bacillus subtilis (strain 168) GN=ykwC PE=3 SV=1 - [YKWC_BACSU]	Others	unknown	ykwC	K268(aaLength:288, 258~278)	SLYDkLAAQGEENSGTQSIYk	3431	Unambiguous	K5(Label:13C(6)+Acetyl); K21(Label:13C(6))	HCD	1	0	1	1			H	23700000		2.22515	675.41	73.61	H	Inconsistently Labeled	Not Used		0	0.000123		0.054	14	28	21	21	131	1	9	60	309000	3	786.062	2356.17	0	0.9	63.92	19078	19078	MS2	3/224
O34967	50S ribosomal protein L31 type B OS=Bacillus subtilis (strain 168) GN=rpmE2 PE=1 SV=1 - [RL31B_BACSU]	Translation	Ribosome	rpmE2	K75(aaLength:82, 65~82)	VEQFkk	138	Unambiguous	K5(Label:13C(6)+Acetyl); K6(Label:13C(6))	HCD	1	0	1	2			H	5780000		15.1321	231.07	60.98	H	Inconsistently Labeled	Not Used		0.003	0.0369	63	0.0085	19	26	19	27	93	1	15	60	474000	2	416.752	832.496	0	-0.29	28.44	5479	5479	MS2	4/52
O34981	2,3,4,5-tetrahydropyridine-2,6-dicarboxylate N-acetyltransferase OS=Bacillus subtilis (strain 168) GN=dapH PE=1 SV=2 - [DAPH_BACSU]	Amino acid metabolism	Lysine biosynthesis	dapH	K27(aaLength:236, 17~37)	VYVkGELEGINFGESAK	2710	Unambiguous	K4(Acetyl)	HCD	1	0	1	1			1.892	6920000	Light	2.27221	695.046	52.54	0.832671	Unique	Used	2306	0	0.00127		0.046	15	27	20	21	119	1	0	60	117000	2	941.484	1881.96	0	0.54	65.84	19896	19896	MS2	3/180
O34984	Uncharacterized metallohydrolase YodQ OS=Bacillus subtilis (strain 168) GN=yodQ PE=3 SV=1 - [YODQ_BACSU]	Amino acid metabolism	Arginine and proline metabolism	yodQ	K320(aaLength:436, 310~330)	DLEYHDEWFkR	1981	Unambiguous	K10(Acetyl)	HCD	1	0	1	1	1		L	6450000	Light	0.318459	25.2	14.91	L	Excluded by Method	Not Used	1735	0	0.000255		0.0051	13	19	13	23	16	1	43	60	255000	3	527.244	1579.72	0	-0.32	58.8	16786	16786	MS2	4/84
O34990	Formyltetrahydrofolate deformylase OS=Bacillus subtilis (strain 168) GN=purU PE=3 SV=2 - [PURU_BACSU]	Metabolism of cofactors and vitamins	One carbon pool by folate	purU	K158(aaLength:300, 148~168)	LNIPFHYMkANk	1819	Unambiguous	K9(Label:13C(6)+Acetyl); K12(Label:13C(6))	HCD	1	0	1	1			H	16400000		3.2125	130.989	21	H	Inconsistently Labeled	Not Used		0	9.15e-05		0.035	15	28	21	23	136	1	34	60	815000	3	510.617	1529.84	0	1.66	58.81	16792	16792	MS2	7/128
O34990	Formyltetrahydrofolate deformylase OS=Bacillus subtilis (strain 168) GN=purU PE=3 SV=2 - [PURU_BACSU]	Metabolism of cofactors and vitamins	One carbon pool by folate	purU	K282(aaLength:300, 272~292)	AVkWHLEDR	849	Unambiguous	K3(Label:13C(6)+Acetyl)	HCD	1	0	1	1	1		H	5550000	Light	3.2125	130.989	21	H	Excluded by Method	Not Used	639	0	0.000551		0.0091	14	26	19	27	84	1	30	60	274000	3	401.219	1201.64	0	-0.27	45.55	11208	11208	MS2	4/88
O34994	Transcriptional repressor CcpN OS=Bacillus subtilis (strain 168) GN=ccpN PE=1 SV=1 - [CCPN_BACSU]	Others	unknown	ccpN	K173(aaLength:212, 163~183)	HLIEkQIDALPVIk	2202	Unambiguous	K5(Label:13C(6)+Acetyl); K14(Label:13C(6))	HCD	1	0	1	1			H	10800000		L	71.6	18.87	H	Inconsistently Labeled	Not Used		0	0.0019		0.0025	13	19	13	26	18	1	39	60	260000	3	557.681	1671.03	0	2.31	62.7	18547	18547	MS2	7/140
O35011	DNA-directed RNA polymerase subunit omega OS=Bacillus subtilis (strain 168) GN=rpoZ PE=3 SV=1 - [RPOZ_BACSU]	Transcription	RNA polymerase	rpoZ	K63(aaLength:67, 53~67)	ALEEIDAGLLSFEkEDRE	3088	Unambiguous	K14(Label:13C(6)+Acetyl)	HCD	1	0	1	1		1	H	38400000	Light	1.00237	577.606	67.16	H	Excluded by Method	Not Used	2962	0	8.22e-09		3.4e-07	17	27	20	72	101	2	15	60	519000	2	1056.52	2112.04	0	-1.03	76.63	24448	24448	MS2	9/150
O35014	Uncharacterized EAL-domain containing protein YkuI OS=Bacillus subtilis (strain 168) GN=ykuI PE=1 SV=1 - [YKUI_BACSU]	Others	unknown	ykuI	K277(aaLength:407, 267~287)	KLETVYEHSEQFYkR	2931	Unambiguous	K14(Acetyl)	HCD	1	0	1	1			0.625	4350000	Light	0.754701	42.34	2.46	0.828142	Unique	Used	776	0.001	0.00829	105	0.054	21	28	21	21	138	2	51	60	123000	4	500.505	1999	0	2.23	47.45	11959	11959	MS2	3/168
O35019	UPF0435 protein YfkK OS=Bacillus subtilis (strain 168) GN=yfkK PE=1 SV=1 - [YFKK_BACSU]	Others	unknown	yfkK	K37(aaLength:71, 27~47)	AEDFSDEkIEDLTYLHR	3107	Unambiguous	K8(Label:13C(6)+Acetyl)	HCD	1	0	1	1	1		H	29100000	Light	1.48236	348.929	90.14	H	Excluded by Method	Not Used	2511	0	1.11e-07		4.4e-06	15	22	15	57	39	1	7	60	203000	3	710.342	2129.01	0	-0.4	68.44	21040	21040	MS2	6/164
O35022	FMN-dependent NADH-azoreductase 1 OS=Bacillus subtilis (strain 168) GN=azoR1 PE=2 SV=1 - [AZOR1_BACSU]	Others	unknown	azoR1	K8(aaLength:208, 1~18)	STVLFVkSSDR	1094	Unambiguous	K7(Acetyl)	HCD	1	0	1	1			1.42	6310000	Light	2.02975	273.651	64.42	0.699592	Unique	Used	1107	0	0.000105		0.0034	14	27	20	32	109	1	28	60	199000	2	640.846	1280.69	0	0.63	51.3	13567	13567	MS2	4/96
O35033	Probable coenzyme A biosynthesis bifunctional protein CoaBC OS=Bacillus subtilis (strain 168) GN=coaBC PE=3 SV=1 - [COABC_BACSU]	Metabolism of cofactors and vitamins	Pantothenate and CoA biosynthesis	coaBC	K177(aaLength:406, 167~187)	LAEkHFAEETSAPLEGK	2744	Unambiguous	K4(Acetyl)	HCD	1	0	1	1			0.765	28400000	Light	L	51.9	2.46	ND	Unique	Used	905	0	1.35e-06		5.1e-05	16	26	19	50	97	1	26	60	316000	3	633.654	1898.95	0	-0.82	48.86	12570	12570	MS2	6/180
P00497	Amidophosphoribosyltransferase OS=Bacillus subtilis (strain 168) GN=purF PE=1 SV=2 - [PUR1_BACSU]	Nucleotide metabolism	Purine metabolism	purF	K455(aaLength:476, 445~465)	kYDDSNcGQcLAcFTGkYPTEIYQDTVLPHVk	3855	Unambiguous	K1(Label:13C(6)); C7(Carbamidomethyl); C10(Carbamidomethyl); C13(Carbamidomethyl); K17(Label:13C(6)+Acetyl); K32(Label:13C(6))	HCD	1	0	1	1			H	132000000		10.805	373.3	29.41	H	Inconsistently Labeled	Not Used		0	8.26e-07		0.00028	15	24	17	40	52	2	1	60	589000	4	967.71	3867.82	0	0.47	74.05	23418	23418	MS2	6/372
P02394	50S ribosomal protein L7/L12 OS=Bacillus subtilis (strain 168) GN=rplL PE=1 SV=4 - [RL7_BACSU]	Translation	Ribosome	rplL	K103(aaLength:123, 93~113)	EGIAkEEAEELKAK	2019	Unambiguous	K5(Acetyl)	HCD	1	0	1	1			1.396	29600000	Light	1.70804	1310.98	92.68	0.817312	Unique	Used	642	0	2.45e-05		0.0021	15	27	20	34	112	2	41	60	887000	3	529.614	1586.83	0	0.93	45.66	11247	11247	MS2	9/140
P02394	50S ribosomal protein L7/L12 OS=Bacillus subtilis (strain 168) GN=rplL PE=1 SV=4 - [RL7_BACSU]	Translation	Ribosome	rplL	K73(aaLength:123, 63~83)	IKVIkVVR	396	Unambiguous	K5(Acetyl)	HCD	1	0	1	1			1.535	18000000	Light	1.70804	1310.98	92.68	0.898692	Unique	Used	437	0.001	0.00352		0.0022	13	13	13	27	5	2	45	60	1060000	2	498.85	996.694	0	0.66	41.59	9754	9754	MS2	3/80
P02394	50S ribosomal protein L7/L12 OS=Bacillus subtilis (strain 168) GN=rplL PE=1 SV=4 - [RL7_BACSU]	Translation	Ribosome	rplL	K95(aaLength:123, 85~105)	ELVDNTPkPLk	1049	Unambiguous	K8(Label:13C(6)+Acetyl); K11(Label:13C(6))	HCD	1	0	1	1			H	3390000		1.70804	1310.98	92.68	H	Inconsistently Labeled	Not Used		0	0.00024		0.016	14	24	17	22	55	0	26	60	197000	2	654.384	1307.76	0	0.6	45.86	11334	11334	MS2	3/104
P02968	Flagellin OS=Bacillus subtilis (strain 168) GN=hag PE=1 SV=2 - [FLA_BACSU]|Putative flagellin YvzB OS=Bacillus subtilis (strain 168) GN=yvzB PE=1 SV=1 - [YVZB_BACSU]	Cell motility	Flagellar assembly	hag	K135(aaLength:304, 125~145)	TEFNGkk	212	Unambiguous	K6(Label:13C(6)+Acetyl); K7(Label:13C(6))	HCD	1	0	1	2			H	5920000		1.42627	3733.31	89.8	H	Inconsistently Labeled	Not Used		0.002	0.0101		0.03	14	25	18	21	79	1	41	60	230000	2	439.245	877.482	0	0.18	25.4	4637	4637	MS2	4/60
P02968	Flagellin OS=Bacillus subtilis (strain 168) GN=hag PE=1 SV=2 - [FLA_BACSU]	Cell motility	Flagellar assembly	hag	K51(aaLength:304, 41~61)	AGDDAAGLAISEkMR	1897	Unambiguous	K13(Label:13C(6)+Acetyl)	HCD	1	0	1	1		1	H	24900000	Light	1.42627	3733.31	89.8	H	Excluded by Method	Not Used	1568	0	3.79e-06		6.8e-05	15	25	18	47	76	1	35	60	1550000	3	518.263	1552.77	0	0.2	56.71	15889	15889	MS2	7/120
P04969	30S ribosomal protein S11 OS=Bacillus subtilis (strain 168) GN=rpsK PE=3 SV=1 - [RS11_BACSU]	Translation	Ribosome	rpsK	K15(aaLength:131, 5~25)	VkKNIESGIAHIR	1761	Unambiguous	K2(Acetyl)	HCD	1	0	1	2			1.138	5880000	Light	1.0425	533.986	64.12	1.09161	Redundant	Not Used	468	0	2.84e-05	69	0.0064	17	26	19	28	83	2	22	60	256000	4	377.474	1506.87	0	-0.25	42.41	10038	10038	MS2	4/140
P04969	30S ribosomal protein S11 OS=Bacillus subtilis (strain 168) GN=rpsK PE=3 SV=1 - [RS11_BACSU]	Translation	Ribosome	rpsK	K16(aaLength:131, 6~26)	kNIESGIAHIR	1110	Unambiguous	K1(Label:13C(6)+Acetyl)	HCD	1	0	1	1	1		H	44100000	Light	1.0425	533.986	64.12	H	Excluded by Method	Not Used	618	0	9.65e-07		0.00034	15	27	20	42	105	1	20	60	2170000	3	429.249	1285.73	0	0.06	45.26	11091	11091	MS2	8/120
P05645	3-isopropylmalate dehydrogenase OS=Bacillus subtilis (strain 168) GN=leuB PE=3 SV=3 - [LEU3_BACSU]	Amino acid metabolism	Valine, leucine and isoleucine biosynthesis	leuB	K147(aaLength:365, 137~157)	ELTGGLYFGQPSkR	2045	Unambiguous	K13(Acetyl)	HCD	1	0	1	1			1.141	11000000	Light	0.791601	1398.01	66.03	1.44138	Unique	Used	1716	0	0.000388		0.003	15	27	20	32	103	1	11	60	127000	2	797.914	1594.82	0	-0.77	58.61	16700	16700	MS2	4/120
P05645	3-isopropylmalate dehydrogenase OS=Bacillus subtilis (strain 168) GN=leuB PE=3 SV=3 - [LEU3_BACSU]	Amino acid metabolism	Valine, leucine and isoleucine biosynthesis	leuB	K165(aaLength:365, 155~175)	YVNTEGEQEAVDTLFYkR	3235	Unambiguous	K17(Acetyl)	HCD	1	0	1	1			0.788	47100000	Light	0.791601	1398.01	66.03	0.995451	Unique	Used	2694	0	1.96e-07		3.7e-06	17	25	18	60	76	1	11	60	826000	3	735.355	2204.05	0	0.2	71.47	22314	22314	MS2	7/196
P05648	Chromosomal replication initiator protein DnaA OS=Bacillus subtilis (strain 168) GN=dnaA PE=1 SV=1 - [DNAA_BACSU]	Signal transduction	Two-component system	dnaA	K370(aaLength:446, 360~380)	VVGQQFNIkLEDFK	2312	Unambiguous	K9(Acetyl)	HCD	1	0	1	1			1.675	6900000	Light	1.26024	114.289	22.2	1.32912	Unique	Used	2565	0	0.000572		0.019	14	27	20	25	108	1	9	60	233000	2	853.963	1706.92	0	3.81	69.13	21346	21346	MS2	3/144
P05657	50S ribosomal protein L27 OS=Bacillus subtilis (strain 168) GN=rpmA PE=3 SV=1 - [RL27_BACSU]	Translation	Ribosome	rpmA	K70(aaLength:94, 60~80)	GGDDTLFAkIDGTVK	1977	Unambiguous	K9(Acetyl)	HCD	1	0	1	1			2.526	90900000	Light	3.19123	241.271	54.26	0.791544	Unique	Used	2675	0.001	0.00278		0.032	14	27	20	22	102	1	13	60	169000	2	789.904	1578.8	0	-0.38	71.27	22233	22233	MS2	3/136
P05657	50S ribosomal protein L27 OS=Bacillus subtilis (strain 168) GN=rpmA PE=3 SV=1 - [RL27_BACSU]	Translation	Ribosome	rpmA	K76(aaLength:94, 66~86)	IDGTVkFER	587	Unambiguous	K6(Label:13C(6)+Acetyl)	HCD	1	0	1	1			H	137000000		3.19123	241.271	54.26	H	No Quan Values	Not Used		0	3.13e-06		3.4e-05	16	26	19	51	89	1	19	60	256000	2	556.806	1112.6	0	0.49	44.25	10717	10717	MS2	5/76
P06224	RNA polymerase sigma factor SigA OS=Bacillus subtilis (strain 168) GN=sigA PE=1 SV=2 - [SIGA_BACSU]	Others	unknown	sigA	K177(aaLength:371, 167~187)	AVEkFDYR	513	Unambiguous	K4(Label:13C(6)+Acetyl)	HCD	1	0	1	1	1		H	6020000	Light	0.932985	305.683	33.69	H	Excluded by Method	Not Used	589	0	0.000405		0.012	14	25	18	25	68	1	62	60	192000	2	538.28	1075.55	0	1.12	44.81	10917	10917	MS2	3/72
P06533	HTH-type transcriptional regulator SinR OS=Bacillus subtilis (strain 168) GN=sinR PE=1 SV=1 - [SINR_BACSU]	Others	unknown	sinR	K103(aaLength:111, 93~111)	EFLDYQkWR	1242	Unambiguous	K7(Acetyl)	HCD	1	0	1	1			0.429	28900000	Light	0.408317	94.8341	33.33	1.05065	Unique	Used	2168	0	5.33e-08	48	9.4e-07	17	24	17	65	57	1	32	60	512000	2	663.828	1326.65	0	0.37	64.06	19139	19139	MS2	7/76
P07343	Fumarate hydratase class II OS=Bacillus subtilis (strain 168) GN=fumC PE=3 SV=2 - [FUMC_BACSU]	Carbohydrate metabolism	Citrate cycle (TCA cycle)	fumC	K19(aaLength:462, 9~29)	VPADkFWGAQTQR	1871	Unambiguous	K5(Acetyl)	HCD	1	0	1	1			0.383	117000000	Light	0.419323	1154.57	73.16	0.913377	Unique	Used	1376	0	8.71e-08		1.7e-06	17	26	19	64	92	1	13	60	868000	2	773.395	1545.78	0	0.64	54.54	14961	14961	MS2	10/128
P07343	Fumarate hydratase class II OS=Bacillus subtilis (strain 168) GN=fumC PE=3 SV=2 - [FUMC_BACSU]	Carbohydrate metabolism	Citrate cycle (TCA cycle)	fumC	K262(aaLength:462, 252~272)	LTGQTFSSSPNkFHALTSHDEITYAHGALK	3810	Unambiguous	K12(Acetyl)	HCD	1	0	1	1			0.383	80700000	Light	0.419323	1154.57	73.16	0.913377	Unique	Used	1819	0	6.5e-06		0.00075	15	28	21	39	129	1	6	60	608000	5	660.933	3300.63	0	1.66	59.75	17215	17215	MS2	8/336
P07343	Fumarate hydratase class II OS=Bacillus subtilis (strain 168) GN=fumC PE=3 SV=2 - [FUMC_BACSU]	Carbohydrate metabolism	Citrate cycle (TCA cycle)	fumC	K51(aaLength:462, 41~61)	AFAILkR	184	Unambiguous	K6(Acetyl)	HCD	1	0	1	1			0.38	39000000	Light	0.419323	1154.57	73.16	0.906223	Unique	Used	1176	0	0.000675		0.003	14	24	17	30	60	1	38	60	1270000	2	430.771	860.536	0	0.25	52.32	13991	13991	MS2	5/52
P07860	RNA polymerase sigma-F factor OS=Bacillus subtilis (strain 168) GN=sigF PE=1 SV=1 - [RPSF_BACSU]	Others	unknown	sigF	K40(aaLength:255, 30~50)	DLLIEkNMR	775	Unambiguous	K6(Acetyl)	HCD	1	0	1	1	1		L	12100000	Light	L	134.212	39.22	L	Excluded by Method	Not Used	1524	0.001	0.00261	115	0.033	21	28	21	23	139	1	25	60	569000	2	587.319	1173.63	0	0.31	56.39	15758	15758	MS2	5/76
P07860	RNA polymerase sigma-F factor OS=Bacillus subtilis (strain 168) GN=sigF PE=1 SV=1 - [RPSF_BACSU]	Others	unknown	sigF	K76(aaLength:255, 66~86)	SVDkFDLTYDVR	1734	Unambiguous	K4(Acetyl)	HCD	1	0	1	1			L	10400000		L	134.212	39.22	L	No Quan Values	Not Used		0	1.11e-05		0.0016	15	25	18	34	77	1	38	60	407000	2	750.373	1499.74	0	0.5	63.19	18769	18769	MS2	5/120
P08065	Succinate dehydrogenase flavoprotein subunit OS=Bacillus subtilis (strain 168) GN=sdhA PE=3 SV=4 - [DHSA_BACSU]	Carbohydrate metabolism	Citrate cycle (TCA cycle)	sdhA	K267(aaLength:586, 257~277)	DGkPWYFLEEKYPAYGNLVPR	3588	Unambiguous	K3(Acetyl)	HCD	1	0	1	2		1	L	6120000	Light	0.14764	1021.15	69.62	L	Excluded by Method	Not Used	3121	0	1.59e-07		0.00025	20	27	20	44	124	1	75	60	138000	4	646.827	2584.29	0	-0.07	82.2	26449	26449	MS2	5/232
P08065	Succinate dehydrogenase flavoprotein subunit OS=Bacillus subtilis (strain 168) GN=sdhA PE=3 SV=4 - [DHSA_BACSU]	Carbohydrate metabolism	Citrate cycle (TCA cycle)	sdhA	K496(aaLength:586, 486~506)	ININDTTkWSNQGAMFTR	3123	Unambiguous	K8(Acetyl)	HCD	1	0	1	1			0.566	28900000	Light	0.14764	1021.15	69.62	3.83364	Unique	Used	2268	0	5.65e-09		7.2e-07	17	25	18	67	75	1	7	60	718000	3	713.682	2139.03	0	0.62	65.45	19714	19714	MS2	9/200
P08066	Succinate dehydrogenase iron-sulfur subunit OS=Bacillus subtilis (strain 168) GN=sdhB PE=3 SV=3 - [DHSB_BACSU]	Carbohydrate metabolism	Citrate cycle (TCA cycle)	sdhB	K101(aaLength:253, 91~111)	LKPmkTFPVVR	1294	Unambiguous	M4(Oxidation); K5(Acetyl)	HCD	1	0	1	1			0.045	57300000	Light	0.0456693	467.694	57.71	0.985344	Unique	Used	748	0	0.000116		0.00032	15	25	18	40	66	1	65	60	1350000	3	458.604	1373.8	0	-0.05	47.16	11830	11830	MS2	5/116
P08066	Succinate dehydrogenase iron-sulfur subunit OS=Bacillus subtilis (strain 168) GN=sdhB PE=3 SV=3 - [DHSB_BACSU]	Carbohydrate metabolism	Citrate cycle (TCA cycle)	sdhB	K196(aaLength:253, 186~206)	LFNAHPTGAMNkSER	2322	Unambiguous	K12(Acetyl)	HCD	1	0	1	1		1	L	23600000	Light	0.0456693	467.694	57.71	L	Excluded by Method	Not Used	426	0	1.22e-05	61	0.0033	14	24	17	29	57	1	3	60	759000	3	572.283	1714.83	0	0.74	41.31	9659	9659	MS2	6/160
P08164	NH(3)-dependent NAD(+) synthetase OS=Bacillus subtilis (strain 168) GN=nadE PE=1 SV=5 - [NADE_BACSU]	Metabolism of cofactors and vitamins	Nicotinate and nicotinamide metabolism	nadE	K132(aaLength:272, 122~142)	STVSAFSDQYQQETGDQLTDFNkGNVK	3773	Unambiguous	K23(Acetyl)	HCD	1	0	1	1			0.952	16800000	Light	1.16625	486.438	66.91	0.816294	Unique	Used	2209	0	1.7e-05		0.0062	14	21	14	24	30	1	15	60	318000	3	1017.14	3049.4	0	-0.07	64.66	19379	19379	MS2	4/280
P08164	NH(3)-dependent NAD(+) synthetase OS=Bacillus subtilis (strain 168) GN=nadE PE=1 SV=5 - [NADE_BACSU]	Metabolism of cofactors and vitamins	Nicotinate and nicotinamide metabolism	nadE	K195(aaLength:272, 185~205)	TLLkELGAPER	1055	Unambiguous	K4(Acetyl)	HCD	1	0	1	1			0.876	11600000	Light	1.16625	486.438	66.91	0.751128	Unique	Used	1531	0	1.49e-07		3e-06	16	26	19	62	97	1	21	60	444000	2	634.864	1268.72	0	0.23	56.43	15777	15777	MS2	6/108
P08164	NH(3)-dependent NAD(+) synthetase OS=Bacillus subtilis (strain 168) GN=nadE PE=1 SV=5 - [NADE_BACSU]	Metabolism of cofactors and vitamins	Nicotinate and nicotinamide metabolism	nadE	K259(aaLength:272, 249~269)	YSMTEHkR	554	Unambiguous	K7(Acetyl)	HCD	1	0	1	1			0.837	7460000	Light	1.16625	486.438	66.91	0.717687	Unique	Used	52	0	0.00104		0.0048	13	19	13	23	16	1	26	60	123000	3	365.175	1093.51	0	-0.37	27.65	5235	5235	MS2	3/60
P08164	NH(3)-dependent NAD(+) synthetase OS=Bacillus subtilis (strain 168) GN=nadE PE=1 SV=5 - [NADE_BACSU]	Metabolism of cofactors and vitamins	Nicotinate and nicotinamide metabolism	nadE	K96(aaLength:272, 86~106)	LPHGTQQDEDDAQLALkFIKPDK	3633	Unambiguous	K17(Acetyl)	HCD	1	0	1	1			0.871	36100000	Light	1.16625	486.438	66.91	0.746841	Unique	Used	2324	0	2.13e-05		0.018	14	28	21	26	128	1	15	60	287000	3	883.789	2649.35	0	0.24	66.01	19975	19975	MS2	6/244
P08821	DNA-binding protein HU 1 OS=Bacillus subtilis (strain 168) GN=hupA PE=1 SV=2 - [DBH1_BACSU]	Others	unknown	hupA	K18(aaLength:92, 8~28)	TELINAVAEASELSkK	2401	Unambiguous	K15(Acetyl)	HCD	1	0	1	2			0.826	42000000	Light	0.950381	1793.25	90.22	0.869125	Redundant	Not Used	2540	0	2.61e-06	129	6.7e-05	16	28	21	50	127	1	8	60	430000	2	872.97	1744.93	0	-0.08	68.93	21255	21255	MS2	6/164
P08821	DNA-binding protein HU 1 OS=Bacillus subtilis (strain 168) GN=hupA PE=1 SV=2 - [DBH1_BACSU]	Others	unknown	hupA	K19(aaLength:92, 9~29)	TELINAVAEASELSkk	2401	Unambiguous	K15(Label:13C(6)); K16(Label:13C(6)+Acetyl)	HCD	1	0	1	1			H	90600000		0.950381	1793.25	90.22	H	Inconsistently Labeled	Not Used		0	3.73e-08		1.3e-07	17	27	20	76	103	1	8	60	1990000	3	586.33	1756.98	0	1.18	69.12	21341	21341	MS2	12/164
P08821	DNA-binding protein HU 1 OS=Bacillus subtilis (strain 168) GN=hupA PE=1 SV=2 - [DBH1_BACSU]	Others	unknown	hupA	K23(aaLength:92, 13~33)	kDATkAVDSVFDTILDALk	3084	Unambiguous	K1(Label:13C(6)); K5(Label:13C(6)+Acetyl); K19(Label:13C(6))	HCD	1	0	1	1			H	112000000		0.950381	1793.25	90.22	H	Inconsistently Labeled	Not Used		0	6.37e-08		1.2e-06	17	25	18	65	75	2	7	60	565000	3	704.064	2110.18	0	0.51	94.89	30123	30123	MS2	13/216
P08821	DNA-binding protein HU 1 OS=Bacillus subtilis (strain 168) GN=hupA PE=1 SV=2 - [DBH1_BACSU]	Others	unknown	hupA	K80(aaLength:92, 70~90)	VPAFkPGK	164	Unambiguous	K5(Acetyl)	HCD	1	0	1	1			0.82	145000000	Light	0.950381	1793.25	90.22	0.862812	Unique	Used	373	0	0.000109	86	0.0001	15	26	19	46	91	0	9	49	4070000	2	443.263	885.52	0	0.3	39.4	8990	8990	MS2	6/68
P08838	Phosphoenolpyruvate-protein phosphotransferase OS=Bacillus subtilis (strain 168) GN=ptsI PE=1 SV=3 - [PT1_BACSU]	Membrane transport	Phosphotransferase system (PTS)	ptsI	K177(aaLength:570, 167~187)	EFVkGFTTDIGGR	1655	Unambiguous	K4(Label:13C(6)+Acetyl)	HCD	1	0	1	1	1		H	26900000	Light	3.78023	1438.34	68.25	H	Excluded by Method	Not Used	1886	0	3.89e-06		0.0023	15	27	20	34	117	1	59	60	722000	2	737.885	1474.76	0	0.14	60.4	17508	17508	MS2	8/132
P08838	Phosphoenolpyruvate-protein phosphotransferase OS=Bacillus subtilis (strain 168) GN=ptsI PE=1 SV=3 - [PT1_BACSU]	Membrane transport	Phosphotransferase system (PTS)	ptsI	K250(aaLength:570, 240~260)	HNAYLAQkAEWAk	1996	Unambiguous	K8(Label:13C(6)+Acetyl); K13(Label:13C(6))	HCD	1	0	1	1			H	7040000		3.78023	1438.34	68.25	H	Inconsistently Labeled	Not Used		0	0.000226		0.00061	18	27	20	40	124	1	32	60	226000	3	528.617	1583.84	0	-0.11	49.97	13050	13050	MS2	8/140
P08838	Phosphoenolpyruvate-protein phosphotransferase OS=Bacillus subtilis (strain 168) GN=ptsI PE=1 SV=3 - [PT1_BACSU]	Membrane transport	Phosphotransferase system (PTS)	ptsI	K255(aaLength:570, 245~265)	AEWAkLVNEPTVSK	2100	Unambiguous	K5(Acetyl)	HCD	1	0	1	1			3.405	18400000	Light	3.78023	1438.34	68.25	0.900738	Unique	Used	1817	0	5.32e-05		0.0026	15	27	20	33	113	1	26	60	347000	2	807.43	1613.85	0	0.08	59.73	17208	17208	MS2	5/140
P08874	Transition state regulatory protein AbrB OS=Bacillus subtilis (strain 168) GN=abrB PE=1 SV=1 - [ABRB_BACSU]	Others	unknown	abrB	K48(aaLength:96, 38~58)	DALEIYVDDEKIILkK	2844	Unambiguous	K15(Acetyl)	HCD	1	0	1	1			1.164	23000000	Light	1.19035	269.313	79.17	0.977863	Unique	Used	2828	0	0.000862	117	0.044	14	27	20	21	119	2	13	60	423000	3	649.695	1947.07	0	1.25	73.68	23250	23250	MS2	9/140
P09124	Glyceraldehyde-3-phosphate dehydrogenase 1 OS=Bacillus subtilis (strain 168) GN=gapA PE=1 SV=2 - [G3P1_BACSU]	Carbohydrate metabolism	Glycolysis / Gluconeogenesis	gapA	K102(aaLength:335, 92~112)	QGVEIVVESTGFFTkR	2631	Unambiguous	K15(Label:13C(6)+Acetyl)	HCD	1	0	1	1	1		H	34600000	Light	8.00115	1481.16	88.96	H	Excluded by Method	Not Used	2865	0	0.000777	115	0.047	21	27	21	21	126	1	40	60	148000	3	615.667	1844.99	0	1.12	74.35	23538	23538	MS2	3/180
P09124	Glyceraldehyde-3-phosphate dehydrogenase 1 OS=Bacillus subtilis (strain 168) GN=gapA PE=1 SV=2 - [G3P1_BACSU]	Carbohydrate metabolism	Glycolysis / Gluconeogenesis	gapA	K108(aaLength:335, 98~118)	RADAAkHLEAGAK	1359	Unambiguous	K6(Acetyl)	HCD	1	0	1	1			7.218	10900000	Light	8.00115	1481.16	88.96	0.902121	Unique	Used	37	0	0.000409		0.036	14	27	20	22	122	2	36	60	487000	3	460.584	1379.74	0	-0.54	26.11	4834	4834	MS2	12/144
P09124	Glyceraldehyde-3-phosphate dehydrogenase 1 OS=Bacillus subtilis (strain 168) GN=gapA PE=1 SV=2 - [G3P1_BACSU]	Carbohydrate metabolism	Glycolysis / Gluconeogenesis	gapA	K162(aaLength:335, 152~172)	YDAANHDVISNAScTTNcLAPFAkVLNDk	3809	Unambiguous	C14(Carbamidomethyl); C18(Carbamidomethyl); K24(Label:13C(6)+Acetyl); K29(Label:13C(6))	HCD	1	0	1	1			H	47000000		8.00115	1481.16	88.96	H	Inconsistently Labeled	Not Used		0	4.62e-05		0.012	14	24	17	24	63	1	3	60	378000	3	1088.52	3263.55	0	-0.13	72.75	22866	22866	MS2	6/320
P09124	Glyceraldehyde-3-phosphate dehydrogenase 1 OS=Bacillus subtilis (strain 168) GN=gapA PE=1 SV=2 - [G3P1_BACSU]	Carbohydrate metabolism	Glycolysis / Gluconeogenesis	gapA	K167(aaLength:335, 157~177)	VLNDkFGIK	516	Unambiguous	K5(Acetyl)	HCD	1	0	1	1			6.504	161000000	Light	8.00115	1481.16	88.96	0.812884	Unique	Used	1249	0	8.46e-06	97	0.00015	20	27	20	45	102	1	20	60	1980000	2	538.311	1075.62	0	0.9	53.11	14344	14344	MS2	7/88
P09124	Glyceraldehyde-3-phosphate dehydrogenase 1 OS=Bacillus subtilis (strain 168) GN=gapA PE=1 SV=2 - [G3P1_BACSU]	Carbohydrate metabolism	Glycolysis / Gluconeogenesis	gapA	K193(aaLength:335, 183~203)	GMMTTVHSYTNDQQILDLPHkDYR	3718	Unambiguous	K21(Label:13C(6)+Acetyl)	HCD	1	0	1	1			0.031	570000000	Light	8.00115	1481.16	88.96	0.00387445	Unique	Used	2018	0	1.92e-07		5.8e-06	16	24	17	57	58	1	8	60	562000	4	728.6	2911.38	0	-1.41	62.26	18338	18338	MS2	8/236
P09124	Glyceraldehyde-3-phosphate dehydrogenase 1 OS=Bacillus subtilis (strain 168) GN=gapA PE=1 SV=2 - [G3P1_BACSU]	Carbohydrate metabolism	Glycolysis / Gluconeogenesis	gapA	K224(aaLength:335, 214~234)	AVSLVLPELkGk	1141	Unambiguous	K10(Label:13C(6)+Acetyl); K12(Label:13C(6))	HCD	1	0	1	2			H	62600000		8.00115	1481.16	88.96	H	Inconsistently Labeled	Not Used		0	0.000247	14	0.00031	13	15	13	35	7	1	45	60	1440000	2	654.421	1307.83	0	0.95	67.05	20422	20422	MS2	5/96
P09124	Glyceraldehyde-3-phosphate dehydrogenase 1 OS=Bacillus subtilis (strain 168) GN=gapA PE=1 SV=2 - [G3P1_BACSU]	Carbohydrate metabolism	Glycolysis / Gluconeogenesis	gapA	K332(aaLength:335, 322~335)	VVDLAAYIAkk	935	Unambiguous	K10(Label:13C(6)+Acetyl); K11(Label:13C(6))	HCD	1	0	1	2			H	243000000		8.00115	1481.16	88.96	H	Inconsistently Labeled	Not Used		0	7.22e-08		2.5e-09	15	22	15	88	34	1	22	60	2800000	2	622.887	1244.77	0	1.15	65.64	19796	19796	MS2	8/84
P09339	Aconitate hydratase OS=Bacillus subtilis (strain 168) GN=citB PE=1 SV=4 - [ACON_BACSU]	Carbohydrate metabolism	Citrate cycle (TCA cycle)	citB	K171(aaLength:909, 161~181)	FLSWAkK	263	Unambiguous	K6(Acetyl)	HCD	1	0	1	2			0.022	47800000	Light	0.0152166	1302.19	55.34	1.44579	Redundant	Not Used	1293	0.002	0.0106		0.013	14	26	19	25	83	1	48	60	1080000	2	461.264	921.52	0	0.63	53.54	14519	14519	MS2	4/52
P09339	Aconitate hydratase OS=Bacillus subtilis (strain 168) GN=citB PE=1 SV=4 - [ACON_BACSU]	Carbohydrate metabolism	Citrate cycle (TCA cycle)	citB	K32(aaLength:909, 22~42)	TYHYYSLkALEDSGIGK	2914	Unambiguous	K8(Acetyl)	HCD	1	0	1	1			0.01	36400000	Light	0.0152166	1302.19	55.34	0.657177	Excluded by Method	Not Used	2148	0	0.00117		0.002	15	26	19	33	83	1	31	60	373000	3	662.997	1986.98	0	-2.16	63.58	18939	18939	MS2	7/164
P09339	Aconitate hydratase OS=Bacillus subtilis (strain 168) GN=citB PE=1 SV=4 - [ACON_BACSU]	Carbohydrate metabolism	Citrate cycle (TCA cycle)	citB	K481(aaLength:909, 471~491)	VPNYVkTSLAPGSK	1751	Unambiguous	K6(Acetyl)	HCD	1	0	1	1			L	36400000		0.0152166	1302.19	55.34	L	No Quan Values	Not Used		0	0.000284		0.012	14	26	19	26	92	1	3	60	435000	2	751.914	1502.82	0	0.22	50.48	13242	13242	MS2	5/148
P09339	Aconitate hydratase OS=Bacillus subtilis (strain 168) GN=citB PE=1 SV=4 - [ACON_BACSU]	Carbohydrate metabolism	Citrate cycle (TCA cycle)	citB	K75(aaLength:909, 65~85)	EHVENLAkWGTAELK	2457	Unambiguous	K8(Acetyl)	HCD	1	0	1	1			0.01	164000000	Light	0.0152166	1302.19	55.34	0.657177	Excluded by Method	Not Used	1758	0	1.66e-05		0.00024	15	27	20	44	122	1	18	60	411000	3	589.641	1766.91	0	0.14	59.05	16904	16904	MS2	9/152
P09339	Aconitate hydratase OS=Bacillus subtilis (strain 168) GN=citB PE=1 SV=4 - [ACON_BACSU]	Carbohydrate metabolism	Citrate cycle (TCA cycle)	citB	K82(aaLength:909, 72~92)	WGTAELkDIDVPFKPSR	2936	Unambiguous	K7(Acetyl)	HCD	1	0	1	1	1		L	51100000	Light	0.0152166	1302.19	55.34	L	Excluded by Method	Not Used	2602	0	2.39e-05		0.0022	15	27	20	34	123	1	52	60	374000	3	667.685	2001.04	0	-1.74	69.57	21546	21546	MS2	8/168
P12039	Phosphoribosylamine--glycine ligase OS=Bacillus subtilis (strain 168) GN=purD PE=1 SV=1 - [PUR2_BACSU]	Nucleotide metabolism	Purine metabolism	purD	K396(aaLength:422, 386~406)	DRVYkAVDEIFkPGLFFR	3295	Unambiguous	K5(Label:13C(6)+Acetyl); K12(Label:13C(6))	HCD	1	0	1	1			H	12300000		4.58871	606.114	65.88	H	Inconsistently Labeled	Not Used		0	5.52e-05	90	0.019	14	25	18	23	79	2	3	60	252000	3	752.086	2254.24	0	0.36	81.38	26191	26191	MS2	5/200
P12040	Phosphoribosylglycinamide formyltransferase OS=Bacillus subtilis (strain 168) GN=purN PE=3 SV=2 - [PUR3_BACSU]	Nucleotide metabolism	Purine metabolism	purN	K176(aaLength:195, 166~186)	LEHkWYPSVIk	1601	Unambiguous	K4(Label:13C(6)+Acetyl); K11(Label:13C(6))	HCD	1	0	1	1			H	74200000		5.20682	140.274	32.31	H	Inconsistently Labeled	Not Used		0	5.65e-05		0.03	14	26	19	22	95	1	8	60	1610000	3	485.28	1453.82	0	0.35	55.07	15188	15188	MS2	5/108
P12042	Phosphoribosylformylglycinamidine synthase 2 OS=Bacillus subtilis (strain 168) GN=purL PE=3 SV=2 - [PURL_BACSU]	Nucleotide metabolism	Purine metabolism	purL	K340(aaLength:742, 330~350)	GREQEIIDIFDkYDLEAVSVGHVTDDK	3788	Unambiguous	K12(Acetyl)	HCD	1	0	1	1			5.568	15300000	Light	6.53262	1305.47	61.46	0.852338	Unique	Used	3138	0	1.67e-06	86	0.00053	15	26	19	40	99	2	2	60	224000	4	784.139	3133.54	0	0.88	82.66	26604	26604	MS2	10/308
P12043	Phosphoribosylformylglycinamidine cyclo-ligase OS=Bacillus subtilis (strain 168) GN=purM PE=3 SV=2 - [PUR5_BACSU]	Nucleotide metabolism	Purine metabolism	purM	K20(aaLength:346, 10~30)	NAGVDIEAGYEAVkR	2157	Unambiguous	K14(Label:13C(6)+Acetyl)	HCD	1	0	1	1	1		H	4300000	Light	3.84433	393.201	48.55	H	Excluded by Method	Not Used	1603	0	7.69e-05		0.0023	17	27	20	34	125	1	11	60	110000	2	820.423	1639.84	0	0.34	56.99	16019	16019	MS2	6/168
P12046	Phosphoribosylaminoimidazole-succinocarboxamide synthase OS=Bacillus subtilis (strain 168) GN=purC PE=1 SV=1 - [PUR7_BACSU]	Nucleotide metabolism	Purine metabolism	purC	K5(aaLength:241, 1~15)	MNIVkNELLYEGk	2071	Unambiguous	K5(Label:13C(6)+Acetyl); K13(Label:13C(6))	HCD	1	0	1	1			H	12600000		12.9077	664.239	71.37	H	Inconsistently Labeled	Not Used		0	2.9e-07	126	1.5e-06	21	28	21	67	135	1	5	60	495000	2	802.942	1604.88	0	0.27	63.91	19075	19075	MS2	7/140
P12046	Phosphoribosylaminoimidazole-succinocarboxamide synthase OS=Bacillus subtilis (strain 168) GN=purC PE=1 SV=1 - [PUR7_BACSU]	Nucleotide metabolism	Purine metabolism	purC	K61(aaLength:241, 51~71)	LNNEISSLIFkHLHAk	2784	Unambiguous	K11(Label:13C(6)+Acetyl); K16(Label:13C(6))	HCD	1	0	1	1			H	31100000		12.9077	664.239	71.37	H	Inconsistently Labeled	Not Used		0	7.66e-06		0.0027	14	25	18	31	75	1	41	60	790000	3	640.037	1918.1	0	0.25	69.47	21504	21504	MS2	10/176
P12047	Adenylosuccinate lyase OS=Bacillus subtilis (strain 168) GN=purB PE=1 SV=1 - [PUR8_BACSU]	Nucleotide metabolism	Purine metabolism	purB	K115(aaLength:431, 105~125)	QANDILLkDLER	1645	Unambiguous	K8(Acetyl)	HCD	1	0	1	1			3.409	42700000	Light	4.49574	1415.01	71.69	0.758274	Unique	Used	2298	0	1.26e-07		3.5e-06	16	28	21	63	132	1	28	60	365000	2	735.4	1469.79	0	-1.8	65.75	19853	19853	MS2	8/132
P12047	Adenylosuccinate lyase OS=Bacillus subtilis (strain 168) GN=purB PE=1 SV=1 - [PUR8_BACSU]	Nucleotide metabolism	Purine metabolism	purB	K129(aaLength:431, 119~139)	AkEHkYTVMMGR	1755	Unambiguous	K2(Label:13C(6)+Acetyl); K5(Label:13C(6))	HCD	1	0	1	2			H	36100000		4.49574	1415.01	71.69	H	Inconsistently Labeled	Not Used		0	0.00099		0.0067	14	26	19	28	85	2	28	60	233000	3	502.265	1504.78	0	0.47	36.95	8129	8129	MS2	5/128
P12047	Adenylosuccinate lyase OS=Bacillus subtilis (strain 168) GN=purB PE=1 SV=1 - [PUR8_BACSU]	Nucleotide metabolism	Purine metabolism	purB	K132(aaLength:431, 122~142)	EHkYTVMMGR	1153	Unambiguous	K3(Label:13C(6)+Acetyl)	HCD	1	0	1	1		1	H	8380000	Light	4.49574	1415.01	71.69	H	Excluded by Method	Not Used	445	0.002	0.0133		0.0059	14	23	16	25	40	1	30	60	498000	3	433.881	1299.63	0	0.63	41.72	9805	9805	MS2	5/100
P12047	Adenylosuccinate lyase OS=Bacillus subtilis (strain 168) GN=purB PE=1 SV=1 - [PUR8_BACSU]	Nucleotide metabolism	Purine metabolism	purB	K162(aaLength:431, 152~172)	LALWHEEMkR	1298	Unambiguous	K9(Label:13C(6)+Acetyl)	HCD	1	0	1	1	1		H	8480000	Light	4.49574	1415.01	71.69	H	Excluded by Method	Not Used	1199	0	0.000497		0.0053	14	27	20	31	121	1	19	60	328000	2	680.86	1360.71	0	-1.18	52.59	14120	14120	MS2	4/76
P12047	Adenylosuccinate lyase OS=Bacillus subtilis (strain 168) GN=purB PE=1 SV=1 - [PUR8_BACSU]	Nucleotide metabolism	Purine metabolism	purB	K332(aaLength:431, 322~342)	FSNIVkNLTVFPENMk	2820	Unambiguous	K6(Label:13C(6)+Acetyl); K16(Label:13C(6))	HCD	1	0	1	1			H	51700000		4.49574	1415.01	71.69	H	Inconsistently Labeled	Not Used		0	3.25e-07		6.7e-05	16	28	21	50	137	1	6	60	571000	2	968.026	1935.04	0	0.09	76.91	24558	24558	MS2	7/172
P12047	Adenylosuccinate lyase OS=Bacillus subtilis (strain 168) GN=purB PE=1 SV=1 - [PUR8_BACSU]	Nucleotide metabolism	Purine metabolism	purB	K342(aaLength:431, 332~352)	NLTVFPENMkR	1386	Unambiguous	K10(Acetyl)	HCD	1	0	1	1			2.41	28600000	Light	4.49574	1415.01	71.69	0.536063	Unique	Used	1750	0	0.00056		0.014	14	26	19	25	96	1	19	60	781000	2	695.86	1390.71	0	-1.44	58.96	16860	16860	MS2	5/120
P12047	Adenylosuccinate lyase OS=Bacillus subtilis (strain 168) GN=purB PE=1 SV=1 - [PUR8_BACSU]	Nucleotide metabolism	Purine metabolism	purB	K385(aaLength:431, 375~395)	AMEAWEkQVPFR	1832	Unambiguous	K7(Acetyl)	HCD	1	0	1	1			3.392	54600000	Light	4.49574	1415.01	71.69	0.754492	Unique	Used	2226	0	8.25e-07		1.6e-05	16	25	18	53	69	1	5	60	736000	2	767.38	1533.75	0	0.27	64.89	19481	19481	MS2	6/108
P12047	Adenylosuccinate lyase OS=Bacillus subtilis (strain 168) GN=purB PE=1 SV=1 - [PUR8_BACSU]	Nucleotide metabolism	Purine metabolism	purB	K419(aaLength:431, 409~429)	IADcFDYNYHLkNVDLIFER	3599	Unambiguous	C4(Carbamidomethyl); K12(Label:13C(6)+Acetyl)	HCD	1	0	1	1			0.012	155000000	Light	4.49574	1415.01	71.69	0.00266919	Unique	Used	2997	0	2.12e-08		0.0011	15	25	18	35	72	1	10	60	506000	3	865.088	2593.25	0	0.41	77.5	24802	24802	MS2	6/200
P12048	Bifunctional purine biosynthesis protein PurH OS=Bacillus subtilis (strain 168) GN=purH PE=3 SV=2 - [PUR9_BACSU]	Nucleotide metabolism	Purine metabolism	purH	K175(aaLength:512, 165~185)	ELAAkVFR	355	Unambiguous	K5(Label:13C(6)+Acetyl)	HCD	1	0	1	1	1		H	89900000	Light	4.37014	1410.96	81.84	H	Excluded by Method	Not Used	1112	0	2.53e-05	61	2.5e-05	19	26	19	53	91	1	27	60	471000	2	491.295	981.582	0	-0.36	51.35	13586	13586	MS2	6/68
P12048	Bifunctional purine biosynthesis protein PurH OS=Bacillus subtilis (strain 168) GN=purH PE=3 SV=2 - [PUR9_BACSU]	Nucleotide metabolism	Purine metabolism	purH	K274(aaLength:512, 264~284)	EFTEPAAVAVkHMNPcGVGTGk	3427	Unambiguous	K11(Label:13C(6)+Acetyl); C16(Carbamidomethyl); K22(Label:13C(6))	HCD	1	0	1	1			H	44800000		4.37014	1410.96	81.84	H	Inconsistently Labeled	Not Used		0	2.95e-05		0.0025	15	27	20	33	110	1	2	60	753000	3	785.394	2354.17	0	0.26	59.22	16980	16980	MS2	7/212
P12048	Bifunctional purine biosynthesis protein PurH OS=Bacillus subtilis (strain 168) GN=purH PE=3 SV=2 - [PUR9_BACSU]	Nucleotide metabolism	Purine metabolism	purH	K408(aaLength:512, 398~418)	LAWkVVk	232	Unambiguous	K4(Label:13C(6)+Acetyl); K7(Label:13C(6))	HCD	1	0	1	1			H	103000000		4.37014	1410.96	81.84	H	Inconsistently Labeled	Not Used		0.003	0.0271	55	0.015	17	24	17	23	57	1	21	60	611000	2	449.302	897.596	0	0.32	52.6	14122	14122	MS2	4/60
P12049	UPF0062 protein YexA OS=Bacillus subtilis (strain 168) GN=yexA PE=1 SV=1 - [YEXA_BACSU]	Nucleotide metabolism	Purine metabolism	purS	K41(aaLength:84, 31~51)	IGkYMELTIEK	1323	Unambiguous	K3(Acetyl)	HCD	1	0	1	1			6.929	8350000	Light	8.7862	113.292	84.52	0.788623	Unique	Used	1866	0	0.00166		0.021	14	28	21	25	127	1	43	60	339000	2	683.868	1366.73	0	-0.21	60.18	17412	17412	MS2	4/112
P12049	UPF0062 protein YexA OS=Bacillus subtilis (strain 168) GN=yexA PE=1 SV=1 - [YEXA_BACSU]	Nucleotide metabolism	Purine metabolism	purS	K59(aaLength:84, 49~69)	SDRDLDVLVkEMcEk	2705	Unambiguous	K10(Label:13C(6)+Acetyl); C13(Carbamidomethyl); K15(Label:13C(6))	HCD	1	0	1	1			H	41700000		8.7862	113.292	84.52	H	Inconsistently Labeled	Not Used		0	5.26e-05		0.0024	15	27	20	33	105	2	30	60	939000	3	630.984	1890.94	0	1.19	65.08	19555	19555	MS2	7/160
P12425	Glutamine synthetase OS=Bacillus subtilis (strain 168) GN=glnA PE=1 SV=3 - [GLNA_BACSU]	Amino acid metabolism	Alanine, aspartate and glutamate metabolism	glnA	K19(aaLength:444, 9~29)	LVKEENVkYIR	1544	Unambiguous	K8(Acetyl)	HCD	1	0	1	1			0.468	129000000	Light	0.49942	1407.79	78.15	0.937088	Unique	Used	442	0	0.000204		0.015	16	27	20	25	106	2	25	60	532000	3	478.277	1432.82	0	0.66	41.66	9779	9779	MS2	5/112
P12425	Glutamine synthetase OS=Bacillus subtilis (strain 168) GN=glnA PE=1 SV=3 - [GLNA_BACSU]	Amino acid metabolism	Alanine, aspartate and glutamate metabolism	glnA	K297(aaLength:444, 287~307)	HATSFTAVTNPTVNSYkR	2989	Unambiguous	K17(Label:13C(6)+Acetyl)	HCD	1	0	1	1	1		H	171000000	Light	0.49942	1407.79	78.15	H	Excluded by Method	Not Used	901	0	3.82e-07		7e-05	16	28	21	50	137	1	25	60	879000	3	681.352	2042.04	0	0.18	48.81	12552	12552	MS2	11/168
P12425	Glutamine synthetase OS=Bacillus subtilis (strain 168) GN=glnA PE=1 SV=3 - [GLNA_BACSU]	Amino acid metabolism	Alanine, aspartate and glutamate metabolism	glnA	K377(aaLength:444, 367~387)	NIYVMSkEER	1191	Unambiguous	K7(Acetyl)	HCD	1	0	1	1			0.533	22400000	Light	0.49942	1407.79	78.15	1.06724	Unique	Used	794	0	8.84e-05		0.00053	16	24	17	37	56	1	31	60	957000	2	655.825	1310.64	0	0.61	47.58	12015	12015	MS2	4/108
P12425	Glutamine synthetase OS=Bacillus subtilis (strain 168) GN=glnA PE=1 SV=3 - [GLNA_BACSU]	Amino acid metabolism	Alanine, aspartate and glutamate metabolism	glnA	K49(aaLength:444, 39~59)	ALDNkVMFDGSSIEGFVR	2968	Unambiguous	K5(Acetyl)	HCD	1	0	1	1			0.503	4530000	Light	0.49942	1407.79	78.15	1.00717	Unique	Used	2952	0	0.00108		0.02	20	27	20	25	123	1	38	60	102000	3	676.337	2027	0	2.33	76.4	24356	24356	MS2	3/192
P12873	50S ribosomal protein L29 OS=Bacillus subtilis (strain 168) GN=rpmC PE=1 SV=1 - [RL29_BACSU]	Translation	Ribosome	rpmC	K22(aaLength:66, 12~32)	SLkEELFNLR	1003	Unambiguous	K3(Acetyl)	HCD	1	0	1	1			1.531	27400000	Light	1.75551	286.776	60.61	0.872112	Unique	Used	2872	0	0.00118		0.053	16	28	21	21	136	1	47	60	129000	2	645.856	1290.71	0	0.16	74.42	23569	23569	MS2	3/100
P12874	30S ribosomal protein S17 OS=Bacillus subtilis (strain 168) GN=rpsQ PE=1 SV=3 - [RS17_BACSU]	Translation	Ribosome	rpsQ	K38(aaLength:87, 28~48)	HTLYGkR	254	Unambiguous	K6(Label:13C(6)+Acetyl)	HCD	1	0	1	1			H	223000000		2.6653	132.78	48.28	H	No Quan Values	Not Used		0.002	0.0187	78	0.035	14	26	19	21	98	1	19	60	2520000	2	461.764	922.52	0	0.26	27.02	5076	5076	MS2	5/52
P12874	30S ribosomal protein S17 OS=Bacillus subtilis (strain 168) GN=rpsQ PE=1 SV=3 - [RS17_BACSU]	Translation	Ribosome	rpsQ	K62(aaLength:87, 52~72)	IGDIVkIMETRPLSATk	2799	Unambiguous	K6(Label:13C(6)+Acetyl); K17(Label:13C(6))	HCD	1	0	1	1			H	120000000		2.6653	132.78	48.28	H	Inconsistently Labeled	Not Used		0	3.57e-06		0.02	14	24	17	22	59	1	40	60	876000	3	642.71	1926.12	0	1.09	67.38	20571	20571	MS2	6/172
P12875	50S ribosomal protein L14 OS=Bacillus subtilis (strain 168) GN=rplN PE=1 SV=1 - [RL14_BACSU]	Translation	Ribosome	rplN	K59(aaLength:122, 49~69)	KGEVVkAVIVR	960	Unambiguous	K6(Acetyl)	HCD	1	0	1	1			1.559	15100000	Light	1.77791	333.962	58.2	0.876871	Unique	Used	537	0	0.000602		9.5e-05	15	22	15	43	37	2	18	60	522000	3	413.931	1239.78	0	0.33	43.76	10537	10537	MS2	10/120
P12877	50S ribosomal protein L5 OS=Bacillus subtilis (strain 168) GN=rplE PE=1 SV=1 - [RL5_BACSU]	Translation	Ribosome	rplE	K148(aaLength:179, 138~158)	EQLIFPEIDYDkVTkVR	3141	Unambiguous	K12(Label:13C(6)); K15(Label:13C(6)+Acetyl)	HCD	1	0	1	1			H	38000000		1.67522	879.752	79.89	H	Inconsistently Labeled	Not Used		0	1.75e-06		7.4e-05	16	26	20	48	100	2	13	60	578000	3	716.398	2147.18	0	-0.04	69.79	21634	21634	MS2	7/188
P12877	50S ribosomal protein L5 OS=Bacillus subtilis (strain 168) GN=rplE PE=1 SV=1 - [RL5_BACSU]	Translation	Ribosome	rplE	K30(aaLength:179, 20~40)	FNYDSVMQVPkIEk	2414	Unambiguous	K11(Label:13C(6)+Acetyl); K14(Label:13C(6))	HCD	1	0	1	2			H	52900000		1.67522	879.752	79.89	H	Inconsistently Labeled	Not Used		0	7.9e-05		0.0031	15	28	21	33	129	1	0	60	1410000	2	876.458	1751.91	0	1.2	66.45	20168	20168	MS2	5/152
P12879	30S ribosomal protein S8 OS=Bacillus subtilis (strain 168) GN=rpsH PE=1 SV=4 - [RS8_BACSU]	Translation	Ribosome	rpsH	K24(aaLength:132, 14~34)	HEkLEIPASK	754	Unambiguous	K3(Acetyl)	HCD	1	0	1	1			1.39	40000000	Light	1.71079	950.006	85.61	0.812491	Unique	Used	377	0	1.56e-08		1.5e-06	17	27	20	66	113	1	17	60	2040000	2	597.33	1193.65	0	0.51	39.46	9014	9014	MS2	9/100
P12879	30S ribosomal protein S8 OS=Bacillus subtilis (strain 168) GN=rpsH PE=1 SV=4 - [RS8_BACSU]	Translation	Ribosome	rpsH	K41(aaLength:132, 31~51)	EIAEILkR	426	Unambiguous	K7(Acetyl)	HCD	1	0	1	1			1.436	37300000	Light	1.71079	950.006	85.61	0.839379	Unique	Used	1089	0	3.47e-05	78	0.00015	18	25	18	44	79	1	35	60	1190000	2	507.303	1013.6	0	0.5	51.13	13499	13499	MS2	6/60
P12879	30S ribosomal protein S8 OS=Bacillus subtilis (strain 168) GN=rpsH PE=1 SV=4 - [RS8_BACSU]	Translation	Ribosome	rpsH	K56(aaLength:132, 46~66)	DVEFVEDSkQGIIR	2255	Unambiguous	K9(Label:13C(6)+Acetyl)	HCD	1	0	1	1	1		H	2860000	Light	1.71079	950.006	85.61	H	Excluded by Method	Not Used	2062	0	0.000456		0.029	20	28	21	24	132	1	13	60	171000	2	841.938	1682.87	0	0.21	62.62	18508	18508	MS2	4/124
P12879	30S ribosomal protein S8 OS=Bacillus subtilis (strain 168) GN=rpsH PE=1 SV=4 - [RS8_BACSU]	Translation	Ribosome	rpsH	K65(aaLength:132, 55~75)	VFLkYGQNNER	1455	Unambiguous	K4(Acetyl)	HCD	1	0	1	1			1.51	140000000	Light	1.71079	950.006	85.61	0.882634	Unique	Used	740	0	0.000601		0.019	16	26	19	24	94	1	20	60	177000	2	705.362	1409.72	0	-0.1	47.05	11789	11789	MS2	4/108
P12879	30S ribosomal protein S8 OS=Bacillus subtilis (strain 168) GN=rpsH PE=1 SV=4 - [RS8_BACSU]	Translation	Ribosome	rpsH	K78(aaLength:132, 68~88)	VITGLkR	148	Unambiguous	K6(Label:13C(6)+Acetyl)	HCD	1	0	1	1	1		H	38300000	Light	1.71079	950.006	85.61	H	Excluded by Method	Not Used	301	0.002	0.0176	90	0.042	20	27	20	21	101	1	60	39	2480000	2	417.779	834.55	0	-0.58	37.34	8268	8268	MS2	5/52
P12879	30S ribosomal protein S8 OS=Bacillus subtilis (strain 168) GN=rpsH PE=1 SV=4 - [RS8_BACSU]	Translation	Ribosome	rpsH	K90(aaLength:132, 80~100)	VYAkSNEVPR	858	Unambiguous	K4(Acetyl)	HCD	1	0	1	1			1.588	16800000	Light	1.71079	950.006	85.61	0.928227	Unique	Used	268	0	0.00111		0.045	14	27	20	21	114	1	60	60	178000	2	602.821	1204.64	0	2.65	36.5	7981	7981	MS2	3/96
P13267	DNA polymerase III PolC-type OS=Bacillus subtilis (strain 168) GN=polC PE=1 SV=2 - [DPO3_BACSU]	DNA replication	Replication and repair	polC	K546(aaLength:1437, 536~556)	FLYPEFkNHR	1420	Unambiguous	K7(Label:13C(6)+Acetyl)	HCD	1	0	1	1	1		H	20000000	Light	L	23.21	1.46	H	Excluded by Method	Not Used	1290	0	8.41e-05		0.019	14	26	19	24	98	1	33	60	226000	3	466.914	1398.73	0	0.07	53.52	14510	14510	MS2	4/84
P14016	Spore coat protein E OS=Bacillus subtilis (strain 168) GN=cotE PE=1 SV=1 - [COTE_BACSU]	Others	unknown	cotE	K10(aaLength:181, 1~20)	EIITkAVVAK	603	Unambiguous	K5(Acetyl)	HCD	1	0	1	1	1		L	31900000	Light	L	277.592	51.93	L	Excluded by Method	Not Used	806	0	6.53e-05	55	6.2e-05	15	23	16	46	47	1	43	60	1030000	2	557.348	1113.69	0	0.5	47.7	12071	12071	MS2	8/92
P14192	Bifunctional protein GlmU OS=Bacillus subtilis (strain 168) GN=glmU PE=3 SV=1 - [GLMU_BACSU]	Carbohydrate metabolism	Amino sugar and nucleotide sugar metabolism	glmU	K241(aaLength:456, 231~251)	VALSQAEQFMkER	1976	Unambiguous	K11(Acetyl)	HCD	1	0	1	1			1.01	2140000	Light	1.24601	209.658	31.14	0.810588	Unique	Used	1988	0	0.00172	88	0.04	19	26	19	21	99	1	37	60	85500	3	526.937	1578.8	0	1.81	61.84	18147	18147	MS2	3/128
P14193	Ribose-phosphate pyrophosphokinase OS=Bacillus subtilis (strain 168) GN=prs PE=1 SV=1 - [KPRS_BACSU]	Carbohydrate metabolism	Pentose phosphate pathway	prs	K198(aaLength:317, 188~208)	LKAPIAIIDkR	1093	Unambiguous	K10(Acetyl)	HCD	1	0	1	1			1.426	16100000	Light	1.6301	595.054	68.77	0.874791	Unique	Used	1382	0.001	0.00654		0.0015	13	19	13	28	17	2	20	60	522000	3	427.275	1279.81	0	0.35	54.57	14978	14978	MS2	4/116
P14204	Transcriptional regulatory protein ComA OS=Bacillus subtilis (strain 168) GN=comA PE=1 SV=1 - [CMPA_BACSU]	Signal transduction	Two-component system	comA	K182(aaLength:214, 172~192)	GFTNQEIADALHLSkR	2626	Unambiguous	K15(Label:13C(6)+Acetyl)	HCD	1	0	1	1			H	28200000		0.543573	23.1789	18.22	H	No Quan Values	Not Used		0	5.89e-05		0.018	14	28	21	26	147	1	8	60	234000	3	616.662	1847.97	0	0.61	67.13	20461	20461	MS2	3/168
P14577	50S ribosomal protein L16 OS=Bacillus subtilis (strain 168) GN=rplP PE=3 SV=2 - [RL16_BACSU]	Translation	Ribosome	rplP	K77(aaLength:144, 67~87)	IFPSkPYTAkPLEVR	2541	Unambiguous	K5(Label:13C(6)); K10(Label:13C(6)+Acetyl)	HCD	1	0	1	1			H	104000000		2.29192	438.524	61.11	H	Inconsistently Labeled	Not Used		0	3.94e-09		0.0001	15	24	17	44	52	0	19	60	1230000	3	600.687	1800.05	0	0.09	54.94	15141	15141	MS2	8/152
P14949	Thioredoxin OS=Bacillus subtilis (strain 168) GN=trxA PE=1 SV=3 - [THIO_BACSU]	Others	unknown	trxA	K102(aaLength:104, 92~104)	EALQELVNkHL	1253	Unambiguous	K9(Label:13C(6)+Acetyl)	HCD	1	0	1	1			0.016	47400000	Light	0.582439	899.634	95.19	0.0274707	Unique	Used	2340	0	3.73e-05		0.00012	15	26	19	46	93	1	25	60	1560000	2	671.379	1341.75	0	2.18	66.2	20060	20060	MS2	7/104
P14949	Thioredoxin OS=Bacillus subtilis (strain 168) GN=trxA PE=1 SV=3 - [THIO_BACSU]	Others	unknown	trxA	K91(aaLength:104, 81~101)	DGEVVETSVGFkPK	1833	Unambiguous	K12(Acetyl)	HCD	1	0	1	1			0.6	69900000	Light	0.582439	899.634	95.19	1.03015	Unique	Used	1209	0	8.83e-07		2.9e-05	16	27	20	52	102	0	19	60	262000	2	767.393	1533.78	0	-0.01	52.65	14152	14152	MS2	9/112
P15281	Stage III sporulation protein D OS=Bacillus subtilis (strain 168) GN=spoIIID PE=1 SV=1 - [SP3D_BACSU]	Others	unknown	spoIIID	K6(aaLength:93, 1~16)	MHDYIkER	659	Unambiguous	K6(Acetyl)	HCD	1	0	1	1	1		L	6270000	Light	L	100.433	53.76	L	Excluded by Method	Not Used	223	0.001	0.00847	29	0.0032	13	20	13	26	23	1	82	60	121000	3	378.518	1133.54	0	-0.25	35.19	7547	7547	MS2	6/64
P15281	Stage III sporulation protein D OS=Bacillus subtilis (strain 168) GN=spoIIID PE=1 SV=1 - [SP3D_BACSU]	Others	unknown	spoIIID	K64(aaLength:93, 54~74)	EILDYHkSIR	1206	Unambiguous	K7(Acetyl)	HCD	1	0	1	1			0.148	14000000	Light	L	100.433	53.76	ND	Unique	Used	765	0	0.000175		0.024	14	27	20	24	112	1	7	60	482000	3	439.238	1315.7	0	0.04	47.35	11914	11914	MS2	7/84
P15874	Protein GrpE OS=Bacillus subtilis (strain 168) GN=grpE PE=1 SV=3 - [GRPE_BACSU]	Others	unknown	grpE	K79(aaLength:187, 69~89)	SRLEMEASQkYR	1851	Unambiguous	K10(Acetyl)	HCD	1	0	1	1			1.267	53800000	Light	1.2286	480.16	40.64	1.03126	Unique	Used	409	0	6.04e-05		0.00016	15	25	18	43	66	2	4	60	1010000	3	513.925	1539.76	0	0.43	40.65	9425	9425	MS2	8/128
P16263	Dihydrolipoyllysine-residue succinyltransferase component of 2-oxoglutarate dehydrogenase complex OS=Bacillus subtilis (strain 168) GN=odhB PE=3 SV=2 - [ODO2_BACSU]	Carbohydrate metabolism	Citrate cycle (TCA cycle)	odhB	K153(aaLength:417, 143~163)	kQDVEAYEKPASKPAPQQK	3195	Unambiguous	K1(Acetyl)	HCD	1	0	1	2			0.073	111000000	Light	0.0814308	1061.32	82.25	0.896467	Redundant	Not Used	155	0	0.000294		0.076	21	28	21	20	146	1	0	60	130000	3	728.714	2184.13	0	-0.51	32.76	6779	6779	MS2	3/216
P16263	Dihydrolipoyllysine-residue succinyltransferase component of 2-oxoglutarate dehydrogenase complex OS=Bacillus subtilis (strain 168) GN=odhB PE=3 SV=2 - [ODO2_BACSU]	Carbohydrate metabolism	Citrate cycle (TCA cycle)	odhB	K161(aaLength:417, 151~171)	kQDVEAYEkPASkPAPQQk	3195	Unambiguous	K1(Label:13C(6)); K9(Label:13C(6)+Acetyl); K13(Label:13C(6)); K19(Label:13C(6))	HCD	1	0	1	1			H	17000000		0.0814308	1061.32	82.25	H	Inconsistently Labeled	Not Used		0	0.000176		0.01	14	27	20	28	115	1	5	60	708000	4	552.808	2208.21	0	-0.68	32.9	6817	6817	MS2	8/216
P16263	Dihydrolipoyllysine-residue succinyltransferase component of 2-oxoglutarate dehydrogenase complex OS=Bacillus subtilis (strain 168) GN=odhB PE=3 SV=2 - [ODO2_BACSU]	Carbohydrate metabolism	Citrate cycle (TCA cycle)	odhB	K275(aaLength:417, 265~285)	KYPLLNAEIQGDELIVkK	3090	Unambiguous	K17(Acetyl)	HCD	1	0	1	2			L	3830000		0.0814308	1061.32	82.25	L	No Quan Values	Not Used		0	0.00089		0.018	16	23	16	21	46	2	5	60	300000	3	705.069	2113.19	0	1.09	67.06	20430	20430	MS2	6/204
P16304	Adenylate kinase OS=Bacillus subtilis (strain 168) GN=adk PE=1 SV=2 - [KAD_BACSU]	Nucleotide metabolism	Purine metabolism	adk	K69(aaLength:217, 59~79)	SYIDKGELVPDEVTIGIVkER	3455	Unambiguous	K19(Acetyl)	HCD	1	0	1	1			1.199	18600000	Light	1.23139	555.83	71.43	0.973693	Unique	Used	2592	0	7.65e-06	97	0.00029	15	27	20	43	123	2	25	60	475000	3	801.432	2402.28	0	0.39	69.39	21467	21467	MS2	6/224
P17731	Histidinol-phosphate aminotransferase OS=Bacillus subtilis (strain 168) GN=hisC PE=3 SV=3 - [HIS8_BACSU]	Amino acid metabolism	Histidine metabolism	hisC	K223(aaLength:360, 213~233)	TFSkAYGLAALR	1256	Unambiguous	K4(Acetyl)	HCD	1	0	1	1			1.773	6470000	Light	2.81701	325.071	43.89	0.629391	Unique	Used	2129	0	1.63e-05		0.0021	15	27	20	34	114	1	39	60	214000	2	670.372	1339.74	0	0.23	63.38	18853	18853	MS2	5/120
P17820	Chaperone protein DnaK OS=Bacillus subtilis (strain 168) GN=dnaK PE=1 SV=3 - [DNAK_BACSU]	Folding, sorting and degradation	RNA degradation	dnaK	K215(aaLength:611, 205~225)	LGGDDFDQVIIDHLVSEFkk	3391	Unambiguous	K19(Label:13C(6)+Acetyl); K20(Label:13C(6))	HCD	1	0	1	2			H	70400000		1.08202	2557.03	79.38	H	Inconsistently Labeled	Not Used		0	6.96e-08		2.5e-05	18	28	21	54	132	1	3	60	1220000	3	777.076	2329.21	0	1.01	92.09	29523	29523	MS2	7/200
P17820	Chaperone protein DnaK OS=Bacillus subtilis (strain 168) GN=dnaK PE=1 SV=3 - [DNAK_BACSU]	Folding, sorting and degradation	RNA degradation	dnaK	K274(aaLength:611, 264~284)	AkFEELSSHLVER	1867	Unambiguous	K2(Acetyl)	HCD	1	0	1	1			1.063	80900000	Light	1.08202	2557.03	79.38	0.98242	Unique	Used	1609	0	1.36e-09		2.5e-05	16	27	20	54	113	1	4	60	2500000	3	529.611	1586.82	0	1.07	57.08	16057	16057	MS2	9/140
P17820	Chaperone protein DnaK OS=Bacillus subtilis (strain 168) GN=dnaK PE=1 SV=3 - [DNAK_BACSU]	Folding, sorting and degradation	RNA degradation	dnaK	K306(aaLength:611, 296~316)	QALQDAGLSASEIDkVILVGGSTR	3513	Unambiguous	K15(Acetyl)	HCD	1	0	1	1			0.928	9260000	Light	1.08202	2557.03	79.38	0.857654	Unique	Used	3039	0	0.000446	124	0.025	14	28	21	25	149	1	0	60	76100	3	824.109	2470.31	0	-1.2	78.83	25343	25343	MS2	4/276
P17820	Chaperone protein DnaK OS=Bacillus subtilis (strain 168) GN=dnaK PE=1 SV=3 - [DNAK_BACSU]	Folding, sorting and degradation	RNA degradation	dnaK	K548(aaLength:611, 538~558)	AAIEkNEFEEIK	1622	Unambiguous	K5(Acetyl)	HCD	1	0	1	1			0.952	15200000	Light	1.08202	2557.03	79.38	0.879835	Unique	Used	1387	0	7.56e-05		0.02	14	27	20	24	101	1	35	60	820000	2	731.875	1462.74	0	-0.33	54.61	14998	14998	MS2	5/116
P17820	Chaperone protein DnaK OS=Bacillus subtilis (strain 168) GN=dnaK PE=1 SV=3 - [DNAK_BACSU]	Folding, sorting and degradation	RNA degradation	dnaK	K76(aaLength:611, 66~86)	HMGTDYkVEIEGK	1760	Unambiguous	K7(Acetyl)	HCD	1	0	1	1			0.963	70400000	Light	1.08202	2557.03	79.38	0.890001	Unique	Used	716	0	0.00205		0.0079	14	24	17	26	63	1	36	60	1350000	3	516.918	1548.74	0	1.36	46.67	11638	11638	MS2	8/120
P17865	Cell division protein FtsZ OS=Bacillus subtilis (strain 168) GN=ftsZ PE=1 SV=3 - [FTSZ_BACSU]	Others	unknown	ftsZ	K175(aaLength:382, 165~185)	ILEIVDkNTPMLEAFR	2811	Unambiguous	K7(Acetyl)	HCD	1	0	1	1			1.139	20600000	Light	0.871976	977.936	62.04	1.30623	Unique	Used	3085	0	0.000122		0.018	14	28	21	26	133	1	1	60	406000	3	644.349	1931.03	0	1.06	80.49	25942	25942	MS2	4/156
P17869	RNA polymerase sigma-H factor OS=Bacillus subtilis (strain 168) GN=sigH PE=1 SV=1 - [RPSH_BACSU]	Others	unknown	sigH	K41(aaLength:218, 31~51)	VHVGDSDALDYLITkYR	2955	Unambiguous	K15(Label:13C(6)+Acetyl)	HCD	1	0	1	1			0.171	8220000	Light	ND			ND	Unique	Used	2926	0	0.000737		0.035	14	27	20	22	121	1	36	60	189000	3	671.685	2013.04	0	1.66	75.69	24085	24085	MS2	5/136
P17921	Phenylalanine--tRNA ligase alpha subunit OS=Bacillus subtilis (strain 168) GN=pheS PE=3 SV=2 - [SYFA_BACSU]	Translation	Aminoacyl-tRNA biosynthesis	pheS	K195(aaLength:344, 185~205)	IIcPGkVYR	714	Unambiguous	C3(Carbamidomethyl); K6(Acetyl)	HCD	1	0	1	1			1.294	33800000	Light	1.52033	561.979	44.19	0.851131	Unique	Used	643	0	5.79e-05		0.0012	18	25	18	34	67	1	7	60	1520000	2	574.319	1147.63	0	1	45.67	11251	11251	MS2	6/76
P17921	Phenylalanine--tRNA ligase alpha subunit OS=Bacillus subtilis (strain 168) GN=pheS PE=3 SV=2 - [SYFA_BACSU]	Translation	Aminoacyl-tRNA biosynthesis	pheS	K321(aaLength:344, 311~331)	IAMLkYGIDDIR	1596	Unambiguous	K5(Acetyl)	HCD	1	0	1	1			1.284	12500000	Light	1.52033	561.979	44.19	0.844554	Unique	Used	2512	0	1.8e-08		5.5e-05	16	27	20	51	125	1	7	60	404000	2	725.393	1449.78	0	0.97	68.47	21056	21056	MS2	7/116
P18186	Ornithine carbamoyltransferase OS=Bacillus subtilis (strain 168) GN=argF PE=1 SV=1 - [OTC_BACSU]	Amino acid metabolism	Arginine and proline metabolism	argF	K114(aaLength:319, 104~124)	TFEHEkVEELAK	1612	Unambiguous	K6(Acetyl)	HCD	1	0	1	1			0.015	60200000	Light	0.0134858	498.698	66.14	1.11228	Unique	Used	698	0	5.88e-07		5.4e-06	16	26	19	59	86	1	12	60	996000	3	501.256	1501.75	0	0.75	46.34	11515	11515	MS2	7/112
P18186	Ornithine carbamoyltransferase OS=Bacillus subtilis (strain 168) GN=argF PE=1 SV=1 - [OTC_BACSU]	Amino acid metabolism	Arginine and proline metabolism	argF	K303(aaLength:319, 293~313)	LHVQkALLK	545	Unambiguous	K5(Acetyl)	HCD	1	0	1	1		1	L	6820000	Light	0.0134858	498.698	66.14	L	Excluded by Method	Not Used	569	0	0.00199		0.0016	15	24	17	33	63	1	42	60	270000	3	364.57	1091.69	0	0.38	44.37	10760	10760	MS2	8/84
P18186	Ornithine carbamoyltransferase OS=Bacillus subtilis (strain 168) GN=argF PE=1 SV=1 - [OTC_BACSU]	Amino acid metabolism	Arginine and proline metabolism	argF	K55(aaLength:319, 45~65)	TLAMIFEkSSTR	1518	Unambiguous	K8(Acetyl)	HCD	1	0	1	1	1		L	64400000	Light	0.0134858	498.698	66.14	L	Excluded by Method	Not Used	2210	0	0.000797		0.028	14	27	20	23	102	1	28	60	325000	2	713.375	1425.74	0	1.42	64.66	19380	19380	MS2	5/104
P18255	Threonine--tRNA ligase 1 OS=Bacillus subtilis (strain 168) GN=thrS PE=2 SV=1 - [SYT1_BACSU]	Translation	Aminoacyl-tRNA biosynthesis	thrS	K227(aaLength:643, 217~237)	VYGTAFFkK	577	Unambiguous	K8(Acetyl)	HCD	1	0	1	2			1.075	30700000	Light	1.6146	503.373	33.44	0.665799	Redundant	Not Used	1445	0	0.000469		0.0051	14	26	19	30	99	1	49	60	536000	2	551.801	1102.59	0	0.88	55.6	15412	15412	MS2	4/68
P18255	Threonine--tRNA ligase 1 OS=Bacillus subtilis (strain 168) GN=thrS PE=2 SV=1 - [SYT1_BACSU]	Translation	Aminoacyl-tRNA biosynthesis	thrS	K87(aaLength:643, 77~97)	HSAAHLLAQAIkR	1629	Unambiguous	K12(Label:13C(6)+Acetyl)	HCD	1	0	1	1	1		H	8350000	Light	1.6146	503.373	33.44	H	Excluded by Method	Not Used	597	0	0.000322		0.014	14	24	17	23	63	1	36	60	132000	3	488.623	1463.85	0	0.83	45.01	10982	10982	MS2	3/112
P19465	GTP cyclohydrolase 1 OS=Bacillus subtilis (strain 168) GN=folE PE=1 SV=1 - [GCH1_BACSU]	Metabolism of cofactors and vitamins	Folate biosynthesis	folE	K173(aaLength:190, 163~183)	GVFkDDAAAR	567	Unambiguous	K4(Label:13C(6)+Acetyl)	HCD	1	0	1	1	1		H	6750000	Light	1.94292	64.5922	21.05	H	Excluded by Method	Not Used	321	0	0.00021	63	0.00047	17	25	18	38	64	1	36	60	280000	2	549.288	1097.57	0	0.53	38.11	8530	8530	MS2	5/96
P19582	Homoserine dehydrogenase OS=Bacillus subtilis (strain 168) GN=hom PE=3 SV=2 - [DHOM_BACSU]	Amino acid metabolism	Cysteine and methionine metabolism	hom	K356(aaLength:433, 346~366)	IHVkDEVGSFSK	1384	Unambiguous	K4(Acetyl)	HCD	1	0	1	1			0.559	20000000	Light	0.569816	1098.91	48.27	0.981019	Unique	Used	683	0.001	0.00444		0.0033	15	27	20	32	105	1	28	60	730000	3	463.245	1387.72	0	0.03	46.07	11414	11414	MS2	10/120
P19582	Homoserine dehydrogenase OS=Bacillus subtilis (strain 168) GN=hom PE=3 SV=2 - [DHOM_BACSU]	Amino acid metabolism	Cysteine and methionine metabolism	hom	K364(aaLength:433, 354~374)	DEVGSFSkITSVFSER	2604	Unambiguous	K8(Acetyl)	HCD	1	0	1	1			0.681	18900000	Light	0.569816	1098.91	48.27	1.19512	Unique	Used	3029	0	1.3e-11		2.1e-08	18	25	18	82	73	1	24	60	351000	2	915.448	1829.89	0	-1.14	78.42	25179	25179	MS2	8/152
P19582	Homoserine dehydrogenase OS=Bacillus subtilis (strain 168) GN=hom PE=3 SV=2 - [DHOM_BACSU]	Amino acid metabolism	Cysteine and methionine metabolism	hom	K378(aaLength:433, 368~388)	GVSFEkILQLPIK	1778	Unambiguous	K6(Acetyl)	HCD	1	0	1	1			0.498	74200000	Light	0.569816	1098.91	48.27	0.873967	Unique	Used	3112	0	1.86e-05	39	0.0004	17	24	17	38	52	1	68	60	132000	2	757.453	1513.9	0	-0.53	82.03	26399	26399	MS2	4/124
P19582	Homoserine dehydrogenase OS=Bacillus subtilis (strain 168) GN=hom PE=3 SV=2 - [DHOM_BACSU]	Amino acid metabolism	Cysteine and methionine metabolism	hom	K41(aaLength:433, 31~51)	LmHQVGcPVTIKk	1920	Unambiguous	M2(Oxidation); C7(Carbamidomethyl); K13(Acetyl)	HCD	1	0	1	1			0.553	10300000	Light	0.569816	1098.91	48.27	0.970489	Unique	Used	353	0	0.000247		0.0042	14	28	21	32	132	1	22	60	181000	3	523.615	1568.83	0	1.03	38.92	8812	8812	MS2	4/132
P19946	50S ribosomal protein L15 OS=Bacillus subtilis (strain 168) GN=rplO PE=1 SV=1 - [RL15_BACSU]	Translation	Ribosome	rplO	K7(aaLength:146, 1~17)	LHELkPSEGSR	1134	Unambiguous	K5(Label:13C(6)+Acetyl)	HCD	1	0	1	1			H	14900000		2.67602	188.311	37.67	H	No Quan Values	Not Used		0	0.00227		0.01	14	28	21	28	130	0	36	60	298000	3	434.238	1300.7	0	2.95	32	6534	6534	MS2	8/104
P19947	50S ribosomal protein L30 OS=Bacillus subtilis (strain 168) GN=rpmD PE=1 SV=2 - [RL30_BACSU]	Translation	Ribosome	rpmD	K9(aaLength:59, 1~19)	AKLEITLkR	605	Unambiguous	K8(Acetyl)	HCD	1	0	1	1			1.44	41500000	Light	1.98326	319.48	74.58	0.726079	Unique	Used	732	0	0.00121	27	0.00017	13	20	13	39	25	2	32	60	966000	2	557.353	1113.7	0	0.28	46.95	11748	11748	MS2	5/92
P20166	PTS system glucose-specific EIICBA component OS=Bacillus subtilis (strain 168) GN=ptsG PE=1 SV=2 - [PTG3C_BACSU]	Membrane transport	Phosphotransferase system (PTS)	ptsG	K604(aaLength:699, 594~614)	ILNVFPTkHAIGLQSDGGR	3038	Unambiguous	K8(Label:13C(6)+Acetyl)	HCD	1	0	1	1	1		H	46000000	Light	47.1155	337.6	28.18	H	Excluded by Method	Not Used	2154	0	1.44e-08		0.00083	15	27	20	38	111	1	6	60	655000	3	691.051	2071.14	0	0.24	63.66	18976	18976	MS2	6/208
P20277	50S ribosomal protein L17 OS=Bacillus subtilis (strain 168) GN=rplQ PE=1 SV=2 - [RL17_BACSU]	Translation	Ribosome	rplQ	K46(aaLength:120, 36~56)	SVVEkMITLGK	982	Unambiguous	K5(Acetyl)	HCD	1	0	1	1			1.661	81000000	Light	1.7791	414.936	51.67	0.933618	Unique	Used	2316	0	1.4e-07		5.4e-07	20	27	20	70	103	1	34	60	719000	2	623.858	1246.71	0	1.44	65.97	19954	19954	MS2	8/104
P20277	50S ribosomal protein L17 OS=Bacillus subtilis (strain 168) GN=rplQ PE=1 SV=2 - [RL17_BACSU]	Translation	Ribosome	rplQ	K52(aaLength:120, 42~62)	MITLGkR	190	Unambiguous	K6(Label:13C(6)+Acetyl)	HCD	1	0	1	1	1		H	25600000	Light	1.7791	414.936	51.67	H	Excluded by Method	Not Used	536	0.001	0.00917		0.013	15	22	15	21	35	1	50	60	511000	2	433.765	866.523	0	0.25	43.76	10536	10536	MS2	4/52
P20277	50S ribosomal protein L17 OS=Bacillus subtilis (strain 168) GN=rplQ PE=1 SV=2 - [RL17_BACSU]	Translation	Ribosome	rplQ	K82(aaLength:120, 72~92)	NEVANEENNQDALQkLFSDIATR	3638	Unambiguous	K15(Label:13C(6)+Acetyl)	HCD	1	0	1	1		1	H	58500000	Light	1.7791	414.936	51.67	H	Excluded by Method	Not Used	3192	0	2.33e-10		6e-07	17	25	18	68	77	1	3	60	574000	3	889.77	2667.3	0	0.27	85.65	27620	27620	MS2	8/264
P20278	50S ribosomal protein L36 OS=Bacillus subtilis (strain 168) GN=rpmJ PE=3 SV=1 - [RL36_BACSU]	Translation	Ribosome	rpmJ	K13(aaLength:37, 3~23)	VRPSVkPIcEkck	2166	Unambiguous	K6(Label:13C(6)); C9(Carbamidomethyl); K11(Label:13C(6)+Acetyl); C12(Carbamidomethyl); K13(Label:13C(6))	HCD	1	0	1	1			H	40500000		4.8269	57.6467	54.05	H	Inconsistently Labeled	Not Used		0	0.000308		0.022	14	26	19	24	98	1	9	60	1130000	4	415.99	1660.94	0	-0.11	32.03	6544	6544	MS2	10/140
P20282	30S ribosomal protein S13 OS=Bacillus subtilis (strain 168) GN=rpsM PE=1 SV=3 - [RS13_BACSU]	Translation	Ribosome	rpsM	K35(aaLength:121, 25~45)	TTAQQVLkEAGVSEDTR	2707	Unambiguous	K8(Label:13C(6)+Acetyl)	HCD	1	0	1	1	1		H	4030000	Light	4.28708	277.202	56.2	H	Excluded by Method	Not Used	1692	0	0.000337		0.064	14	27	20	20	116	1	33	60	168000	3	627.661	1880.97	0	0.84	58.33	16573	16573	MS2	3/180
P20282	30S ribosomal protein S13 OS=Bacillus subtilis (strain 168) GN=rpsM PE=1 SV=3 - [RS13_BACSU]	Translation	Ribosome	rpsM	K62(aaLength:121, 52~72)	IRDIIDkLk	738	Unambiguous	K7(Label:13C(6)+Acetyl); K9(Label:13C(6))	HCD	1	0	1	1			H	54800000		4.28708	277.202	56.2	H	Inconsistently Labeled	Not Used		0	0.000473	18	0.00093	13	20	13	31	24	2	10	46	2820000	3	389.921	1167.75	0	-0.02	56.14	15658	15658	MS2	8/92
P20282	30S ribosomal protein S13 OS=Bacillus subtilis (strain 168) GN=rpsM PE=1 SV=3 - [RS13_BACSU]	Translation	Ribosome	rpsM	K78(aaLength:121, 68~88)	EVSLNIkR	404	Selected	K7(Acetyl)	HCD		0	2	2			3.456	7180000	Light	4.28708	277.202	56.2	0.806143	Unique	Used	647	0	0.00167	97	0.0099	20	27	20	27	101	1	35	60	196000	2	500.793	1000.58	0	0.04	45.73	11278	11278	MS2	4/68
P20429	DNA-directed RNA polymerase subunit alpha OS=Bacillus subtilis (strain 168) GN=rpoA PE=1 SV=1 - [RPOA_BACSU]	Transcription	RNA polymerase	rpoA	K19(aaLength:314, 9~29)	IETVEISDDAkFGk	2076	Unambiguous	K11(Label:13C(6)+Acetyl); K14(Label:13C(6))	HCD	1	0	1	1			H	34100000		0.970314	751.006	56.69	H	Inconsistently Labeled	Not Used		0	1.22e-07		2e-06	17	28	21	65	134	1	7	60	1420000	2	803.424	1605.84	0	0.08	55.75	15483	15483	MS2	9/116
P20429	DNA-directed RNA polymerase subunit alpha OS=Bacillus subtilis (strain 168) GN=rpoA PE=1 SV=1 - [RPOA_BACSU]	Transcription	RNA polymerase	rpoA	K22(aaLength:314, 12~32)	FGkFVVEPLER	1312	Unambiguous	K3(Acetyl)	HCD	1	0	1	1			0.872	64900000	Light	0.970314	751.006	56.69	0.898678	Unique	Used	2319	0	3.47e-06		0.00096	15	28	21	38	134	1	14	60	1410000	2	681.875	1362.74	0	0.49	65.99	19964	19964	MS2	5/112
P20691	3-phosphoshikimate 1-carboxyvinyltransferase OS=Bacillus subtilis (strain 168) GN=aroE PE=3 SV=1 - [AROA_BACSU]	Amino acid metabolism	Phenylalanine, tyrosine and tryptophan biosynthesis	aroE	K252(aaLength:428, 242~262)	IVLkNVGLNPTR	1319	Unambiguous	K4(Acetyl)	HCD	1	0	1	1			1.906	10900000	Light	2.24164	402.373	54.67	0.85027	Unique	Used	1460	0	1.18e-05		9.7e-05	15	23	16	43	42	1	36	60	293000	2	683.414	1365.82	0	-0.35	55.76	15486	15486	MS2	5/120
P21464	30S ribosomal protein S2 OS=Bacillus subtilis (strain 168) GN=rpsB PE=1 SV=3 - [RS2_BACSU]	Translation	Ribosome	rpsB	K109(aaLength:246, 99~119)	WLGGTLTNFETIQkR	2560	Unambiguous	K14(Acetyl)	HCD	1	0	1	1			1.295	94300000	Light	1.45883	1306.35	77.24	0.8877	Unique	Used	2697	0	4.76e-14	128	2.1e-13	21	28	21	135	141	1	0	60	2010000	2	903.481	1805.95	0	0.12	71.49	22327	22327	MS2	12/140
P21464	30S ribosomal protein S2 OS=Bacillus subtilis (strain 168) GN=rpsB PE=1 SV=3 - [RS2_BACSU]	Translation	Ribosome	rpsB	K146(aaLength:246, 136~156)	LEkFLGGIk	459	Unambiguous	K3(Label:13C(6)+Acetyl); K9(Label:13C(6))	HCD	1	0	1	1			H	120000000		1.45883	1306.35	77.24	H	Inconsistently Labeled	Not Used		0	1.69e-05	44	2.1e-05	17	24	17	51	51	1	10	60	2530000	2	529.836	1058.67	0	0.87	57.67	16299	16299	MS2	5/88
P21464	30S ribosomal protein S2 OS=Bacillus subtilis (strain 168) GN=rpsB PE=1 SV=3 - [RS2_BACSU]	Translation	Ribosome	rpsB	K216(aaLength:246, 206~226)	LLTSkMADAILEAK	1876	Unambiguous	K5(Acetyl)	HCD	1	0	1	1			1.4	188000000	Light	1.45883	1306.35	77.24	0.959676	Unique	Used	2842	0	9.15e-06	104	6.4e-05	18	27	21	50	126	1	15	60	414000	2	773.432	1545.86	0	1.11	73.93	23368	23368	MS2	7/140
P21464	30S ribosomal protein S2 OS=Bacillus subtilis (strain 168) GN=rpsB PE=1 SV=3 - [RS2_BACSU]	Translation	Ribosome	rpsB	K45(aaLength:246, 35~55)	NGIYIIDLQkTVk	1910	Unambiguous	K10(Label:13C(6)+Acetyl); K13(Label:13C(6))	HCD	1	0	1	2			H	21200000		1.45883	1306.35	77.24	H	Inconsistently Labeled	Not Used		0.001	0.00435		0.022	14	23	16	20	48	1	53	60	130000	2	779.967	1558.93	0	1.81	69.35	21448	21448	MS2	4/144
P21464	30S ribosomal protein S2 OS=Bacillus subtilis (strain 168) GN=rpsB PE=1 SV=3 - [RS2_BACSU]	Translation	Ribosome	rpsB	K58(aaLength:246, 48~68)	KVEEAYNFTkNLAAEGGK	2950	Unambiguous	K10(Acetyl)	HCD	1	0	1	1			1.34	51200000	Light	1.45883	1306.35	77.24	0.918547	Unique	Used	1386	0	3.21e-06	123	3.8e-06	17	28	21	62	135	2	14	60	298000	3	671.01	2011.02	0	1.5	54.59	14991	14991	MS2	7/204
P21464	30S ribosomal protein S2 OS=Bacillus subtilis (strain 168) GN=rpsB PE=1 SV=3 - [RS2_BACSU]	Translation	Ribosome	rpsB	K73(aaLength:246, 63~83)	ILFVGTkk	311	Unambiguous	K7(Label:13C(6)+Acetyl); K8(Label:13C(6))	HCD	1	0	1	2			H	30400000		1.45883	1306.35	77.24	H	Inconsistently Labeled	Not Used		0	0.000988	19	0.0033	14	21	14	26	29	1	17	60	400000	2	480.32	959.633	0	0.39	51.13	13500	13500	MS2	5/60
P21465	30S ribosomal protein S3 OS=Bacillus subtilis (strain 168) GN=rpsC PE=1 SV=4 - [RS3_BACSU]	Translation	Ribosome	rpsC	K106(aaLength:218, 96~116)	VHINILEIkR	1086	Unambiguous	K9(Acetyl)	HCD	1	0	1	1			1.536	21000000	Light	1.96882	1153.31	77.06	0.780161	Unique	Used	1705	0	0.00022		0.012	14	25	18	25	78	1	32	60	240000	2	638.891	1276.77	0	1.03	58.47	16641	16641	MS2	4/96
P21465	30S ribosomal protein S3 OS=Bacillus subtilis (strain 168) GN=rpsC PE=1 SV=4 - [RS3_BACSU]	Translation	Ribosome	rpsC	K21(aaLength:218, 11~31)	DWESkWYAGK	1194	Unambiguous	K5(Acetyl)	HCD	1	0	1	1			1.832	76000000	Light	1.96882	1153.31	77.06	0.930505	Unique	Used	2116	0	0.000214		0.00011	15	22	15	42	33	1	30	60	2070000	2	656.304	1311.6	0	0.86	63.27	18806	18806	MS2	7/92
P21465	30S ribosomal protein S3 OS=Bacillus subtilis (strain 168) GN=rpsC PE=1 SV=4 - [RS3_BACSU]	Translation	Ribosome	rpsC	K37(aaLength:218, 27~47)	DYADFLHEDLkIR	2247	Unambiguous	K11(Acetyl)	HCD	1	0	1	1			1.568	12200000	Light	1.96882	1153.31	77.06	0.796415	Unique	Used	2616	0	7.54e-07		3.6e-07	17	27	20	72	101	1	42	60	302000	2	838.916	1676.83	0	-1.53	69.84	21650	21650	MS2	7/104
P21465	30S ribosomal protein S3 OS=Bacillus subtilis (strain 168) GN=rpsC PE=1 SV=4 - [RS3_BACSU]	Translation	Ribosome	rpsC	K44(aaLength:218, 34~54)	EYISkR	163	Unambiguous	K5(Label:13C(6)+Acetyl)	HCD	1	0	1	1	1	1	H	20700	Light	1.96882	1153.31	77.06	H	Excluded by Method	Not Used	122	0.001	0.00855	73	0.028	18	25	18	21	65	1	56	60	103000	2	422.237	843.467	0	0.02	31.03	6242	6242	MS2	3/44
P21465	30S ribosomal protein S3 OS=Bacillus subtilis (strain 168) GN=rpsC PE=1 SV=4 - [RS3_BACSU]	Translation	Ribosome	rpsC	K96(aaLength:218, 86~106)	ALNSLTGkR	419	Unambiguous	K8(Label:13C(6)+Acetyl)	HCD	1	0	1	1	1		H	15400000	Light	1.96882	1153.31	77.06	H	Excluded by Method	Not Used	323	0	2.9e-05		0.00026	19	26	19	43	99	1	41	60	224000	2	504.301	1007.59	0	0.29	38.14	8544	8544	MS2	5/88
P21466	30S ribosomal protein S4 OS=Bacillus subtilis (strain 168) GN=rpsD PE=1 SV=3 - [RS4_BACSU]	Translation	Ribosome	rpsD	K100(aaLength:200, 90~110)	LDNVVYkLGLAR	1440	Unambiguous	K7(Acetyl)	HCD	1	0	1	1			1.506	33600000	Light	1.67703	1167.06	78	0.898018	Unique	Used	2623	0	3.02e-07		6.4e-05	15	25	18	48	79	1	57	60	1220000	2	701.907	1402.81	0	1.49	69.92	21687	21687	MS2	8/124
P21466	30S ribosomal protein S4 OS=Bacillus subtilis (strain 168) GN=rpsD PE=1 SV=3 - [RS4_BACSU]	Translation	Ribosome	rpsD	K134(aaLength:200, 124~144)	VDIPSYLVkPGQTIGVR	2717	Unambiguous	K9(Acetyl)	HCD	1	0	1	1			1.385	66100000	Light	1.67703	1167.06	78	0.825867	Unique	Used	2656	0	1.02e-08		0.00015	15	25	18	44	75	0	11	60	1220000	3	628.692	1884.06	0	1.13	70.79	22030	22030	MS2	9/160
P21466	30S ribosomal protein S4 OS=Bacillus subtilis (strain 168) GN=rpsD PE=1 SV=3 - [RS4_BACSU]	Translation	Ribosome	rpsD	K81(aaLength:200, 71~91)	LAGkHGENFmILLDSR	2675	Unambiguous	K4(Label:13C(6)+Acetyl); M10(Oxidation)	HCD	1	0	1	1	1		H	21700000	Light	1.67703	1167.06	78	H	Excluded by Method	Not Used	1880	0	3.65e-06	119	0.00036	16	28	21	43	129	1	6	60	532000	3	622.328	1864.97	0	1.25	60.33	17478	17478	MS2	6/168
P21467	30S ribosomal protein S5 OS=Bacillus subtilis (strain 168) GN=rpsE PE=1 SV=3 - [RS5_BACSU]	Translation	Ribosome	rpsE	K148(aaLength:166, 138~158)	ATLQGLSELkR	1013	Unambiguous	K10(Acetyl)	HCD	1	0	1	1			1.497	50800000	Light	1.62633	1057.63	81.93	0.920479	Unique	Used	1591	0	6.79e-07		9.8e-07	17	26	19	66	84	1	11	60	2920000	2	629.362	1257.72	0	0.52	56.84	15952	15952	MS2	9/108
P21467	30S ribosomal protein S5 OS=Bacillus subtilis (strain 168) GN=rpsE PE=1 SV=3 - [RS5_BACSU]	Translation	Ribosome	rpsE	K97(aaLength:166, 87~107)	FGAGNILLkPASEGTGVIAGGPVR	3367	Unambiguous	K9(Label:13C(6)+Acetyl)	HCD	1	0	1	1	1		H	92200000	Light	1.62633	1057.63	81.93	H	Excluded by Method	Not Used	2757	0	5.96e-08		2.8e-05	16	24	17	50	59	0	50	60	801000	3	777.104	2329.3	0	0.61	72.27	22670	22670	MS2	10/260
P21468	30S ribosomal protein S6 OS=Bacillus subtilis (strain 168) GN=rpsF PE=1 SV=2 - [RS6_BACSU]	Translation	Ribosome	rpsF	K3(aaLength:95, 1~13)	kYEVmYIIRPNIDEESkk	3298	Unambiguous	K1(Label:13C(6)+Acetyl); M5(Oxidation); K17(Label:13C(6)); K18(Label:13C(6))	HCD	1	0	1	1			H	28500000		1.54177	551.441	88.42	H	Inconsistently Labeled	Not Used		0	0.00133		0.022	14	28	21	25	141	2	28	60	872000	4	583.566	2331.24	0	1	54.29	14855	14855	MS2	7/204
P21469	30S ribosomal protein S7 OS=Bacillus subtilis (strain 168) GN=rpsG PE=1 SV=4 - [RS7_BACSU]	Translation	Ribosome	rpsG	K136(aaLength:156, 126~146)	LANEILDAANNTGAAVkk	2679	Unambiguous	K17(Label:13C(6)+Acetyl); K18(Label:13C(6))	HCD	1	0	1	2			H	26000000		1.79513	470.785	63.46	H	Inconsistently Labeled	Not Used		0	0.000379		0.02	14	27	20	25	122	1	37	60	853000	3	623.015	1867.03	0	-0.59	57.67	16300	16300	MS2	7/196
P21469	30S ribosomal protein S7 OS=Bacillus subtilis (strain 168) GN=rpsG PE=1 SV=4 - [RS7_BACSU]	Translation	Ribosome	rpsG	K149(aaLength:156, 139~156)	mAEANkAFAHYR	1604	Unambiguous	M1(Oxidation); K6(Label:13C(6)+Acetyl)	HCD	1	0	1	1	1		H	12600000	Light	1.79513	470.785	63.46	H	Excluded by Method	Not Used	371	0	6.73e-05		0.00034	15	24	17	39	59	1	4	60	624000	3	491.573	1472.7	0	0.01	39.32	8961	8961	MS2	5/116
P21469	30S ribosomal protein S7 OS=Bacillus subtilis (strain 168) GN=rpsG PE=1 SV=4 - [RS7_BACSU]	Translation	Ribosome	rpsG	K21(aaLength:156, 11~31)	DVLPDPIYNSkLVSR	2436	Unambiguous	K11(Acetyl)	HCD	1	0	1	1			1.545	24000000	Light	1.79513	470.785	63.46	0.860663	Unique	Used	2465	0	1.07e-05		1.3e-05	16	27	20	57	118	1	13	60	395000	2	879.474	1757.94	0	-1.33	67.65	20695	20695	MS2	6/136
P21469	30S ribosomal protein S7 OS=Bacillus subtilis (strain 168) GN=rpsG PE=1 SV=4 - [RS7_BACSU]	Translation	Ribosome	rpsG	K45(aaLength:156, 35~55)	SQTILYkSFDIIK	2054	Unambiguous	K7(Acetyl)	HCD	1	0	1	1			1.511	31700000	Light	1.79513	470.785	63.46	0.841723	Unique	Used	2866	0	9.91e-05		0.0043	14	28	21	32	130	1	21	60	1410000	3	533.3	1597.89	0	1.22	74.36	23541	23541	MS2	11/140
P21469	30S ribosomal protein S7 OS=Bacillus subtilis (strain 168) GN=rpsG PE=1 SV=4 - [RS7_BACSU]	Translation	Ribosome	rpsG	K51(aaLength:156, 41~61)	SFDIIkER	469	Unambiguous	K6(Acetyl)	HCD	1	0	1	1			1.445	20400000	Light	1.79513	470.785	63.46	0.804957	Unique	Used	1265	0	5.7e-05	80	0.0012	19	26	19	36	95	1	19	60	695000	2	525.285	1049.56	0	0.85	53.28	14412	14412	MS2	5/64
P21469	30S ribosomal protein S7 OS=Bacillus subtilis (strain 168) GN=rpsG PE=1 SV=4 - [RS7_BACSU]	Translation	Ribosome	rpsG	K76(aaLength:156, 66~86)	NIMPVLEVkAR	1196	Unambiguous	K9(Acetyl)	HCD	1	0	1	1			1.699	32000000	Light	1.79513	470.785	63.46	0.946451	Unique	Used	2060	0	1.52e-06		3.6e-05	17	26	19	51	82	1	57	60	508000	2	656.377	1311.75	0	0.66	62.6	18498	18498	MS2	6/120
P21474	30S ribosomal protein S16 OS=Bacillus subtilis (strain 168) GN=rpsP PE=1 SV=3 - [RS16_BACSU]	Translation	Ribosome	rpsP	K58(aaLength:90, 48~68)	IDEELALkWLQTGAKPSDTVR	3463	Unambiguous	K8(Acetyl)	HCD	1	0	1	1			1.688	134000000	Light	1.84949	287.784	62.22	0.912684	Unique	Used	2878	0	1.93e-08		0.00091	15	27	20	38	115	1	24	60	1260000	3	804.764	2412.28	0	0.75	74.51	23606	23606	MS2	14/212
P21474	30S ribosomal protein S16 OS=Bacillus subtilis (strain 168) GN=rpsP PE=1 SV=3 - [RS16_BACSU]	Translation	Ribosome	rpsP	K82(aaLength:90, 72~90)	NLFSSQGIMEkFHNAK	2732	Unambiguous	K11(Acetyl)	HCD	1	0	1	1			1.662	30600000	Light	1.84949	287.784	62.22	0.898626	Unique	Used	2560	0	3.8e-08		3e-05	16	27	20	52	104	1	0	60	489000	2	946.97	1892.93	0	0.32	69.08	21320	21320	MS2	6/180
P21879	Inosine-5'-monophosphate dehydrogenase OS=Bacillus subtilis (strain 168) GN=guaB PE=1 SV=2 - [IMDH_BACSU]	Nucleotide metabolism	Purine metabolism	guaB	K117(aaLength:488, 107~127)	GVITNPFFLTPDHQVFDAEHLMGkYR	3775	Unambiguous	K24(Acetyl)	HCD	1	0	1	1			1.276	149000000	Light	0.857758	1407.3	75.82	1.4876	Unique	Used	3113	0	4.3e-05		0.0062	14	27	20	30	116	1	2	60	609000	4	769.386	3074.52	0	0.72	82.12	26423	26423	MS2	6/284
P21879	Inosine-5'-monophosphate dehydrogenase OS=Bacillus subtilis (strain 168) GN=guaB PE=1 SV=2 - [IMDH_BACSU]	Nucleotide metabolism	Purine metabolism	guaB	K176(aaLength:488, 166~186)	EELVTASVGTTLDEAEkILQk	3405	Unambiguous	K17(Label:13C(6)+Acetyl); K21(Label:13C(6))	HCD	1	0	1	1			H	15400000		0.857758	1407.3	75.82	H	Inconsistently Labeled	Not Used		0	2.45e-05		0.0037	15	27	20	32	117	1	3	60	231000	3	776.759	2328.26	0	1.53	87.04	28086	28086	MS2	6/176
P21880	Dihydrolipoyl dehydrogenase OS=Bacillus subtilis (strain 168) GN=pdhD PE=3 SV=1 - [DLDH1_BACSU]	Carbohydrate metabolism	Pyruvate metabolism	pdhD	K262(aaLength:470, 252~272)	GEEkTVDADYVLITVGR	2774	Unambiguous	K4(Label:13C(6)+Acetyl)	HCD	1	0	1	1	1		H	32800000	Light	3.6212	2016.83	67.87	H	Excluded by Method	Not Used	2607	0	3.96e-10		2.5e-09	18	28	21	94	129	1	39	60	276000	2	957.002	1913	0	0.08	69.68	21590	21590	MS2	9/180
P21880	Dihydrolipoyl dehydrogenase OS=Bacillus subtilis (strain 168) GN=pdhD PE=3 SV=1 - [DLDH1_BACSU]	Carbohydrate metabolism	Pyruvate metabolism	pdhD	K380(aaLength:470, 370~390)	EEGLDIVAAkFPFAANGR	2860	Unambiguous	K10(Label:13C(6)+Acetyl)	HCD	1	0	1	1	1		H	28400000	Light	3.6212	2016.83	67.87	H	Excluded by Method	Not Used	3082	0	1.9e-06		0.0012	15	28	21	38	139	1	40	60	516000	2	977.012	1953.02	0	-0.46	80.42	25916	25916	MS2	8/168
P21880	Dihydrolipoyl dehydrogenase OS=Bacillus subtilis (strain 168) GN=pdhD PE=3 SV=1 - [DLDH1_BACSU]	Carbohydrate metabolism	Pyruvate metabolism	pdhD	K400(aaLength:470, 390~410)	ALSLNETDGFmkLITR	2664	Unambiguous	M11(Oxidation); K12(Acetyl)	HCD	1	0	1	1			3.588	6360000	Light	3.6212	2016.83	67.87	0.990833	Unique	Used	2720	0	9.67e-05	162	0.0015	19	28	21	37	148	1	0	60	244000	2	933.985	1866.96	0	-0.14	71.68	22416	22416	MS2	5/164
P21880	Dihydrolipoyl dehydrogenase OS=Bacillus subtilis (strain 168) GN=pdhD PE=3 SV=1 - [DLDH1_BACSU]	Carbohydrate metabolism	Pyruvate metabolism	pdhD	K87(aaLength:470, 77~97)	HSDDMGITAENVTVDFTkVQEWK	3649	Unambiguous	K18(Acetyl)	HCD	1	0	1	1			2.881	36700000	Light	3.6212	2016.83	67.87	0.795593	Unique	Used	2932	0	0.000351		0.0035	14	22	15	27	38	1	23	60	138000	3	898.089	2692.25	0	-0.94	75.9	24166	24166	MS2	7/224
P21881	Pyruvate dehydrogenase E1 component subunit alpha OS=Bacillus subtilis (strain 168) GN=pdhA PE=1 SV=3 - [ODPA_BACSU]	Carbohydrate metabolism	Pyruvate metabolism	pdhA	K283(aaLength:371, 273~293)	YGPHTmAGDDPTkYR	2429	Unambiguous	M6(Oxidation); K13(Label:13C(6)+Acetyl)	HCD	1	0	1	1	1		H	53000000	Light	7.43552	1938.78	83.02	H	Excluded by Method	Not Used	275	0	0.000133	14	0.00064	13	20	13	32	22	1	7	60	732000	3	591.605	1772.8	0	0.69	36.57	8004	8004	MS2	5/120
P21881	Pyruvate dehydrogenase E1 component subunit alpha OS=Bacillus subtilis (strain 168) GN=pdhA PE=1 SV=3 - [ODPA_BACSU]	Carbohydrate metabolism	Pyruvate metabolism	pdhA	K348(aaLength:371, 338~358)	VTDLMkIMYEk	1468	Unambiguous	K6(Label:13C(6)+Acetyl); K11(Label:13C(6))	HCD	1	0	1	1			H	62000000		7.43552	1938.78	83.02	H	Inconsistently Labeled	Not Used		0	5.35e-07		5.8e-05	16	26	19	49	91	1	14	60	579000	2	712.882	1424.76	0	0.46	68.88	21237	21237	MS2	7/100
P21881	Pyruvate dehydrogenase E1 component subunit alpha OS=Bacillus subtilis (strain 168) GN=pdhA PE=1 SV=3 - [ODPA_BACSU]	Carbohydrate metabolism	Pyruvate metabolism	pdhA	K353(aaLength:371, 343~363)	IMYEkMPHNLEEQFEIYTQK	3617	Unambiguous	K5(Acetyl)	HCD	1	0	1	1			6.371	49800000	Light	7.43552	1938.78	83.02	0.856834	Unique	Used	2840	0	5.23e-05		0.024	14	23	16	20	49	1	0	60	253000	3	871.75	2613.24	0	-0.04	73.91	23360	23360	MS2	4/212
P21882	Pyruvate dehydrogenase E1 component subunit beta OS=Bacillus subtilis (strain 168) GN=pdhB PE=3 SV=2 - [ODPB_BACSU]	Carbohydrate metabolism	Pyruvate metabolism	pdhB	K226(aaLength:325, 216~236)	AADELEkDGISAEVVDLR	2896	Unambiguous	K7(Label:13C(6)+Acetyl)	HCD	1	0	1	1	1		H	6370000	Light	6.53281	1696.78	79.38	H	Excluded by Method	Not Used	2482	0	0.000814		0.05	21	28	21	21	127	1	10	60	287000	3	660.008	1978.01	0	0.95	67.76	20752	20752	MS2	3/180
P21883	Dihydrolipoyllysine-residue acetyltransferase component of pyruvate dehydrogenase complex OS=Bacillus subtilis (strain 168) GN=pdhC PE=1 SV=2 - [ODP2_BACSU]	Carbohydrate metabolism	Pyruvate metabolism	pdhC	K232(aaLength:442, 222~242)	AMVNSkHTAPHVTLMDEVDVTNLVAHR	3771	Unambiguous	K6(Label:13C(6)+Acetyl)	HCD	1	0	1	1			0.054	27300000	Light	7.02128	1679.96	71.49	0.0076909	Unique	Used	2262	0	2.88e-08		3.8e-07	17	28	21	72	132	1	5	60	577000	4	759.139	3033.54	0	0.62	65.36	19675	19675	MS2	8/300
P21883	Dihydrolipoyllysine-residue acetyltransferase component of pyruvate dehydrogenase complex OS=Bacillus subtilis (strain 168) GN=pdhC PE=1 SV=2 - [ODP2_BACSU]	Carbohydrate metabolism	Pyruvate metabolism	pdhC	K301(aaLength:442, 291~311)	TDEVIQkHYFNIGIAADTEk	3416	Unambiguous	K7(Label:13C(6)+Acetyl); K20(Label:13C(6))	HCD	1	0	1	1			H	20900000		7.02128	1679.96	71.49	H	Inconsistently Labeled	Not Used		0	6.55e-05	117	0.0013	16	27	20	37	123	1	20	60	353000	3	782.74	2346.2	0	1.25	64.2	19199	19199	MS2	6/208
P21883	Dihydrolipoyllysine-residue acetyltransferase component of pyruvate dehydrogenase complex OS=Bacillus subtilis (strain 168) GN=pdhC PE=1 SV=2 - [ODP2_BACSU]	Carbohydrate metabolism	Pyruvate metabolism	pdhC	K429(aaLength:442, 419~439)	mIDGATAQNALNHIkR	2545	Unambiguous	M1(Oxidation); K15(Label:13C(6)+Acetyl)	HCD	1	0	1	1	1		H	109000	Light	7.02128	1679.96	71.49	H	Excluded by Method	Not Used	1239	0	3.89e-09	131	1.5e-07	19	28	21	77	141	1	40	60	413000	3	606.319	1816.94	0	0.42	53.02	14301	14301	MS2	8/152
P22250	Glutamate--tRNA ligase OS=Bacillus subtilis (strain 168) GN=gltX PE=3 SV=1 - [SYE_BACSU]	Translation	Aminoacyl-tRNA biosynthesis	gltX	K145(aaLength:483, 135~155)	HRDLTQEEQEkFIAEGR	3117	Unambiguous	K11(Label:13C(6)+Acetyl)	HCD	1	0	1	1	1		H	40800000	Light	1.74757	534.41	36.02	H	Excluded by Method	Not Used	768	0	9.64e-06		6e-05	16	27	20	50	114	2	4	60	396000	3	712.026	2134.06	0	0.25	47.39	11929	11929	MS2	6/188
P22250	Glutamate--tRNA ligase OS=Bacillus subtilis (strain 168) GN=gltX PE=3 SV=1 - [SYE_BACSU]	Translation	Aminoacyl-tRNA biosynthesis	gltX	K38(aaLength:483, 28~48)	NQGGkFIIR	512	Unambiguous	K5(Acetyl)	HCD	1	0	1	1			1.446	24400000	Light	1.74757	534.41	36.02	0.827434	Unique	Used	832	0	0.000671		0.0041	14	25	18	29	68	1	33	60	649000	2	537.807	1074.61	0	0.35	48.01	12209	12209	MS2	6/96
P22326	Tyrosine--tRNA ligase 1 OS=Bacillus subtilis (strain 168) GN=tyrS1 PE=2 SV=2 - [SYY1_BACSU]	Translation	Aminoacyl-tRNA biosynthesis	tyrS1	K232(aaLength:422, 222~242)	ADGTkFGk	214	Unambiguous	K5(Label:13C(6)+Acetyl); K8(Label:13C(6))	HCD	1	0	1	1			H	10800000		1.42293	1029.05	66.35	H	Inconsistently Labeled	Not Used		0	0.000245	77	0.00055	15	25	18	39	79	1	26	60	558000	2	439.245	877.482	0	0.3	28.59	5523	5523	MS2	5/68
P22326	Tyrosine--tRNA ligase 1 OS=Bacillus subtilis (strain 168) GN=tyrS1 PE=2 SV=2 - [SYY1_BACSU]	Translation	Aminoacyl-tRNA biosynthesis	tyrS1	K235(aaLength:422, 225~245)	FGkTEGGAIWLDK	1625	Unambiguous	K3(Acetyl)	HCD	1	0	1	1			0.782	35100000	Light	1.42293	1029.05	66.35	0.549572	Unique	Used	1967	0	5.11e-05		0.00053	15	27	20	40	112	1	34	60	453000	2	732.381	1463.75	0	0.66	61.39	17954	17954	MS2	5/136
P23129	2-oxoglutarate dehydrogenase E1 component OS=Bacillus subtilis (strain 168) GN=odhA PE=3 SV=3 - [ODO1_BACSU]	Carbohydrate metabolism	Citrate cycle (TCA cycle)	odhA	K165(aaLength:944, 155~175)	TISFEFDHVHDFkER	2761	Unambiguous	K13(Acetyl)	HCD	1	0	1	1		1	L	24400000	Light	0.134526	1531.97	60.17	L	Excluded by Method	Not Used	1877	0	2.35e-06		0.0016	14	23	16	32	47	1	8	60	621000	3	650.312	1948.92	0	1.06	60.29	17460	17460	MS2	5/120
P23129	2-oxoglutarate dehydrogenase E1 component OS=Bacillus subtilis (strain 168) GN=odhA PE=3 SV=3 - [ODO1_BACSU]	Carbohydrate metabolism	Citrate cycle (TCA cycle)	odhA	K182(aaLength:944, 172~192)	KIESGELFQkNSAEK	2409	Unambiguous	K10(Acetyl)	HCD	1	0	1	1			0.114	110000000	Light	0.134526	1531.97	60.17	0.847418	Unique	Used	587	0.001	0.00433		0.012	16	27	20	26	109	2	13	60	236000	3	583.973	1749.9	0	1.43	44.8	10912	10912	MS2	5/168
P23129	2-oxoglutarate dehydrogenase E1 component OS=Bacillus subtilis (strain 168) GN=odhA PE=3 SV=3 - [ODO1_BACSU]	Carbohydrate metabolism	Citrate cycle (TCA cycle)	odhA	K451(aaLength:944, 441~461)	TFNkDFLIDLIGYR	2430	Unambiguous	K4(Label:13C(6)+Acetyl)	HCD	1	0	1	1			H	2320000		0.134526	1531.97	60.17	H	No Quan Values	Not Used		0	4.84e-05		0.014	21	28	21	27	128	1	13	60	152000	2	881.978	1762.95	0	1.4	92.14	29534	29534	MS2	3/148
P23129	2-oxoglutarate dehydrogenase E1 component OS=Bacillus subtilis (strain 168) GN=odhA PE=3 SV=3 - [ODO1_BACSU]	Carbohydrate metabolism	Citrate cycle (TCA cycle)	odhA	K495(aaLength:944, 485~505)	QIFAEkLVK	616	Unambiguous	K6(Acetyl)	HCD	1	0	1	1			0.102	12400000	Light	0.134526	1531.97	60.17	0.758216	Unique	Used	1621	0.001	0.00282		0.026	18	26	19	22	85	1	13	60	585000	2	559.335	1117.66	0	0.58	57.28	16138	16138	MS2	5/96
P23129	2-oxoglutarate dehydrogenase E1 component OS=Bacillus subtilis (strain 168) GN=odhA PE=3 SV=3 - [ODO1_BACSU]	Carbohydrate metabolism	Citrate cycle (TCA cycle)	odhA	K842(aaLength:944, 832~852)	VSIDISDHFNkLEDGKEWLHIAR	3681	Unambiguous	K11(Acetyl)	HCD	1	0	1	1			0.1	49800000	Light	0.134526	1531.97	60.17	0.743349	Unique	Used	2752	0	0.000112		0.021	14	28	21	25	138	2	13	60	179000	4	691.857	2764.4	0	-0.27	72.22	22649	22649	MS2	5/228
P23129	2-oxoglutarate dehydrogenase E1 component OS=Bacillus subtilis (strain 168) GN=odhA PE=3 SV=3 - [ODO1_BACSU]	Carbohydrate metabolism	Citrate cycle (TCA cycle)	odhA	K872(aaLength:944, 862~882)	ELFAkLPNLK	890	Unambiguous	K5(Acetyl)	HCD	1	0	1	1			0.115	120000000	Light	0.134526	1531.97	60.17	0.854851	Unique	Used	2457	0	0.000203		0.003	14	26	19	32	92	1	52	60	570000	2	607.862	1214.72	0	1.51	67.61	20677	20677	MS2	5/92
P23545	Alkaline phosphatase synthesis sensor protein PhoR OS=Bacillus subtilis (strain 168) GN=phoR PE=1 SV=1 - [PHOR_BACSU]	Signal transduction	Two-component system	phoR	K265(aaLength:579, 255~275)	SYAkQFHINPNHMLR	2741	Unambiguous	K4(Acetyl)	HCD	1	0	1	1			0.202	29200000	Light	L	89.3622	6.04	ND	Unique	Used	1238	0	1.06e-06	110	0.0081	15	27	20	28	105	1	14	60	809000	4	475.243	1897.95	0	0.55	53.01	14300	14300	MS2	7/156
P24010	Cytochrome c oxidase subunit 1 OS=Bacillus subtilis (strain 168) GN=ctaD PE=3 SV=3 - [COX1_BACSU]	Energy metabolism	Oxidative phosphorylation	ctaD	K537(aaLength:622, 527~547)	GLDPLWIEKQAGHk	2145	Unambiguous	K14(Acetyl)	HCD	1	0	1	1			0.01	125000000	Light	ND			ND	Excluded by Method	Not Used	1969	0	0.00063	124	0.015	15	28	21	26	132	1	11	60	549000	3	545.295	1633.87	0	1.18	61.41	17966	17966	MS2	4/124
P24011	Cytochrome c oxidase subunit 2 OS=Bacillus subtilis (strain 168) GN=ctaC PE=3 SV=2 - [COX2_BACSU]	Energy metabolism	Oxidative phosphorylation	ctaC	K196(aaLength:356, 186~206)	LDTNTDNENkFFLTFDSK	3209	Unambiguous	K10(Acetyl)	HCD	1	0	1	1	1		L	21500000	Light	L	122.106	15.17	L	Excluded by Method	Not Used	2802	0	5.22e-06		0.0003	13	20	13	36	23	1	26	60	225000	3	731.012	2191.02	0	1.12	73.28	23073	23073	MS2	5/192
P24011	Cytochrome c oxidase subunit 2 OS=Bacillus subtilis (strain 168) GN=ctaC PE=3 SV=2 - [COX2_BACSU]	Energy metabolism	Oxidative phosphorylation	ctaC	K204(aaLength:356, 194~214)	LDTNTDNENKFFLTFDSkR	3418	Unambiguous	K18(Acetyl)	HCD	1	0	1	1	1		L	10400000	Light	L	122.106	15.17	L	Excluded by Method	Not Used	2417	0	0.000765		0.0095	17	24	17	25	63	2	27	60	168000	3	783.043	2347.12	0	-2.09	67.15	20472	20472	MS2	3/204
P24011	Cytochrome c oxidase subunit 2 OS=Bacillus subtilis (strain 168) GN=ctaC PE=3 SV=2 - [COX2_BACSU]	Energy metabolism	Oxidative phosphorylation	ctaC	K318(aaLength:356, 308~328)	AWLkDPDSIKPGNK	2090	Unambiguous	K4(Acetyl)	HCD	1	0	1	1		1	L	97600000	Light	L	122.106	15.17	L	Excluded by Method	Not Used	1038	0	0.00016		0.059	14	28	21	21	138	1	36	60	512000	3	537.623	1610.86	0	0.85	50.48	13241	13241	MS2	4/144
P24072	Chemotaxis protein CheY OS=Bacillus subtilis (strain 168) GN=cheY PE=1 SV=3 - [CHEY_BACSU]	Cell motility	Bacterial chemotaxis	cheY	K104(aaLength:120, 94~114)	DFIVkPFQADR	1351	Unambiguous	K5(Acetyl)	HCD	1	0	1	1			1.071	75000000	Light	1.09734	356.297	85.83	0.976	Unique	Used	2204	0	5.11e-05		0.0021	16	26	19	34	98	0	18	60	1940000	2	689.362	1377.72	0	0.82	64.62	19367	19367	MS2	5/104
P24072	Chemotaxis protein CheY OS=Bacillus subtilis (strain 168) GN=cheY PE=1 SV=3 - [CHEY_BACSU]	Cell motility	Bacterial chemotaxis	cheY	K70(aaLength:120, 60~80)	EIkQIDAQAR	901	Unambiguous	K3(Label:13C(6)+Acetyl)	HCD	1	0	1	1	1		H	7910000	Light	1.09734	356.297	85.83	H	Excluded by Method	Not Used	307	0	0.00121		0.075	14	28	21	20	134	1	34	60	382000	2	610.341	1219.67	0	0.53	37.56	8339	8339	MS2	5/100
P24136	Oligopeptide transport ATP-binding protein OppD OS=Bacillus subtilis (strain 168) GN=oppD PE=2 SV=2 - [OPPD_BACSU]	Drug resistance	beta-Lactam resistance	oppD	K123(aaLength:358, 113~133)	QITEVLFkHEK	1473	Unambiguous	K8(Acetyl)	HCD	1	0	1	1			0.494	24200000	Light	0.504892	290.8	46.09	0.978428	Unique	Used	1183	0	8.35e-05		0.044	14	27	20	21	117	1	5	60	873000	3	471.93	1413.77	0	0.51	52.4	14030	14030	MS2	5/120
P24136	Oligopeptide transport ATP-binding protein OppD OS=Bacillus subtilis (strain 168) GN=oppD PE=2 SV=2 - [OPPD_BACSU]	Drug resistance	beta-Lactam resistance	oppD	K320(aaLength:358, 310~330)	VSDTHYVkSWLLHPDAPK	3119	Unambiguous	K8(Acetyl)	HCD	1	0	1	1	1		L	34700000	Light	0.504892	290.8	46.09	L	Excluded by Method	Not Used	2004	0	1.03e-07		5.3e-06	16	27	20	60	108	1	25	60	717000	3	712.37	2135.09	0	1.14	62.12	18271	18271	MS2	14/176
P24136	Oligopeptide transport ATP-binding protein OppD OS=Bacillus subtilis (strain 168) GN=oppD PE=2 SV=2 - [OPPD_BACSU]	Drug resistance	beta-Lactam resistance	oppD	K350(aaLength:358, 340~358)	LANTFEkPVLVR	1528	Unambiguous	K7(Acetyl)	HCD	1	0	1	1			0.502	47500000	Light	0.504892	290.8	46.09	0.994273	Unique	Used	1902	0	2.36e-07		5.9e-05	16	25	18	48	79	0	60	60	254000	2	714.914	1428.82	0	0.24	60.57	17582	17582	MS2	5/124
P24141	Oligopeptide-binding protein OppA OS=Bacillus subtilis (strain 168) GN=oppA PE=1 SV=1 - [OPPA_BACSU]	Drug resistance	beta-Lactam resistance	oppA	K304(aaLength:545, 294~314)	DGSLHVEPIAGVYWYkFNTEAkPLDNVNIR	3834	Unambiguous	K16(Label:13C(6)+Acetyl); K22(Label:13C(6))	HCD	1	0	1	1			H	36200000		0.243951	1887.65	68.26	H	Inconsistently Labeled	Not Used		0	5.87e-09		0.00027	15	27	20	43	118	1	0	60	414000	4	875.708	3499.81	0	1.1	81.36	26186	26186	MS2	13/288
P24141	Oligopeptide-binding protein OppA OS=Bacillus subtilis (strain 168) GN=oppA PE=1 SV=1 - [OPPA_BACSU]	Drug resistance	beta-Lactam resistance	oppA	K310(aaLength:545, 300~320)	DGSLHVEPIAGVYWYKFNTEAkPLDNVNIR	3834	Unambiguous	K22(Acetyl)	HCD	1	0	1	1			0.229	158000000	Light	0.243951	1887.65	68.26	0.938713	Unique	Used	3098	0	1.33e-05		0.019	14	27	20	25	119	1	1	60	200000	4	872.697	3487.77	0	0.68	81.24	26152	26152	MS2	5/288
P24327	Foldase protein PrsA OS=Bacillus subtilis (strain 168) GN=prsA PE=1 SV=1 - [PRSA_BACSU]	Others	unknown	prsA	K102(aaLength:292, 92~112)	DYLkEQVkYELLTQk	2831	Unambiguous	K4(Label:13C(6)+Acetyl); K8(Label:13C(6)); K15(Label:13C(6))	HCD	1	0	1	2			H	19100000		0.573046	894.099	72.95	H	Inconsistently Labeled	Not Used		0	0.000116		0.0071	14	27	20	29	111	2	17	60	742000	3	653.372	1958.1	0	1.23	65.11	19566	19566	MS2	4/156
P24327	Foldase protein PrsA OS=Bacillus subtilis (strain 168) GN=prsA PE=1 SV=1 - [PRSA_BACSU]	Others	unknown	prsA	K106(aaLength:292, 96~116)	EQVkYELLTQk	1543	Unambiguous	K4(Label:13C(6)+Acetyl); K11(Label:13C(6))	HCD	1	0	1	1			H	19200000		0.573046	894.099	72.95	H	Inconsistently Labeled	Not Used		0	0.000319		0.035	14	26	19	21	95	1	8	60	414000	2	716.908	1432.81	0	-0.43	55.81	15509	15509	MS2	4/116
P24327	Foldase protein PrsA OS=Bacillus subtilis (strain 168) GN=prsA PE=1 SV=1 - [PRSA_BACSU]	Others	unknown	prsA	K147(aaLength:292, 137~157)	ASHILVADkK	627	Unambiguous	K9(Acetyl)	HCD	1	0	1	2			0.517	8490000	Light	0.573046	894.099	72.95	0.902197	Redundant	Not Used	153	0.003	0.0283		0.038	14	27	20	22	117	1	40	60	139000	3	375.22	1123.65	0	-0.6	32.75	6775	6775	MS2	5/76
P24327	Foldase protein PrsA OS=Bacillus subtilis (strain 168) GN=prsA PE=1 SV=1 - [PRSA_BACSU]	Others	unknown	prsA	K148(aaLength:292, 138~158)	ASHILVADkk	627	Unambiguous	K9(Label:13C(6)); K10(Label:13C(6)+Acetyl)	HCD	1	0	1	1			H	4330000		0.573046	894.099	72.95	H	Inconsistently Labeled	Not Used		0.001	0.00764	56	0.0056	14	24	17	27	59	1	42	60	245000	3	379.234	1135.69	0	-0.33	32.82	6795	6795	MS2	6/76
P24327	Foldase protein PrsA OS=Bacillus subtilis (strain 168) GN=prsA PE=1 SV=1 - [PRSA_BACSU]	Others	unknown	prsA	K162(aaLength:292, 152~172)	kGEkFEDLAk	909	Unambiguous	K1(Label:13C(6)); K4(Label:13C(6)+Acetyl); K10(Label:13C(6))	HCD	1	0	1	1			H	13000000		0.573046	894.099	72.95	H	Inconsistently Labeled	Not Used		0.002	0.00974	128	0.019	20	27	20	25	114	2	27	60	504000	2	612.852	1224.7	0	0.61	41.51	9727	9727	MS2	4/108
P24327	Foldase protein PrsA OS=Bacillus subtilis (strain 168) GN=prsA PE=1 SV=1 - [PRSA_BACSU]	Others	unknown	prsA	K197(aaLength:292, 187~207)	EGQMDETFSkAAFk	2138	Unambiguous	K10(Label:13C(6)+Acetyl); K14(Label:13C(6))	HCD	1	0	1	1			H	10500000		0.573046	894.099	72.95	H	Inconsistently Labeled	Not Used		0	3.3e-05		0.00079	15	23	16	34	40	1	3	60	488000	2	821.894	1642.78	0	-0.41	57.77	16340	16340	MS2	5/148
P25052	Thiaminase-2 OS=Bacillus subtilis (strain 168) GN=tenA PE=1 SV=1 - [TENA_BACSU]	Metabolism of cofactors and vitamins	Thiamine metabolism	tenA	K63(aaLength:236, 53~73)	VQSFGAAYAkDLYTTGR	2728	Unambiguous	K10(Acetyl)	HCD	1	0	1	1			2.193	7130000	Light	1.21705	263.303	62.71	1.8019	Unique	Used	2140	0.008	0.0792		0.036	18	25	18	20	71	1	0	60	228000	2	945.473	1889.94	0	-0.65	63.5	18902	18902	MS2	3/188
P25503	Urocanate hydratase OS=Bacillus subtilis (strain 168) GN=hutU PE=1 SV=2 - [HUTU_BACSU]	Amino acid metabolism	Histidine metabolism	hutU	K206(aaLength:552, 196~216)	IETkYcDRK	1002	Unambiguous	K4(Acetyl); C6(Carbamidomethyl)	HCD	1	0	1	1			0.01	52300000	Light	0.0133305	955.863	59.96	0.750159	Excluded by Method	Not Used	56	0	1.74e-06		0.0074	14	25	18	26	64	2	20	60	1060000	3	418.876	1254.61	0	-0.07	27.98	5331	5331	MS2	5/84
P25503	Urocanate hydratase OS=Bacillus subtilis (strain 168) GN=hutU PE=1 SV=2 - [HUTU_BACSU]	Amino acid metabolism	Histidine metabolism	hutU	K377(aaLength:552, 367~387)	TDALLkELFPTNK	1824	Unambiguous	K6(Acetyl)	HCD	1	0	1	1	1		L	14400000	Light	0.0133305	955.863	59.96	L	Excluded by Method	Not Used	2964	0	9.82e-06	107	0.00024	15	27	20	44	119	1	2	60	251000	2	766.422	1531.84	0	-0.15	76.67	24465	24465	MS2	7/124
P25503	Urocanate hydratase OS=Bacillus subtilis (strain 168) GN=hutU PE=1 SV=2 - [HUTU_BACSU]	Amino acid metabolism	Histidine metabolism	hutU	K72(aaLength:552, 62~82)	TLkNDETLLVQSGKPVGMFR	3337	Unambiguous	K3(Acetyl)	HCD	1	0	1	1	1		L	68400000	Light	0.0133305	955.863	59.96	L	Excluded by Method	Not Used	2318	0	3.14e-06	145	0.0007	20	28	21	40	148	1	32	60	186000	3	759.075	2275.21	0	-0.65	65.97	19958	19958	MS2	5/220
P25812	tRNA uridine 5-carboxymethylaminomethyl modification enzyme MnmG OS=Bacillus subtilis (strain 168) GN=mnmG PE=3 SV=1 - [MNMG_BACSU]	Others	unknown	mnmG	K553(aaLength:628, 543~563)	YEGYIEkSLQQVEk	2459	Unambiguous	K7(Label:13C(6)+Acetyl); K14(Label:13C(6))	HCD	1	0	1	1			H	11200000		2.56264	267.375	20.06	H	Inconsistently Labeled	Not Used		0	4.43e-05	102	0.0021	15	28	21	35	128	1	33	60	475000	2	884.466	1767.92	0	2.53	63.26	18801	18801	MS2	7/132
P25971	Orotidine 5'-phosphate decarboxylase OS=Bacillus subtilis (strain 168) GN=pyrF PE=1 SV=1 - [PYRF_BACSU]	Nucleotide metabolism	Pyrimidine metabolism	pyrF	K149(aaLength:239, 139~159)	SLIDTVVHYSkQAEESGLDGVVcSVHEAk	3802	Unambiguous	K11(Label:13C(6)+Acetyl); C23(Carbamidomethyl); K29(Label:13C(6))	HCD	1	0	1	1			H	15800000		3.37167	339.167	45.19	H	Inconsistently Labeled	Not Used		0	7.08e-05		0.024	21	27	21	24	126	1	14	60	170000	4	803.656	3211.6	0	0.78	85.16	27450	27450	MS2	3/296
P25993	Carbamoyl-phosphate synthase pyrimidine-specific small chain OS=Bacillus subtilis (strain 168) GN=pyrAA PE=3 SV=1 - [CARA_BACSU]	Nucleotide metabolism	Pyrimidine metabolism	pyrAA	K142(aaLength:364, 132~152)	GTFASSDEDIEAVLkR	2498	Unambiguous	K15(Label:13C(6)+Acetyl)	HCD	1	0	1	1		1	H	9430000	Light	6.23918	496.413	52.2	H	Excluded by Method	Not Used	2453	0	6.49e-05	88	0.0063	19	26	19	29	99	1	6	60	238000	2	893.452	1785.9	0	0.76	67.52	20637	20637	MS2	5/124
P25993	Carbamoyl-phosphate synthase pyrimidine-specific small chain OS=Bacillus subtilis (strain 168) GN=pyrAA PE=3 SV=1 - [CARA_BACSU]	Nucleotide metabolism	Pyrimidine metabolism	pyrAA	K81(aaLength:364, 71~91)	GLIIkELcELPSNWR	2686	Unambiguous	K5(Acetyl); C8(Carbamidomethyl)	HCD	1	0	1	1			5.078	19100000	Light	6.23918	496.413	52.2	0.813889	Unique	Used	3123	0	0.000122		0.0013	15	28	21	37	140	1	9	60	246000	2	935.502	1870	0	3.96	82.23	26457	26457	MS2	5/152
P25994	Carbamoyl-phosphate synthase pyrimidine-specific large chain OS=Bacillus subtilis (strain 168) GN=pyrAB PE=3 SV=1 - [CARB_BACSU]	Nucleotide metabolism	Pyrimidine metabolism	pyrAB	K1014(aaLength:1071, 1004~1024)	NGEAQFVINTLTKGk	2210	Unambiguous	K15(Acetyl)	HCD	1	0	1	2			3.192	15500000	Light	4.76156	1113.5	48.46	0.670369	Redundant	Not Used	2603	0	0.00166		0.032	14	27	20	23	115	1	41	60	465000	3	554.634	1661.89	0	1.28	69.63	21567	21567	MS2	4/168
P25994	Carbamoyl-phosphate synthase pyrimidine-specific large chain OS=Bacillus subtilis (strain 168) GN=pyrAB PE=3 SV=1 - [CARB_BACSU]	Nucleotide metabolism	Pyrimidine metabolism	pyrAB	K208(aaLength:1071, 198~218)	LSPVHQcLLEkSIAGYK	2910	Unambiguous	C7(Carbamidomethyl); K11(Acetyl)	HCD	1	0	1	1			3.655	22100000	Light	4.76156	1113.5	48.46	0.767606	Unique	Used	1785	0	1.05e-08	121	1.4e-06	18	28	21	67	133	1	7	60	813000	3	662.357	1985.06	0	1.32	59.43	17069	17069	MS2	8/172
P25994	Carbamoyl-phosphate synthase pyrimidine-specific large chain OS=Bacillus subtilis (strain 168) GN=pyrAB PE=3 SV=1 - [CARB_BACSU]	Nucleotide metabolism	Pyrimidine metabolism	pyrAB	K364(aaLength:1071, 354~374)	WPFDkFESANR	1559	Unambiguous	K5(Acetyl)	HCD	1	0	1	1			2.972	25000000	Light	4.76156	1113.5	48.46	0.624165	Unique	Used	2468	0	1.31e-05		3.3e-05	14	21	14	47	30	1	13	60	1040000	2	719.842	1438.68	0	0.62	67.67	20704	20704	MS2	8/104
P25994	Carbamoyl-phosphate synthase pyrimidine-specific large chain OS=Bacillus subtilis (strain 168) GN=pyrAB PE=3 SV=1 - [CARB_BACSU]	Nucleotide metabolism	Pyrimidine metabolism	pyrAB	K395(aaLength:1071, 385~405)	TLEESLLkAVR	1182	Unambiguous	K8(Label:13C(6)+Acetyl)	HCD	1	0	1	1	1		H	11900000	Light	4.76156	1113.5	48.46	H	Excluded by Method	Not Used	2582	0	1.26e-08	59	3.1e-07	18	25	18	70	66	1	34	60	644000	2	653.888	1306.77	0	0.54	69.27	21408	21408	MS2	7/92
P25994	Carbamoyl-phosphate synthase pyrimidine-specific large chain OS=Bacillus subtilis (strain 168) GN=pyrAB PE=3 SV=1 - [CARB_BACSU]	Nucleotide metabolism	Pyrimidine metabolism	pyrAB	K422(aaLength:1071, 412~432)	DAADISDELLEkR	1799	Unambiguous	K12(Label:13C(6)+Acetyl)	HCD	1	0	1	1	1		H	18300000	Light	4.76156	1113.5	48.46	H	Excluded by Method	Not Used	2117	0	2.48e-06		2e-05	18	26	19	53	86	1	39	60	508000	2	761.888	1522.77	0	0.12	63.28	18810	18810	MS2	9/100
P25994	Carbamoyl-phosphate synthase pyrimidine-specific large chain OS=Bacillus subtilis (strain 168) GN=pyrAB PE=3 SV=1 - [CARB_BACSU]	Nucleotide metabolism	Pyrimidine metabolism	pyrAB	K470(aaLength:1071, 460~480)	LFGIVQFEkELK	1710	Unambiguous	K9(Acetyl)	HCD	1	0	1	2			3.407	16400000	Light	4.76156	1113.5	48.46	0.715522	Redundant	Not Used	3055	0	0.000342		0.036	15	26	19	21	89	1	6	60	177000	2	746.925	1492.84	0	0.6	79.66	25644	25644	MS2	5/112
P25994	Carbamoyl-phosphate synthase pyrimidine-specific large chain OS=Bacillus subtilis (strain 168) GN=pyrAB PE=3 SV=1 - [CARB_BACSU]	Nucleotide metabolism	Pyrimidine metabolism	pyrAB	K669(aaLength:1071, 659~679)	AEDRDkFEQALGELGVPQPLGk	3498	Unambiguous	K6(Label:13C(6)+Acetyl); K22(Label:13C(6))	HCD	1	0	1	1			H	36000000		4.76156	1113.5	48.46	H	Inconsistently Labeled	Not Used		0	1.51e-06		3.5e-05	16	28	21	53	133	2	4	60	770000	3	817.769	2451.29	0	0.38	77.5	24804	24804	MS2	12/240
P25994	Carbamoyl-phosphate synthase pyrimidine-specific large chain OS=Bacillus subtilis (strain 168) GN=pyrAB PE=3 SV=1 - [CARB_BACSU]	Nucleotide metabolism	Pyrimidine metabolism	pyrAB	K892(aaLength:1071, 882~902)	APVFSFAkLR	783	Unambiguous	K8(Label:13C(6)+Acetyl)	HCD	1	0	1	1			H	22900000		4.76156	1113.5	48.46	H	No Quan Values	Not Used		0	2.39e-05		0.00046	15	25	18	39	76	1	38	60	1060000	2	592.351	1183.69	0	0.97	68.17	20924	20924	MS2	5/80
P26901	Vegetative catalase OS=Bacillus subtilis (strain 168) GN=katA PE=1 SV=5 - [CATA_BACSU]	Amino acid metabolism	Tryptophan metabolism	katA	K462(aaLength:483, 452~472)	QIEHFYkADPEYGKR	2791	Unambiguous	K7(Acetyl)	HCD	1	0	1	1			0.668	18700000	Light	0.58324	453.403	52.8	1.14533	Unique	Used	521	0	1.63e-06		0.0011	15	27	20	37	104	2	33	60	243000	4	481.491	1922.94	0	1.46	43.56	10459	10459	MS2	5/168
P26906	Dipeptide-binding protein DppE OS=Bacillus subtilis (strain 168) GN=dppE PE=2 SV=4 - [DPPE_BACSU]	Membrane transport	ABC transporters	dppE	K354(aaLength:543, 344~364)	NNEKPAHAFVSPGFTQPDGkDFR	3603	Unambiguous	K20(Acetyl)	HCD	1	0	1	1	1		L	12400000	Light	0.210221	721.089	53.04	L	Excluded by Method	Not Used	1233	0	9.79e-05		0.0027	15	26	19	32	96	1	0	60	210000	3	867.755	2601.25	0	0.73	52.97	14278	14278	MS2	4/264
P27206	Surfactin synthase subunit 1 OS=Bacillus subtilis (strain 168) GN=srfAA PE=1 SV=4 - [SRFAA_BACSU]	Metabolism of terpenoids and polyketides	Nonribosomal peptide structures	srfAA	K1058(aaLength:3587, 1048~1068)	AFAVIEPAEkQEHYPLSLAQQR	3584	Unambiguous	K10(Label:13C(6)+Acetyl)	HCD	1	0	1	1	1		H	7130000	Light	1.67415	8357.48	63.34	H	Excluded by Method	Not Used	2243	0	0.000274		0.034	21	28	21	23	129	1	20	60	110000	4	644.093	2573.35	0	1.18	65.21	19610	19610	MS2	4/216
P27206	Surfactin synthase subunit 1 OS=Bacillus subtilis (strain 168) GN=srfAA PE=1 SV=4 - [SRFAA_BACSU]	Metabolism of terpenoids and polyketides	Nonribosomal peptide structures	srfAA	K1219(aaLength:3587, 1209~1229)	LQYkDYAVWQSR	2055	Unambiguous	K4(Acetyl)	HCD	1	0	1	1			1.388	8900000	Light	1.67415	8357.48	63.34	0.829079	Unique	Used	1884	0	1.05e-05		0.00061	15	26	19	39	89	1	22	60	206000	2	799.901	1598.8	0	-0.39	60.35	17489	17489	MS2	5/128
P27206	Surfactin synthase subunit 1 OS=Bacillus subtilis (strain 168) GN=srfAA PE=1 SV=4 - [SRFAA_BACSU]	Metabolism of terpenoids and polyketides	Nonribosomal peptide structures	srfAA	K1424(aaLength:3587, 1414~1434)	IAkFDLTVQAR	1173	Unambiguous	K3(Acetyl)	HCD	1	0	1	1			1.532	17500000	Light	1.67415	8357.48	63.34	0.915093	Unique	Used	1697	0	0.00168		0.049	14	27	20	21	113	1	64	60	370000	2	652.372	1303.74	0	0.42	58.42	16617	16617	MS2	5/112
P27206	Surfactin synthase subunit 1 OS=Bacillus subtilis (strain 168) GN=srfAA PE=1 SV=4 - [SRFAA_BACSU]	Metabolism of terpenoids and polyketides	Nonribosomal peptide structures	srfAA	K190(aaLength:3587, 180~200)	EGISHSFIDHVLSEQEYAQSkR	3609	Unambiguous	K21(Label:13C(6)+Acetyl)	HCD	1	0	1	1	1		H	68300000	Light	1.67415	8357.48	63.34	H	Excluded by Method	Not Used	2263	0	0.000511		0.013	14	27	20	26	103	1	13	60	1600000	4	652.824	2608.27	0	0.52	65.41	19696	19696	MS2	5/196
P27206	Surfactin synthase subunit 1 OS=Bacillus subtilis (strain 168) GN=srfAA PE=1 SV=4 - [SRFAA_BACSU]	Metabolism of terpenoids and polyketides	Nonribosomal peptide structures	srfAA	K20(aaLength:3587, 10~30)	IWYTEkFYPHTSISNLAGIGK	3511	Unambiguous	K6(Acetyl)	HCD	1	0	1	1			1.286	7350000	Light	1.67415	8357.48	63.34	0.768152	Unique	Used	2875	0	2.27e-05		0.018	19	28	21	26	134	1	3	60	182000	3	823.094	2467.27	0	0.7	74.48	23594	23594	MS2	4/220
P27206	Surfactin synthase subunit 1 OS=Bacillus subtilis (strain 168) GN=srfAA PE=1 SV=4 - [SRFAA_BACSU]	Metabolism of terpenoids and polyketides	Nonribosomal peptide structures	srfAA	K201(aaLength:3587, 191~211)	AFWNkQFESVPELVSLkR	3268	Unambiguous	K5(Label:13C(6)+Acetyl); K17(Label:13C(6))	HCD	1	0	1	1			H	19200000		1.67415	8357.48	63.34	H	Inconsistently Labeled	Not Used		0	3.37e-06		0.0054	14	28	21	31	129	2	22	60	360000	3	744.746	2232.22	0	0.5	77.6	24848	24848	MS2	5/192
P27206	Surfactin synthase subunit 1 OS=Bacillus subtilis (strain 168) GN=srfAA PE=1 SV=4 - [SRFAA_BACSU]	Metabolism of terpenoids and polyketides	Nonribosomal peptide structures	srfAA	K213(aaLength:3587, 203~223)	QFESVPELVSLkR	1985	Unambiguous	K12(Label:13C(6)+Acetyl)	HCD	1	0	1	1	1		H	13300000	Light	1.67415	8357.48	63.34	H	Excluded by Method	Not Used	2547	0	0.000534		0.043	20	27	20	21	114	1	22	60	156000	3	527.298	1579.88	0	0.12	68.99	21281	21281	MS2	3/144
P27206	Surfactin synthase subunit 1 OS=Bacillus subtilis (strain 168) GN=srfAA PE=1 SV=4 - [SRFAA_BACSU]	Metabolism of terpenoids and polyketides	Nonribosomal peptide structures	srfAA	K2919(aaLength:3587, 2909~2929)	TGDLVkWTGGGIEYIGR	2673	Unambiguous	K6(Label:13C(6)+Acetyl)	HCD	1	0	1	1			0.084	27800000	Light	1.67415	8357.48	63.34	0.0501748	Unique	Used	2684	0	7.08e-05		0.01	14	28	21	28	145	1	0	60	225000	2	935.493	1869.98	0	-0.26	71.39	22281	22281	MS2	5/172
P27206	Surfactin synthase subunit 1 OS=Bacillus subtilis (strain 168) GN=srfAA PE=1 SV=4 - [SRFAA_BACSU]	Metabolism of terpenoids and polyketides	Nonribosomal peptide structures	srfAA	K321(aaLength:3587, 311~331)	MkDLMkTLR	811	Unambiguous	K2(Label:13C(6)); K6(Label:13C(6)+Acetyl)	HCD	1	0	1	1			H	8800000		1.67415	8357.48	63.34	H	Inconsistently Labeled	Not Used		0.001	0.00668	120	0.017	20	27	20	25	103	2	13	60	589000	3	397.233	1189.68	0	0.19	48.49	12413	12413	MS2	6/92
P27206	Surfactin synthase subunit 1 OS=Bacillus subtilis (strain 168) GN=srfAA PE=1 SV=4 - [SRFAA_BACSU]	Metabolism of terpenoids and polyketides	Nonribosomal peptide structures	srfAA	K327(aaLength:3587, 317~337)	HQkYPYNLLINDLR	2613	Unambiguous	K3(Label:13C(6)+Acetyl)	HCD	1	0	1	1			0.01	211000000	Light	1.67415	8357.48	63.34	0.00597319	Excluded by Method	Not Used	2545	0	5.55e-08	127	2.4e-05	16	27	20	54	122	1	6	60	1030000	3	612.335	1834.99	0	0.44	68.99	21278	21278	MS2	12/152
P27206	Surfactin synthase subunit 1 OS=Bacillus subtilis (strain 168) GN=srfAA PE=1 SV=4 - [SRFAA_BACSU]	Metabolism of terpenoids and polyketides	Nonribosomal peptide structures	srfAA	K3547(aaLength:3587, 3537~3557)	TVQTFSDSFkAHLLR	2519	Unambiguous	K10(Acetyl)	HCD	1	0	1	1			1.768	16700000	Light	1.67415	8357.48	63.34	1.05606	Unique	Used	2430	0	1.64e-05		0.00048	20	28	21	41	132	1	10	60	460000	3	597.984	1791.94	0	-0.58	67.31	20544	20544	MS2	5/160
P27206	Surfactin synthase subunit 1 OS=Bacillus subtilis (strain 168) GN=srfAA PE=1 SV=4 - [SRFAA_BACSU]	Metabolism of terpenoids and polyketides	Nonribosomal peptide structures	srfAA	K718(aaLength:3587, 708~728)	LkHMLIGGEGLSSVVADK	2739	Unambiguous	K2(Acetyl)	HCD	1	0	1	1			1.442	47400000	Light	1.67415	8357.48	63.34	0.861334	Unique	Used	1980	0	3.39e-08	117	3.1e-07	17	28	21	74	141	1	11	60	668000	3	632.681	1896.03	0	0.75	61.66	18065	18065	MS2	14/200
P27206	Surfactin synthase subunit 1 OS=Bacillus subtilis (strain 168) GN=srfAA PE=1 SV=4 - [SRFAA_BACSU]	Metabolism of terpenoids and polyketides	Nonribosomal peptide structures	srfAA	K827(aaLength:3587, 817~837)	GYLHLPELTEEkFLQDPFVPGDR	3675	Unambiguous	K12(Label:13C(6)+Acetyl)	HCD	1	0	1	1			0.025	79600000	Light	1.67415	8357.48	63.34	0.014933	Unique	Used	3175	0	1.22e-05	135	0.011	14	28	21	28	129	1	5	60	698000	3	916.805	2748.4	0	0.63	84.65	27278	27278	MS2	10/220
P27206;Q04747	Surfactin synthase subunit 1 OS=Bacillus subtilis (strain 168) GN=srfAA PE=1 SV=4 - [SRFAA_BACSU]|Surfactin synthase subunit 2 OS=Bacillus subtilis (strain 168) GN=srfAB PE=1 SV=3 - [SRFAB_BACSU]	Metabolism of terpenoids and polyketides	Nonribosomal peptide structures	srfAA	K2898(aaLength:3587, 2888~2908)	GYLNREDETAkR	1735	Unambiguous	K11(Label:13C(6)+Acetyl)	HCD	1	0	1	1	1		H	6000000	Light	1.67415	8357.48	63.34	H	Excluded by Method	Not Used	183	0	0.000113	93	0.02	14	27	20	24	106	2	26	60	505000	3	500.59	1499.75	0	0.15	33.79	7100	7100	MS2	5/120
P27206;Q04747	Surfactin synthase subunit 1 OS=Bacillus subtilis (strain 168) GN=srfAA PE=1 SV=4 - [SRFAA_BACSU]|Surfactin synthase subunit 2 OS=Bacillus subtilis (strain 168) GN=srfAB PE=1 SV=3 - [SRFAB_BACSU]	Metabolism of terpenoids and polyketides	Nonribosomal peptide structures	srfAA	K3137(aaLength:3587, 3127~3147)	WFFEkNFTNk	1479	Unambiguous	K5(Label:13C(6)+Acetyl); K10(Label:13C(6))	HCD	1	0	1	1			H	156000000		1.67415	8357.48	63.34	H	Inconsistently Labeled	Not Used		0	3.78e-06		0.00038	15	26	19	40	86	1	19	60	1690000	2	707.864	1414.72	0	0.32	69.56	21537	21537	MS2	8/92
P27206;Q04747	Surfactin synthase subunit 1 OS=Bacillus subtilis (strain 168) GN=srfAA PE=1 SV=4 - [SRFAA_BACSU]|Surfactin synthase subunit 2 OS=Bacillus subtilis (strain 168) GN=srfAB PE=1 SV=3 - [SRFAB_BACSU]	Metabolism of terpenoids and polyketides	Nonribosomal peptide structures	srfAA	K3142(aaLength:3587, 3132~3152)	NFTNkHHWNQSVMLHAK	3115	Unambiguous	K5(Acetyl)	HCD	1	0	1	1			0.65	28900000	Light	1.67415	8357.48	63.34	0.388257	Not Unique	Not Used	581	0	4.57e-05		0.0011	15	27	20	37	103	1	19	60	454000	4	534.266	2134.04	0	1	44.59	10835	10835	MS2	5/192
P27206;Q04747	Surfactin synthase subunit 1 OS=Bacillus subtilis (strain 168) GN=srfAA PE=1 SV=4 - [SRFAA_BACSU]|Surfactin synthase subunit 2 OS=Bacillus subtilis (strain 168) GN=srfAB PE=1 SV=3 - [SRFAB_BACSU]	Metabolism of terpenoids and polyketides	Nonribosomal peptide structures	srfAA	K3154(aaLength:3587, 3144~3164)	HHWNQSVmLHAkK	2196	Unambiguous	M8(Oxidation); K12(Acetyl)	HCD	1	0	1	2			0.666	32200000	Light	1.67415	8357.48	63.34	0.397814	Redundant	Not Used	161	0	3.12e-05		0.0069	14	27	20	29	111	1	40	60	912000	4	419.213	1673.83	0	-1.35	32.94	6831	6831	MS2	5/132
P27876	Triosephosphate isomerase OS=Bacillus subtilis (strain 168) GN=tpiA PE=1 SV=3 - [TPIS_BACSU]	Carbohydrate metabolism	Glycolysis / Gluconeogenesis	tpiA	K118(aaLength:253, 108~128)	AHAAFkHGIVPIIcVGETLEER	3530	Unambiguous	K6(Acetyl); C14(Carbamidomethyl)	HCD	1	0	1	1			3.044	71400000	Light	3.4003	1470.15	72.73	0.895216	Unique	Used	2641	0	6.82e-07		4.1e-05	16	29	22	53	162	1	27	60	617000	4	623.081	2489.3	0	1.65	70.4	21869	21869	MS2	15/232
P27876	Triosephosphate isomerase OS=Bacillus subtilis (strain 168) GN=tpiA PE=1 SV=3 - [TPIS_BACSU]	Carbohydrate metabolism	Glycolysis / Gluconeogenesis	tpiA	K148(aaLength:253, 138~158)	TNDLVADQVkk	1107	Unambiguous	K10(Label:13C(6)+Acetyl); K11(Label:13C(6))	HCD	1	0	1	1			H	3200000		3.4003	1470.15	72.73	H	Inconsistently Labeled	Not Used		0	0.000981	154	0.03	21	28	21	24	141	1	23	60	214000	2	642.864	1284.72	0	0.13	40.54	9383	9383	MS2	3/116
P27876	Triosephosphate isomerase OS=Bacillus subtilis (strain 168) GN=tpiA PE=1 SV=3 - [TPIS_BACSU]	Carbohydrate metabolism	Glycolysis / Gluconeogenesis	tpiA	K3(aaLength:253, 1~13)	kPIIAGNWK	504	Unambiguous	K1(Acetyl)	HCD	1	0	1	1			2.858	39400000	Light	3.4003	1470.15	72.73	0.840515	Unique	Used	1080	0	0.000635		0.018	14	25	18	23	66	0	35	60	611000	2	534.814	1068.62	0	0.75	50.98	13444	13444	MS2	4/96
P28015	Putative septation protein SpoVG OS=Bacillus subtilis (strain 168) GN=spoVG PE=1 SV=1 - [SP5G_BACSU]	Others	unknown	spoVG	K50(aaLength:97, 40~60)	VIDGNNGLFVAMPSkR	2437	Unambiguous	K15(Acetyl)	HCD	1	0	1	1			1.107	7750000	Light	1.08379	408.085	73.2	1.02142	Unique	Used	2128	0	0.000766		0.0046	14	27	20	31	118	1	0	60	183000	2	880.464	1759.92	0	2.36	63.37	18848	18848	MS2	4/164
P28366	Protein translocase subunit SecA OS=Bacillus subtilis (strain 168) GN=secA PE=1 SV=1 - [SECA_BACSU]	Folding, sorting and degradation	Protein export	secA	K713(aaLength:841, 703~723)	EFEkVIVLR	777	Unambiguous	K4(Acetyl)	HCD	1	0	1	1			1.756	16100000	Light	1.96213	684.582	43.76	0.894948	Unique	Used	2008	0	6.73e-05	74	0.00077	15	26	19	38	88	1	63	60	407000	2	587.846	1174.68	0	0.88	62.14	18281	18281	MS2	6/84
P28368	Putative sigma-54 modulation protein OS=Bacillus subtilis (strain 168) GN=yvyD PE=1 SV=2 - [YVYD_BACSU]	Others	unknown	yvyD	K17(aaLength:189, 7~27)	GENIEVTPALkDHVER	2642	Unambiguous	K11(Acetyl)	HCD	1	0	1	1		1	0.167	52200000	Light	0.251077	473.991	52.38	0.665134	Excluded by Method	Not Used	1076	0	1.08e-06		0.0017	15	28	21	36	149	1	5	60	578000	3	616.987	1848.95	0	1.02	50.87	13405	13405	MS2	6/172
P28368	Putative sigma-54 modulation protein OS=Bacillus subtilis (strain 168) GN=yvyD PE=1 SV=2 - [YVYD_BACSU]	Others	unknown	yvyD	K83(aaLength:189, 73~93)	SEVHNEDMYNAIDLATNkLER	3547	Unambiguous	K18(Acetyl)	HCD	1	0	1	1			0.38	94400000	Light	0.251077	473.991	52.38	1.51348	Unique	Used	2788	0	1.8e-08		4.9e-08	17	24	17	78	58	1	0	60	1790000	3	835.396	2504.17	0	0.53	72.76	22869	22869	MS2	19/224
P28598	60 kDa chaperonin OS=Bacillus subtilis (strain 168) GN=groL PE=1 SV=3 - [CH60_BACSU]	Folding, sorting and degradation	RNA degradation	groL	K223(aaLength:544, 213~233)	MEAVLDNPYILITDkK	2759	Unambiguous	K15(Acetyl)	HCD	1	0	1	2			0.746	44400000	Light	0.831038	4312.23	82.9	0.897672	Redundant	Not Used	2965	0	6.49e-05		0.0071	14	28	21	30	136	1	4	60	135000	3	635.673	1905	0	0.36	76.67	24466	24466	MS2	4/156
P28598	60 kDa chaperonin OS=Bacillus subtilis (strain 168) GN=groL PE=1 SV=3 - [CH60_BACSU]	Folding, sorting and degradation	RNA degradation	groL	K42(aaLength:544, 32~52)	kFGSPLITNDGVTIAK	2306	Unambiguous	K1(Acetyl)	HCD	1	0	1	1			0.773	43100000	Light	0.831038	4312.23	82.9	0.930162	Unique	Used	2103	0.001	0.00375		0.0072	14	27	20	29	110	1	26	60	152000	2	851.972	1702.94	0	-0.54	63	18687	18687	MS2	5/180
P28598	60 kDa chaperonin OS=Bacillus subtilis (strain 168) GN=groL PE=1 SV=3 - [CH60_BACSU]	Folding, sorting and degradation	RNA degradation	groL	K6(aaLength:544, 1~16)	EIkFSEEAR	724	Unambiguous	K3(Acetyl)	HCD	1	0	1	1			0.76	25500000	Light	0.831038	4312.23	82.9	0.914519	Unique	Used	482	0.001	0.00355	49	0.02	14	24	17	21	55	1	10	60	363000	2	575.791	1150.58	0	1.03	42.92	10218	10218	MS2	4/88
P28599	10 kDa chaperonin OS=Bacillus subtilis (strain 168) GN=groS PE=1 SV=2 - [CH10_BACSU]	Others	unknown	groS	K33(aaLength:94, 23~43)	EkPQEGKIVAAGSGR	1934	Unambiguous	K2(Acetyl)	HCD	1	0	1	2			0.851	21800000	Light	0.955729	354.866	77.66	0.89042	Redundant	Not Used	177	0	0.00042	118	0.012	16	28	21	27	134	1	25	60	246000	3	523.618	1568.84	0	0.13	33.67	7055	7055	MS2	4/164
P28599	10 kDa chaperonin OS=Bacillus subtilis (strain 168) GN=groS PE=1 SV=2 - [CH10_BACSU]	Others	unknown	groS	K68(aaLength:94, 58~78)	IIFSkYAGTEVK	1416	Unambiguous	K5(Acetyl)	HCD	1	0	1	1			0.865	264000000	Light	0.955729	354.866	77.66	0.905068	Unique	Used	1618	0	5.29e-07	115	1.3e-06	17	27	20	67	123	1	9	60	2260000	2	699.388	1397.77	0	0.49	57.2	16104	16104	MS2	9/116
P28599	10 kDa chaperonin OS=Bacillus subtilis (strain 168) GN=groS PE=1 SV=2 - [CH10_BACSU]	Others	unknown	groS	K75(aaLength:94, 65~85)	YAGTEVkYEGTEYLILR	2998	Unambiguous	K7(Label:13C(6)+Acetyl)	HCD	1	0	1	1	1		H	28100000	Light	0.955729	354.866	77.66	H	Excluded by Method	Not Used	2646	0	1.23e-07	126	5.4e-05	16	28	21	51	133	1	50	60	320000	3	685.025	2053.06	0	1.19	70.52	21925	21925	MS2	6/168
P29726	Adenylosuccinate synthetase OS=Bacillus subtilis (strain 168) GN=purA PE=3 SV=1 - [PURA_BACSU]	Nucleotide metabolism	Purine metabolism	purA	K111(aaLength:430, 101~121)	AHVILPYHLkLDEVEEER	3278	Unambiguous	K10(Label:13C(6)+Acetyl)	HCD	1	0	1	1	1		H	39200000	Light	3.76682	1011.1	67.44	H	Excluded by Method	Not Used	2104	0	4.1e-08		0.00015	15	28	21	47	131	1	10	60	783000	3	746.734	2238.19	0	0.85	63.02	18691	18691	MS2	8/168
P29726	Adenylosuccinate synthetase OS=Bacillus subtilis (strain 168) GN=purA PE=3 SV=1 - [PURA_BACSU]	Nucleotide metabolism	Purine metabolism	purA	K159(aaLength:430, 149~169)	IADLLDRDAFAEkLER	2793	Unambiguous	K13(Label:13C(6)+Acetyl)	HCD	1	0	1	1	1		H	119000000	Light	3.76682	1011.1	67.44	H	Excluded by Method	Not Used	2599	0	1.14e-10	122	1.9e-07	17	27	20	75	125	2	19	60	1980000	3	641.681	1923.03	0	0.83	69.53	21525	21525	MS2	13/156
P29726	Adenylosuccinate synthetase OS=Bacillus subtilis (strain 168) GN=purA PE=3 SV=1 - [PURA_BACSU]	Nucleotide metabolism	Purine metabolism	purA	K44(aaLength:430, 34~54)	YQGGNNAGHTIkFDGITYk	3105	Unambiguous	K12(Label:13C(6)+Acetyl); K19(Label:13C(6))	HCD	1	0	1	1			H	198000000		3.76682	1011.1	67.44	H	Inconsistently Labeled	Not Used		0	4.11e-06		9e-05	16	28	21	49	131	1	4	60	2630000	3	713.362	2138.07	0	0.03	53.3	14423	14423	MS2	9/212
P29726	Adenylosuccinate synthetase OS=Bacillus subtilis (strain 168) GN=purA PE=3 SV=1 - [PURA_BACSU]	Nucleotide metabolism	Purine metabolism	purA	K51(aaLength:430, 41~61)	FDGITYkLHLIPSGIFYk	3172	Unambiguous	K7(Label:13C(6)+Acetyl); K18(Label:13C(6))	HCD	1	0	1	1			H	18800000		3.76682	1011.1	67.44	H	Inconsistently Labeled	Not Used		0	3.77e-06	100	0.0016	15	26	19	35	88	1	9	60	451000	3	722.74	2166.21	0	1.04	85.45	27552	27552	MS2	5/180
P29726	Adenylosuccinate synthetase OS=Bacillus subtilis (strain 168) GN=purA PE=3 SV=1 - [PURA_BACSU]	Nucleotide metabolism	Purine metabolism	purA	K62(aaLength:430, 52~72)	LHLIPSGIFYkDK	1944	Unambiguous	K11(Acetyl)	HCD	0.0303	0	1	1			2.763	167000000	Light	3.76682	1011.1	67.44	0.73351	Unique	Used	2381	0	0.00187		0.0032	15	27	20	33	119	1	24	60	178000	3	524.965	1572.88	0	1.17	66.62	20240	20240	MS2	8/104
P31103	Nucleoside diphosphate kinase OS=Bacillus subtilis (strain 168) GN=ndk PE=1 SV=3 - [NDK_BACSU]	Nucleotide metabolism	Purine metabolism	ndk	K10(aaLength:149, 1~20)	TFIMVkPDGVQR	1387	Unambiguous	K6(Acetyl)	HCD	1	0	1	1			0.135	21500000	Light	0.184776	362.781	47.65	0.730615	Unique	Used	1670	0	3.43e-06		0.00015	15	27	20	46	121	0	31	60	640000	2	716.885	1432.76	0	0.33	57.91	16399	16399	MS2	6/112
P31103	Nucleoside diphosphate kinase OS=Bacillus subtilis (strain 168) GN=ndk PE=1 SV=3 - [NDK_BACSU]	Nucleotide metabolism	Purine metabolism	ndk	K112(aaLength:149, 102~122)	GDYGMFVGkNIIHGSDSLESAER	3558	Unambiguous	K9(Acetyl)	HCD	1	0	1	1			0.192	192000000	Light	0.184776	362.781	47.65	1.0391	Unique	Used	2455	0	5.19e-05	38	0.0046	14	23	16	27	47	1	7	60	157000	3	842.064	2524.18	0	0.05	67.57	20660	20660	MS2	4/232
P31103	Nucleoside diphosphate kinase OS=Bacillus subtilis (strain 168) GN=ndk PE=1 SV=3 - [NDK_BACSU]	Nucleotide metabolism	Purine metabolism	ndk	K4(aaLength:149, 1~14)	MMEkTFIMVKPDGVQR	2854	Unambiguous	K4(Acetyl)	HCD	0.0323	0	1	1	1		L	33500000	Light	0.184776	362.781	47.65	L	Excluded by Method	Not Used	1856	0	7.83e-05	100	0.0052	14	28	21	31	127	1	13	60	128000	3	651.331	1951.98	0	-0.7	60.06	17362	17362	MS2	4/168
P31104	Chorismate synthase OS=Bacillus subtilis (strain 168) GN=aroF PE=1 SV=3 - [AROC_BACSU]	Amino acid metabolism	Phenylalanine, tyrosine and tryptophan biosynthesis	aroF	K320(aaLength:390, 310~330)	GVMkPIPTLYkPLk	2131	Unambiguous	K4(Label:13C(6)); K11(Label:13C(6)+Acetyl); K14(Label:13C(6))	HCD	1	0	1	1			H	75500000		2.00182	504.185	58.72	H	Inconsistently Labeled	Not Used		0	0.000174		0.0043	13	15	13	24	7	0	40	60	404000	3	549.014	1645.03	0	0.96	59.98	17326	17326	MS2	5/144
P31104	Chorismate synthase OS=Bacillus subtilis (strain 168) GN=aroF PE=1 SV=3 - [AROC_BACSU]	Amino acid metabolism	Phenylalanine, tyrosine and tryptophan biosynthesis	aroF	K86(aaLength:390, 76~96)	HWTkIMGAAPITEDEEK	2930	Unambiguous	K4(Acetyl)	HCD	1	0	1	1			2.252	27200000	Light	2.00182	504.185	58.72	1.12498	Unique	Used	1444	0	5.01e-06		0.0023	14	25	18	32	69	1	35	60	480000	3	666.66	1997.97	0	0.69	55.59	15411	15411	MS2	6/180
P31105	Chemotaxis protein methyltransferase OS=Bacillus subtilis (strain 168) GN=cheR PE=4 SV=4 - [CHER_BACSU]	Cell motility	Bacterial chemotaxis	cheR	K255(aaLength:256, 245~256)	FGLVPADTFFYQkR	2382	Unambiguous	K13(Label:13C(6)+Acetyl)	HCD	1	0	1	1	1		H	6320000	Light	2.28833	103.891	17.97	H	Excluded by Method	Not Used	3000	0	0.00125		0.026	14	27	20	23	114	1	26	60	276000	2	868.959	1736.91	0	0.74	77.5	24805	24805	MS2	4/112
P32081	Cold shock protein CspB OS=Bacillus subtilis (strain 168) GN=cspB PE=1 SV=1 - [CSPB_BACSU]	Others	unknown	cspB	K7(aaLength:67, 1~17)	VkWFNSEK	523	Unambiguous	K2(Acetyl)	HCD	1	0	1	1			2.013	102000000	Light	2.19846	915.63	92.54	0.915643	Unique	Used	980	0	0.000161		0.00017	15	26	19	44	81	1	1	59	3320000	2	540.28	1079.55	0	0.78	49.62	12905	12905	MS2	5/80
P32436	Protein DegV OS=Bacillus subtilis (strain 168) GN=degV PE=1 SV=2 - [DEGV_BACSU]	Others	unknown	degV	K202(aaLength:281, 192~212)	VIVPFEkIR	685	Unambiguous	K7(Acetyl)	HCD	1	0	1	1			1.351	18200000	Light	1.48922	50.1487	13.88	0.907185	Unique	Used	2158	0	9.93e-05	54	0.0016	18	26	19	34	81	1	44	60	372000	2	571.851	1142.69	0	0.87	63.81	19036	19036	MS2	5/72
P32726	Ribosome maturation factor RimP OS=Bacillus subtilis (strain 168) GN=rimP PE=3 SV=1 - [RIMP_BACSU]	Others	unknown	rimP	K104(aaLength:156, 94~114)	NVYIkTYEPIDGVK	2252	Unambiguous	K5(Acetyl)	HCD	1	0	1	1			0.722	13700000	Light	0.704214	47.44	15.38	1.02526	Unique	Used	1848	0	3.41e-06		9.6e-05	16	28	21	48	130	1	7	60	557000	2	840.947	1680.89	0	1.14	60	17334	17334	MS2	7/156
P32727	Transcription termination/antitermination protein NusA OS=Bacillus subtilis (strain 168) GN=nusA PE=3 SV=2 - [NUSA_BACSU]	Others	unknown	nusA	K148(aaLength:371, 138~158)	LDNkFIYVSLGk	1597	Unambiguous	K4(Label:13C(6)+Acetyl); K12(Label:13C(6))	HCD	1	0	1	1			H	34500000		1.02614	333.295	48.52	H	Inconsistently Labeled	Not Used		0	2.23e-07		7.3e-06	16	25	18	57	74	1	23	60	485000	2	725.921	1450.84	0	0.54	68.81	21208	21208	MS2	7/124
P33166	Elongation factor Tu OS=Bacillus subtilis (strain 168) GN=tuf PE=3 SV=1 - [EFTU_BACSU]	Others	unknown	tuf	K178(aaLength:396, 168~188)	GSALkALEGDAEWEAk	2361	Unambiguous	K5(Label:13C(6)+Acetyl); K16(Label:13C(6))	HCD	1	0	1	1			H	12900000		1.14374	5884.22	88.13	H	Inconsistently Labeled	Not Used		0	2.14e-05		0.0028	15	27	20	33	101	1	16	60	320000	2	864.945	1728.88	0	-0.53	65.7	19828	19828	MS2	5/164
P33166	Elongation factor Tu OS=Bacillus subtilis (strain 168) GN=tuf PE=3 SV=1 - [EFTU_BACSU]	Others	unknown	tuf	K210(aaLength:396, 200~220)	DTEkPFMMPVEDVFSITGR	3283	Unambiguous	K4(Acetyl)	HCD	1	0	1	1			0.995	323000000	Light	1.14374	5884.22	88.13	0.869956	Unique	Used	3224	0	4.9e-09		2.5e-07	17	24	17	70	51	0	3	60	545000	3	747.691	2241.06	0	0.57	90.74	29197	29197	MS2	11/204
P33166	Elongation factor Tu OS=Bacillus subtilis (strain 168) GN=tuf PE=3 SV=1 - [EFTU_BACSU]	Others	unknown	tuf	K254(aaLength:396, 244~264)	VGDEVEIIGLQEENkk	2539	Unambiguous	K15(Label:13C(6)+Acetyl); K16(Label:13C(6))	HCD	1	0	1	2			H	18200000		1.14374	5884.22	88.13	H	Inconsistently Labeled	Not Used		0	3.12e-07		0.00066	15	28	21	41	152	1	0	60	458000	2	927.498	1853.99	0	0.05	59.31	17015	17015	MS2	9/140
P33166	Elongation factor Tu OS=Bacillus subtilis (strain 168) GN=tuf PE=3 SV=1 - [EFTU_BACSU]	Others	unknown	tuf	K306(aaLength:396, 296~316)	GQVLAkPGTITPHSkFk	2646	Unambiguous	K6(Label:13C(6)); K15(Label:13C(6)+Acetyl); K17(Label:13C(6))	HCD	1	0	1	1			H	281000000		1.14374	5884.22	88.13	H	Inconsistently Labeled	Not Used		0	1.4e-10		2.1e-06	15	22	15	59	36	1	9	36	4960000	4	468.033	1869.11	0	0.78	43.56	10460	10460	MS2	10/188
P33166	Elongation factor Tu OS=Bacillus subtilis (strain 168) GN=tuf PE=3 SV=1 - [EFTU_BACSU]	Others	unknown	tuf	K308(aaLength:396, 298~318)	FkAEVYVLSK	795	Unambiguous	K2(Acetyl)	HCD	1	0	1	1			0.937	820000000	Light	1.14374	5884.22	88.13	0.819245	Unique	Used	1639	0	3.46e-05	113	0.0003	16	27	20	43	109	1	6	45	5580000	2	613.345	1225.68	0	0.53	57.56	16248	16248	MS2	8/104
P33166	Elongation factor Tu OS=Bacillus subtilis (strain 168) GN=tuf PE=3 SV=1 - [EFTU_BACSU]	Others	unknown	tuf	K316(aaLength:396, 306~326)	FKAEVYVLSkEEGGR	2350	Unambiguous	K10(Acetyl)	HCD	1	0	1	1			0.953	180000000	Light	1.14374	5884.22	88.13	0.833234	Unique	Used	1436	0	9.21e-05	109	5.3e-05	20	27	20	50	118	2	11	60	581000	3	585.31	1753.91	0	1.12	55.45	15349	15349	MS2	6/164
P33166	Elongation factor Tu OS=Bacillus subtilis (strain 168) GN=tuf PE=3 SV=1 - [EFTU_BACSU]	Others	unknown	tuf	K39(aaLength:396, 29~49)	kSGKGTAMAYDQIDGAPEER	3169	Unambiguous	K1(Acetyl)	HCD	1	0	1	2			23.161	15800000	Light	1.14374	5884.22	88.13	20.2503	Redundant	Not Used	664	0	3.57e-05	31	0.00024	16	23	16	40	43	2	8	60	433000	3	722.676	2166.01	0	0.53	45.89	11345	11345	MS2	6/228
P33166	Elongation factor Tu OS=Bacillus subtilis (strain 168) GN=tuf PE=3 SV=1 - [EFTU_BACSU]	Others	unknown	tuf	K39/42(aaLength:396, 32~52)	kSGkGTAmAYDQIDGAPEER	3169	Unambiguous	K1(Label:13C(6)+Acetyl); K4(Label:13C(6)+Acetyl); M8(Oxidation)	HCD	1	0	1	1			0.1	17400000	Light	1.14374	5884.22	88.13	0.0874327	Unique	Used	733	0	5.52e-05	57	0.00012	15	24	17	44	60	2	12	60	369000	3	746.024	2236.06	0	-0.64	46.97	11758	11758	MS2	5/228
P33166	Elongation factor Tu OS=Bacillus subtilis (strain 168) GN=tuf PE=3 SV=1 - [EFTU_BACSU]	Others	unknown	tuf	K42(aaLength:396, 32~52)	SGkGTAMAYDQIDGAPEER	2985	Unambiguous	K3(Acetyl)	HCD	1	0	1	1			20.551	55000000	Light	1.14374	5884.22	88.13	17.9683	Unique	Used	1020	0	0.000102		0.00033	13	20	13	36	25	1	14	60	226000	2	1019.46	2037.92	0	0.69	50.17	13136	13136	MS2	4/208
P33189	Uncharacterized aminotransferase YhxA OS=Bacillus subtilis (strain 168) GN=yhxA PE=3 SV=4 - [YHXA_BACSU]	Others	unknown	yhxA	K171(aaLength:450, 161~181)	YkYEPLSQGFLHAAPPDIYR	3462	Unambiguous	K2(Acetyl)	HCD	1	0	1	1			0.097	13700000	Light	0.0779344	244.851	16.89	1.24464	Unique	Used	2658	0	2.24e-05		0.0042	17	28	21	32	127	1	25	60	196000	3	803.075	2407.21	0	0.58	70.87	22067	22067	MS2	6/224
P35136	D-3-phosphoglycerate dehydrogenase OS=Bacillus subtilis (strain 168) GN=serA PE=3 SV=3 - [SERA_BACSU]	Amino acid metabolism	Glycine, serine and threonine metabolism	serA	K139(aaLength:525, 129~149)	TAYVGSELYGkTLGIVGLGR	3078	Unambiguous	K11(Label:13C(6)+Acetyl)	HCD	1	0	1	1	1		H	23400000	Light	2.71311	1799.2	81.14	H	Excluded by Method	Not Used	3103	0	9.05e-06		0.00014	15	26	19	45	82	1	21	60	318000	3	701.394	2102.17	0	3.54	81.48	26222	26222	MS2	5/188
P35136	D-3-phosphoglycerate dehydrogenase OS=Bacillus subtilis (strain 168) GN=serA PE=3 SV=3 - [SERA_BACSU]	Amino acid metabolism	Glycine, serine and threonine metabolism	serA	K321(aaLength:525, 311~331)	DEFAkIKPYHQIAGK	2502	Unambiguous	K5(Acetyl)	HCD	1	0	1	1			2.176	74900000	Light	2.71311	1799.2	81.14	0.802031	Unique	Used	943	0	1.09e-05		0.043	14	28	21	22	143	1	9	60	2570000	4	447.493	1786.95	0	0.63	49.29	12760	12760	MS2	11/152
P35136	D-3-phosphoglycerate dehydrogenase OS=Bacillus subtilis (strain 168) GN=serA PE=3 SV=3 - [SERA_BACSU]	Amino acid metabolism	Glycine, serine and threonine metabolism	serA	K508(aaLength:525, 498~518)	HLEDKIVkELTNVPDIVSVK	3393	Unambiguous	K8(Acetyl)	HCD	1	0	1	1			L			2.71311	1799.2	81.14	L	No Quan Values	Not Used		0	2.45e-07		3.1e-05	16	25	18	51	74	2	20	60	618000	3	773.436	2318.29	0	-0.88	74.27	23507	23507	MS2	8/212
P36430	Leucine--tRNA ligase OS=Bacillus subtilis (strain 168) GN=leuS PE=3 SV=3 - [SYL_BACSU]	Translation	Aminoacyl-tRNA biosynthesis	leuS	K517(aaLength:804, 507~527)	YIDPHNPDQLASPEkLEk	3143	Unambiguous	K15(Label:13C(6)+Acetyl); K18(Label:13C(6))	HCD	1	0	1	2			H	24700000		1.78744	405.352	39.43	H	Inconsistently Labeled	Not Used		0	0.000907		0.046	14	27	20	21	112	1	29	60	257000	3	716.707	2148.11	0	2.53	52.22	13946	13946	MS2	3/184
P36838	Carbamoyl-phosphate synthase arginine-specific small chain OS=Bacillus subtilis (strain 168) GN=carA PE=3 SV=2 - [CARX_BACSU]	Amino acid metabolism	Alanine, aspartate and glutamate metabolism	carA	K172(aaLength:353, 162~182)	HIALIDFGYkK	1271	Unambiguous	K10(Acetyl)	HCD	1	0	1	2		1	L	5830000	Light	L	54.45	5.1	L	Excluded by Method	Not Used	1897	0	0.000627	115	0.004	17	27	20	32	125	1	21	60	238000	3	449.587	1346.75	0	0.2	60.54	17569	17569	MS2	6/84
P36947	Ribose import ATP-binding protein RbsA OS=Bacillus subtilis (strain 168) GN=rbsA PE=3 SV=2 - [RBSA_BACSU]	Membrane transport	ABC transporters	rbsA	K313(aaLength:493, 303~323)	LDTGEIWIAGkK	1337	Unambiguous	K11(Acetyl)	HCD	1	0	1	2	1		L	17100000	Light	0.0291506	209.917	21.7	L	Excluded by Method	Not Used	1945	0	2.2e-06		5.5e-05	16	27	21	51	126	1	28	60	750000	2	686.878	1372.75	0	1.03	61.02	17787	17787	MS2	6/92
P36947	Ribose import ATP-binding protein RbsA OS=Bacillus subtilis (strain 168) GN=rbsA PE=3 SV=2 - [RBSA_BACSU]	Membrane transport	ABC transporters	rbsA	K378(aaLength:493, 368~388)	EAEFVDLLIkR	1344	Unambiguous	K10(Acetyl)	HCD	1	0	1	1	1		L	7250000	Light	0.0291506	209.917	21.7	L	Excluded by Method	Not Used	2953	0	2.76e-05		0.0071	14	26	19	28	94	1	39	60	138000	2	687.885	1374.76	0	0.66	76.41	24361	24361	MS2	4/84
P36947	Ribose import ATP-binding protein RbsA OS=Bacillus subtilis (strain 168) GN=rbsA PE=3 SV=2 - [RBSA_BACSU]	Membrane transport	ABC transporters	rbsA	K406(aaLength:493, 396~416)	VVIAkWIGIGPK	1233	Unambiguous	K5(Acetyl)	HCD	1	0	1	1	1		L	6910000	Light	0.0291506	209.917	21.7	L	Excluded by Method	Not Used	2727	0	6.08e-05		0.00024	15	23	16	39	43	1	29	60	240000	2	661.914	1322.82	0	1.08	71.75	22450	22450	MS2	5/116
P37251	Acetolactate synthase large subunit OS=Bacillus subtilis (strain 168) GN=ilvB PE=1 SV=4 - [ILVB_BACSU]	Amino acid metabolism	Valine, leucine and isoleucine biosynthesis	ilvB	K512(aaLength:574, 502~522)	FASQPDFVkLSEAYGIk	2865	Unambiguous	K9(Label:13C(6)+Acetyl); K17(Label:13C(6))	HCD	1	0	1	1			H	18300000		1.33982	376.723	35.02	H	Inconsistently Labeled	Not Used		0	4.76e-05		0.015	14	28	21	27	149	1	12	60	255000	2	977.522	1954.04	0	0.41	75.42	23979	23979	MS2	4/180
P37251	Acetolactate synthase large subunit OS=Bacillus subtilis (strain 168) GN=ilvB PE=1 SV=4 - [ILVB_BACSU]	Amino acid metabolism	Valine, leucine and isoleucine biosynthesis	ilvB	K555(aaLength:574, 545~565)	VASEEkVFPMVAPGk	2169	Unambiguous	K6(Label:13C(6)+Acetyl); K15(Label:13C(6))	HCD	1	0	1	1			H	12800000		1.33982	376.723	35.02	H	Inconsistently Labeled	Not Used		0	0.000451		0.00099	15	28	21	38	131	1	17	60	157000	2	821.947	1642.89	0	-2.37	59.47	17093	17093	MS2	5/148
P37252	Acetolactate synthase small subunit OS=Bacillus subtilis (strain 168) GN=ilvH PE=3 SV=3 - [ILVH_BACSU]	Amino acid metabolism	Valine, leucine and isoleucine biosynthesis	ilvH	K25(aaLength:172, 15~35)	ITGLFTkR	349	Unambiguous	K7(Acetyl)	HCD	1	0	1	1			L	15000000		L	97.9933	23.26	L	No Quan Values	Not Used		0.001	0.00694	96	0.011	18	25	18	26	79	1	54	60	260000	2	489.293	977.579	0	0.67	51.73	13733	13733	MS2	5/60
P37252	Acetolactate synthase small subunit OS=Bacillus subtilis (strain 168) GN=ilvH PE=3 SV=3 - [ILVH_BACSU]	Amino acid metabolism	Valine, leucine and isoleucine biosynthesis	ilvH	K91(aaLength:172, 81~101)	ELALIkVVSAPSTR	1805	Unambiguous	K6(Acetyl)	HCD	1	0	1	1			1.021	12400000	Light	L	97.9933	23.26	ND	Unique	Used	2581	0	0.00114	46	0.0022	14	24	17	32	63	1	24	60	174000	2	763.454	1525.9	0	3.63	69.26	21403	21403	MS2	4/136
P37253	Ketol-acid reductoisomerase OS=Bacillus subtilis (strain 168) GN=ilvC PE=1 SV=1 - [ILVC_BACSU]	Amino acid metabolism	Valine, leucine and isoleucine biosynthesis	ilvC	K169(aaLength:342, 159~179)	ALAYAkGIGGAR	810	Unambiguous	K6(Acetyl)	HCD	1	0	1	1			0.668	46600000	Light	0.652814	1829.52	84.8	1.02326	Unique	Used	706	0	1.02e-05		0.0001	19	26	19	46	82	1	33	60	559000	2	595.338	1189.67	0	0.43	46.45	11555	11555	MS2	6/112
P37253	Ketol-acid reductoisomerase OS=Bacillus subtilis (strain 168) GN=ilvC PE=1 SV=1 - [ILVC_BACSU]	Amino acid metabolism	Valine, leucine and isoleucine biosynthesis	ilvC	K328(aaLength:342, 318~338)	EMMPFVkQGK	944	Unambiguous	K7(Acetyl)	HCD	1	0	1	2			0.728	51900000	Light	0.652814	1829.52	84.8	1.11517	Redundant	Not Used	1291	0	0.000218		0.00065	15	25	18	37	69	1	43	60	792000	2	618.81	1236.61	0	1	53.53	14515	14515	MS2	5/84
P37253	Ketol-acid reductoisomerase OS=Bacillus subtilis (strain 168) GN=ilvC PE=1 SV=1 - [ILVC_BACSU]	Amino acid metabolism	Valine, leucine and isoleucine biosynthesis	ilvC	K62(aaLength:342, 52~72)	SFTQAQEDGHkVFSVK	2643	Unambiguous	K11(Acetyl)	HCD	1	0	1	1			0.68	106000000	Light	0.652814	1829.52	84.8	1.04164	Unique	Used	969	0	6.11e-07		0.0018	17	26	19	34	89	1	35	60	395000	3	617.308	1849.91	0	0.37	49.54	12870	12870	MS2	4/168
P37437	50S ribosomal protein L9 OS=Bacillus subtilis (strain 168) GN=rplI PE=3 SV=1 - [RL9_BACSU]	Translation	Ribosome	rplI	K32(aaLength:149, 22~42)	NVADGYAHNFLIkK	2141	Unambiguous	K13(Acetyl)	HCD	0.0278	0	1	1			0.997	129000000	Light	0.989809	282.418	61.07	1.00727	Unique	Used	1540	0	1.38e-05		0.0012	15	27	20	36	106	1	15	60	1130000	3	544.623	1631.85	0	0.31	56.51	15806	15806	MS2	7/156
P37464	Serine--tRNA ligase OS=Bacillus subtilis (strain 168) GN=serS PE=3 SV=1 - [SYS_BACSU]	Translation	Aminoacyl-tRNA biosynthesis	serS	K167(aaLength:425, 157~177)	FVFYkGLGAR	845	Unambiguous	K5(Acetyl)	HCD	1	0	1	1			1.163	22100000	Light	1.2777	496.875	45.88	0.910228	Unique	Used	2135	0	2.14e-05	124	0.00016	15	27	20	45	110	1	1	60	732000	2	600.332	1199.66	0	0.06	63.46	18883	18883	MS2	5/92
P37464	Serine--tRNA ligase OS=Bacillus subtilis (strain 168) GN=serS PE=3 SV=1 - [SYS_BACSU]	Translation	Aminoacyl-tRNA biosynthesis	serS	K21(aaLength:425, 11~31)	LVHkGEDLTDFDKFEALDDR	3458	Unambiguous	K4(Acetyl)	HCD	1	0	1	2			1.226	16500000	Light	1.2777	496.875	45.88	0.959535	Redundant	Not Used	2192	0	5.84e-05	68	3.5e-06	18	25	18	60	67	2	0	60	222000	3	802.389	2405.15	0	-3.65	64.45	19307	19307	MS2	7/216
P37464	Serine--tRNA ligase OS=Bacillus subtilis (strain 168) GN=serS PE=3 SV=1 - [SYS_BACSU]	Translation	Aminoacyl-tRNA biosynthesis	serS	K283(aaLength:425, 273~293)	QHQFNkVELVK	1464	Unambiguous	K6(Acetyl)	HCD	1	0	1	1			1.262	57200000	Light	1.2777	496.875	45.88	0.987711	Unique	Used	713	0.001	0.00285		0.0012	15	27	20	37	106	1	2	60	2030000	3	471.262	1411.77	0	0.75	46.64	11623	11623	MS2	6/120
P37464	Serine--tRNA ligase OS=Bacillus subtilis (strain 168) GN=serS PE=3 SV=1 - [SYS_BACSU]	Translation	Aminoacyl-tRNA biosynthesis	serS	K30(aaLength:425, 20~40)	LVHkGEDLTDFDkFEALDDR	3458	Unambiguous	K4(Label:13C(6)); K13(Label:13C(6)+Acetyl)	HCD	1	0	1	1			H	19700000		1.2777	496.875	45.88	H	Inconsistently Labeled	Not Used		0	6e-06	103	7.9e-05	16	27	20	49	124	2	13	60	454000	3	806.406	2417.2	0	0.4	64.44	19304	19304	MS2	6/216
P37465	Methionine--tRNA ligase OS=Bacillus subtilis (strain 168) GN=metG PE=3 SV=1 - [SYM_BACSU]	Translation	Aminoacyl-tRNA biosynthesis	metG	K109(aaLength:664, 99~119)	VVIEkVFQk	689	Unambiguous	K5(Label:13C(6)+Acetyl); K9(Label:13C(6))	HCD	1	0	1	1			H	13100000		1.37821	938.754	46.39	H	Inconsistently Labeled	Not Used		0	0.000407		0.0013	14	22	15	32	38	1	47	60	659000	2	572.363	1143.72	0	0.78	55.49	15363	15363	MS2	4/80
P37465	Methionine--tRNA ligase OS=Bacillus subtilis (strain 168) GN=metG PE=3 SV=1 - [SYM_BACSU]	Translation	Aminoacyl-tRNA biosynthesis	metG	K169(aaLength:664, 159~179)	SPDSGHPVELIkEESYFFR	3344	Unambiguous	K12(Acetyl)	HCD	1	0	1	1			0.959	17100000	Light	1.37821	938.754	46.39	0.695828	Unique	Used	2905	0	1.36e-05	81	0.00063	15	25	18	38	71	1	20	60	350000	3	760.37	2279.1	0	-0.63	75.09	23856	23856	MS2	5/172
P37465	Methionine--tRNA ligase OS=Bacillus subtilis (strain 168) GN=metG PE=3 SV=1 - [SYM_BACSU]	Translation	Aminoacyl-tRNA biosynthesis	metG	K380(aaLength:664, 370~390)	TVAMINkYFDGQIGSYK	2893	Unambiguous	K7(Acetyl)	HCD	1	0	1	1			1.168	16600000	Light	1.37821	938.754	46.39	0.847473	Unique	Used	2712	0	1.46e-06		0.00022	15	26	19	43	90	1	16	60	376000	2	988.99	1976.97	0	-3.4	71.59	22373	22373	MS2	9/172
P37465	Methionine--tRNA ligase OS=Bacillus subtilis (strain 168) GN=metG PE=3 SV=1 - [SYM_BACSU]	Translation	Aminoacyl-tRNA biosynthesis	metG	K436(aaLength:664, 426~446)	TNkYIDETAPWVLAK	2514	Unambiguous	K3(Acetyl)	HCD	1	0	1	1			0.917	7560000	Light	1.37821	938.754	46.39	0.665354	Unique	Used	2541	0	0.000691		0.047	14	27	20	21	107	1	31	60	246000	2	895.97	1790.93	0	0.7	68.96	21269	21269	MS2	3/164
P37472	Hypoxanthine-guanine phosphoribosyltransferase OS=Bacillus subtilis (strain 168) GN=hprT PE=3 SV=1 - [HPRT_BACSU]	Nucleotide metabolism	Purine metabolism	hprT	K8(aaLength:180, 1~18)	HDIEkVLISEEEIQK	2655	Unambiguous	K5(Acetyl)	HCD	1	0	1	1			0.983	28200000	Light	0.988608	366.548	70.56	0.994327	Unique	Used	1728	0	0.000162		0.013	14	27	20	26	108	1	19	60	188000	3	617.995	1851.97	0	-0.51	58.73	16756	16756	MS2	6/152
P37477	Lysine--tRNA ligase OS=Bacillus subtilis (strain 168) GN=lysS PE=3 SV=1 - [SYK_BACSU]	Translation	Aminoacyl-tRNA biosynthesis	lysS	K157(aaLength:499, 147~167)	ALRPLPDkYHGLkDVEQR	3204	Unambiguous	K8(Label:13C(6)); K13(Label:13C(6)+Acetyl)	HCD	1	0	1	1			H	13500000		1.80741	672.755	50.5	H	Inconsistently Labeled	Not Used		0	6.14e-08		3.2e-06	17	26	19	61	88	2	10	60	326000	4	548.061	2189.22	0	0.5	46.7	11648	11648	MS2	7/196
P37477	Lysine--tRNA ligase OS=Bacillus subtilis (strain 168) GN=lysS PE=3 SV=1 - [SYK_BACSU]	Translation	Aminoacyl-tRNA biosynthesis	lysS	K241(aaLength:499, 231~251)	IAIELHLkR	681	Unambiguous	K8(Label:13C(6)+Acetyl)	HCD	1	0	1	1	1		H	29200000	Light	1.80741	672.755	50.5	H	Excluded by Method	Not Used	1383	0	4.61e-06	26	0.00048	15	22	15	36	38	1	10	60	236000	3	380.911	1140.72	0	-0.04	54.57	14979	14979	MS2	7/68
P37487	Manganese-dependent inorganic pyrophosphatase OS=Bacillus subtilis (strain 168) GN=ppaC PE=1 SV=1 - [PPAC_BACSU]	Energy metabolism	Oxidative phosphorylation	ppaC	K29(aaLength:309, 19~39)	NkLGFNAEPVR	1113	Unambiguous	K2(Label:13C(6)+Acetyl)	HCD	1	0	1	1			H	8890000		1.21377	1073.35	69.26	H	No Quan Values	Not Used		0	1e-06		0.0003	15	27	20	43	111	1	48	60	320000	2	646.857	1292.71	0	1.43	50.71	13340	13340	MS2	6/120
P37487	Manganese-dependent inorganic pyrophosphatase OS=Bacillus subtilis (strain 168) GN=ppaC PE=1 SV=1 - [PPAC_BACSU]	Energy metabolism	Oxidative phosphorylation	ppaC	K54(aaLength:309, 44~64)	LGQVNGETQYALDYFkQESPR	3525	Unambiguous	K16(Label:13C(6)+Acetyl)	HCD	1	0	1	1			0.01	43600000	Light	1.21377	1073.35	69.26	0.00823879	Excluded by Method	Not Used	2756	0	3.6e-09		3.2e-08	18	26	19	81	87	1	3	60	419000	3	831.079	2491.22	0	1.04	72.27	22669	22669	MS2	9/232
P37494	Uncharacterized ABC transporter ATP-binding protein YybJ OS=Bacillus subtilis (strain 168) GN=yybJ PE=3 SV=1 - [YYBJ_BACSU]	Others	unknown	yybJ	K128(aaLength:218, 118~138)	VSkFSLGMk	473	Unambiguous	K3(Label:13C(6)+Acetyl); K9(Label:13C(6))	HCD	1	0	1	1			H	17000000		4.34319	280.742	55.05	H	Inconsistently Labeled	Not Used		0	5.96e-05		0.00078	15	25	18	37	79	1	37	60	745000	2	525.806	1050.61	0	0.09	53.69	14589	14589	MS2	5/88
P37502	Uncharacterized protein YybB OS=Bacillus subtilis (strain 168) GN=yybB PE=4 SV=1 - [YYBB_BACSU]	Others	unknown	yybB	K149(aaLength:220, 139~159)	YYLTPGHSPGHVVYYHkIDR	3489	Unambiguous	K17(Acetyl)	HCD	1	0	1	1			0.553	22800000	Light	ND			ND	Unique	Used	888	0	1.47e-05		0.0028	15	28	21	34	144	1	25	60	371000	5	489.649	2444.22	0	1.05	48.64	12476	12476	MS2	7/164
P37518	Ribosome-binding ATPase YchF OS=Bacillus subtilis (strain 168) GN=ychF PE=3 SV=1 - [YCHF_BACSU]	Others	unknown	ychF	K89(aaLength:366, 79~99)	GEGLGNkFLSHIR	1644	Unambiguous	K7(Acetyl)	HCD	1	0	1	1			2.709	5760000	Light	2.55897	749.582	62.02	1.05863	Unique	Used	1948	0	1.07e-05		0.00034	17	28	21	43	132	1	25	60	248000	2	735.397	1469.79	0	0.53	61.07	17808	17808	MS2	5/124
P37527	Pyridoxal biosynthesis lyase PdxS OS=Bacillus subtilis (strain 168) GN=pdxS PE=1 SV=3 - [PDXS_BACSU]	Others	unknown	pdxS	K246(aaLength:294, 236~256)	SDNPAkFAk	450	Unambiguous	K6(Label:13C(6)+Acetyl); K9(Label:13C(6))	HCD	1	0	1	1			H	22400000		1.23673	1081.28	80.27	H	Inconsistently Labeled	Not Used		0	0.000142		0.0029	14	26	19	32	83	1	23	60	466000	2	516.282	1031.56	0	0.84	34.74	7390	7390	MS2	5/88
P37527	Pyridoxal biosynthesis lyase PdxS OS=Bacillus subtilis (strain 168) GN=pdxS PE=1 SV=3 - [PDXS_BACSU]	Others	unknown	pdxS	K249(aaLength:294, 239~259)	FAkAIVEATTHFTDYK	2716	Unambiguous	K3(Acetyl)	HCD	1	0	1	1			0.999	35100000	Light	1.23673	1081.28	80.27	0.807774	Unique	Used	2349	0	7e-06		0.00017	15	27	20	45	109	1	7	60	1020000	3	628.657	1883.96	0	1.15	66.24	20078	20078	MS2	6/172
P37557	Uncharacterized protein YabO OS=Bacillus subtilis (strain 168) GN=yabO PE=4 SV=1 - [YABO_BACSU]	Others	unknown	yabO	K8(aaLength:86, 1~18)	FLkVSR	70	Unambiguous	K3(Acetyl)	HCD	1	0	1	1			1.825	17400000	Light	ND			ND	Unique	Used	335	0.009	0.0893	52	0.017	18	25	18	23	66	1	33	60	377000	2	396.242	791.477	0	0.04	38.42	8644	8644	MS2	4/52
P37557	Uncharacterized protein YabO OS=Bacillus subtilis (strain 168) GN=yabO PE=4 SV=1 - [YABO_BACSU]	Others	unknown	yabO	K83(aaLength:86, 73~86)	kEEAANMYTILkEEk	2662	Unambiguous	K1(Label:13C(6)); K12(Label:13C(6)); K15(Label:13C(6)+Acetyl)	HCD	1	0	1	1			H	8290000		ND			H	Inconsistently Labeled	Not Used		0	0.00077		0.001	15	28	21	39	152	2	43	60	231000	3	619.666	1856.98	0	1.19	58.22	16525	16525	MS2	5/168
P37565	33 kDa chaperonin OS=Bacillus subtilis (strain 168) GN=hslO PE=1 SV=1 - [HSLO_BACSU]	Others	unknown	hslO	K279(aaLength:291, 269~289)	YLFTkEELEGLR	1858	Unambiguous	K5(Acetyl)	HCD	1	0	1	1			1.529	8370000	Light	1.78893	106.727	24.4	0.854703	Unique	Used	2738	0	6.9e-07	119	5.9e-05	21	28	21	51	158	1	11	60	392000	2	770.406	1539.81	0	0.2	71.93	22520	22520	MS2	6/116
P37571	Negative regulator of genetic competence ClpC/MecB OS=Bacillus subtilis (strain 168) GN=clpC PE=1 SV=1 - [CLPC_BACSU]	Others	unknown	clpC	K438(aaLength:810, 428~448)	EKDAAVQSQEFEkAASLR	3001	Unambiguous	K13(Acetyl)	HCD	1	0	1	1			0.49	34000000	Light	0.444953	2591.96	78.52	1.10124	Unique	Used	1187	0	9.79e-06		0.00012	15	27	20	47	112	2	23	60	568000	3	683.68	2049.03	0	0.74	52.43	14042	14042	MS2	8/200
P37571	Negative regulator of genetic competence ClpC/MecB OS=Bacillus subtilis (strain 168) GN=clpC PE=1 SV=1 - [CLPC_BACSU]	Others	unknown	clpC	K580(aaLength:810, 570~590)	IDMSEYMEkHSTSR	2426	Unambiguous	K9(Acetyl)	HCD	1	0	1	1			0.528	249000000	Light	0.444953	2591.96	78.52	1.18664	Unique	Used	1015	0	2.46e-07		2.5e-05	13	13	13	46	4	1	32	60	678000	3	585.928	1755.77	0	0.32	50.1	13108	13108	MS2	6/124
P37571	Negative regulator of genetic competence ClpC/MecB OS=Bacillus subtilis (strain 168) GN=clpC PE=1 SV=1 - [CLPC_BACSU]	Others	unknown	clpC	K62(aaLength:810, 52~72)	IQkEVESLIGR	1201	Unambiguous	K3(Acetyl)	HCD	1	0	1	1			L	21200000		0.444953	2591.96	78.52	L	No Quan Values	Not Used		0	0.000124		0.0011	15	28	21	37	127	1	0	60	295000	2	657.377	1313.75	0	3.4	56.46	15786	15786	MS2	6/116
P37571	Negative regulator of genetic competence ClpC/MecB OS=Bacillus subtilis (strain 168) GN=clpC PE=1 SV=1 - [CLPC_BACSU]	Others	unknown	clpC	K666(aaLength:810, 656~676)	NTILIMTSNVGASELkR	2636	Unambiguous	K16(Acetyl)	HCD	1	0	1	1			0.259	4320000	Light	0.444953	2591.96	78.52	0.582084	Unique	Used	2336	0.002	0.0126		0.051	14	28	21	21	131	1	19	60	129000	2	945.014	1889.02	0	2.78	66.16	20040	20040	MS2	5/192
P37571	Negative regulator of genetic competence ClpC/MecB OS=Bacillus subtilis (strain 168) GN=clpC PE=1 SV=1 - [CLPC_BACSU]	Others	unknown	clpC	K804(aaLength:810, 794~810)	GQHIVLDVEDGEFVVkTTAK	3263	Unambiguous	K16(Acetyl)	HCD	1	0	1	1			0.418	31200000	Light	0.444953	2591.96	78.52	0.939425	Unique	Used	2438	0	3.73e-05		0.00021	15	28	21	45	148	1	36	60	260000	3	743.059	2227.16	0	0.61	67.36	20561	20561	MS2	9/224
P37580	Iron(3+)-hydroxamate-binding protein FhuD OS=Bacillus subtilis (strain 168) GN=fhuD PE=1 SV=1 - [FHUD_BACSU]	Membrane transport	ABC transporters	fhuD	K207(aaLength:315, 197~217)	DIYVFGkDFGR	1314	Unambiguous	K7(Label:13C(6)+Acetyl)	HCD	1	0	1	1	1		H	36400000	Light	3.78348	356.646	52.38	H	Excluded by Method	Not Used	2955	0	0.000718		0.0024	15	27	20	33	108	1	44	60	374000	2	682.85	1364.69	0	-1.32	76.54	24412	24412	MS2	5/96
P37580	Iron(3+)-hydroxamate-binding protein FhuD OS=Bacillus subtilis (strain 168) GN=fhuD PE=1 SV=1 - [FHUD_BACSU]	Membrane transport	ABC transporters	fhuD	K218(aaLength:315, 208~228)	GGSIIYkDLGLQATk	2079	Unambiguous	K7(Label:13C(6)+Acetyl); K15(Label:13C(6))	HCD	1	0	1	1			H	63100000		3.78348	356.646	52.38	H	Inconsistently Labeled	Not Used		0	2.42e-06		0.00042	16	27	20	41	109	1	32	60	323000	2	809.466	1617.93	0	0.15	63.39	18854	18854	MS2	5/144
P37808	ATP synthase subunit alpha OS=Bacillus subtilis (strain 168) GN=atpA PE=1 SV=3 - [ATPA_BACSU]	Energy metabolism	Oxidative phosphorylation	atpA	K151(aaLength:502, 141~161)	SVHEPLQTGIkAIDALIPIGR	3332	Unambiguous	K11(Acetyl)	HCD	1	0	1	1			0.647	124000000	Light	0.702232	1605.85	53.39	0.921347	Unique	Used	3198	0	9.96e-09		6e-07	17	24	17	67	56	1	2	60	1630000	3	757.435	2270.29	0	1.2	86.38	27861	27861	MS2	17/216
P37808	ATP synthase subunit alpha OS=Bacillus subtilis (strain 168) GN=atpA PE=1 SV=3 - [ATPA_BACSU]	Energy metabolism	Oxidative phosphorylation	atpA	K421(aaLength:502, 411~431)	TVEVLkQDLNKPLPVEK	2920	Unambiguous	K6(Acetyl)	HCD	1	0	1	1			0.628	97500000	Light	0.702232	1605.85	53.39	0.894291	Unique	Used	1800	0	2.3e-09		5.4e-06	16	24	17	57	51	1	15	60	2400000	3	664.718	1992.14	0	1.38	59.52	17115	17115	MS2	11/172
P37808	ATP synthase subunit alpha OS=Bacillus subtilis (strain 168) GN=atpA PE=1 SV=3 - [ATPA_BACSU]	Energy metabolism	Oxidative phosphorylation	atpA	K488(aaLength:502, 478~498)	TGNLPADEDFkAAIEGFk	2895	Unambiguous	K11(Label:13C(6)+Acetyl); K18(Label:13C(6))	HCD	1	0	1	1			H	19900000		0.702232	1605.85	53.39	H	Inconsistently Labeled	Not Used		0	0.000565		0.041	14	27	20	21	111	1	8	60	412000	2	989.003	1977	0	-0.41	77.14	24655	24655	MS2	5/196
P37808	ATP synthase subunit alpha OS=Bacillus subtilis (strain 168) GN=atpA PE=1 SV=3 - [ATPA_BACSU]	Energy metabolism	Oxidative phosphorylation	atpA	K495(aaLength:502, 485~502)	TGNLPADEDFKAAIEGFkR	3101	Unambiguous	K18(Acetyl)	HCD	1	0	1	1			0.536	17700000	Light	0.702232	1605.85	53.39	0.76328	Unique	Used	2655	0	2.8e-06		0.00034	15	27	20	43	124	2	52	60	274000	3	707.693	2121.06	0	1.77	70.75	22015	22015	MS2	7/208
P37809	ATP synthase subunit beta OS=Bacillus subtilis (strain 168) GN=atpD PE=1 SV=1 - [ATPB_BACSU]	Energy metabolism	Oxidative phosphorylation	atpD	K150(aaLength:473, 140~160)	VVDLLAPYIkGGK	1481	Unambiguous	K10(Acetyl)	HCD	1	0	1	2			0.677	13900000	Light	0.706449	1991.83	83.72	0.958313	Redundant	Not Used	2661	0	0.000208		0.0044	14	24	17	28	59	1	51	60	472000	2	707.919	1414.83	0	0.17	70.93	22094	22094	MS2	4/108
P37809	ATP synthase subunit beta OS=Bacillus subtilis (strain 168) GN=atpD PE=1 SV=1 - [ATPB_BACSU]	Energy metabolism	Oxidative phosphorylation	atpD	K438(aaLength:473, 428~448)	ETVQGFkEILAGk	1654	Unambiguous	K7(Label:13C(6)+Acetyl); K13(Label:13C(6))	HCD	1	0	1	1			H	16700000		0.706449	1991.83	83.72	H	Inconsistently Labeled	Not Used		0.001	0.00321		0.013	14	27	20	26	108	1	20	60	446000	2	737.422	1473.84	0	1.09	70.36	21854	21854	MS2	4/132
P37809	ATP synthase subunit beta OS=Bacillus subtilis (strain 168) GN=atpD PE=1 SV=1 - [ATPB_BACSU]	Energy metabolism	Oxidative phosphorylation	atpD	K444(aaLength:473, 434~454)	EILAGkYDHLPEDAFR	2776	Unambiguous	K6(Acetyl)	HCD	1	0	1	1			0.63	309000000	Light	0.706449	1991.83	83.72	0.891784	Unique	Used	2183	0	1.78e-07		0.002	17	25	18	33	76	1	30	60	232000	3	639.322	1915.95	0	-1.69	64.3	19245	19245	MS2	8/160
P37869	Enolase OS=Bacillus subtilis (strain 168) GN=eno PE=1 SV=4 - [ENO_BACSU]	Carbohydrate metabolism	Glycolysis / Gluconeogenesis	eno	K251(aaLength:430, 241~261)	LAMDAASSEFYNkEDGk	2805	Unambiguous	K13(Label:13C(6)+Acetyl); K17(Label:13C(6))	HCD	1	0	1	1			H	9510000		3.3917	1883.18	77.91	H	Inconsistently Labeled	Not Used		0	2.66e-07		0.00016	14	21	14	40	31	1	51	60	490000	3	643.969	1929.89	0	-0.35	56.75	15911	15911	MS2	7/148
P37869	Enolase OS=Bacillus subtilis (strain 168) GN=eno PE=1 SV=4 - [ENO_BACSU]	Carbohydrate metabolism	Glycolysis / Gluconeogenesis	eno	K255(aaLength:430, 245~265)	EDGkYHLSGEGVVk	1942	Unambiguous	K4(Label:13C(6)+Acetyl); K14(Label:13C(6))	HCD	1	0	1	1			H	17000000		3.3917	1883.18	77.91	H	Inconsistently Labeled	Not Used		0	0.00109		0.017	14	27	20	26	124	1	14	60	661000	3	524.609	1571.81	0	0.66	43.8	10552	10552	MS2	5/144
P37869	Enolase OS=Bacillus subtilis (strain 168) GN=eno PE=1 SV=4 - [ENO_BACSU]	Carbohydrate metabolism	Glycolysis / Gluconeogenesis	eno	K322(aaLength:430, 312~332)	VQLVGDDLFVTNTkK	2336	Unambiguous	K14(Acetyl)	HCD	1	0	1	2			2.899	12200000	Light	3.3917	1883.18	77.91	0.854734	Redundant	Not Used	2265	0	1.25e-06		6.9e-05	17	27	20	49	117	1	13	60	500000	2	859.97	1718.93	0	0.43	65.43	19706	19706	MS2	6/164
P37869	Enolase OS=Bacillus subtilis (strain 168) GN=eno PE=1 SV=4 - [ENO_BACSU]	Carbohydrate metabolism	Glycolysis / Gluconeogenesis	eno	K323(aaLength:430, 313~333)	VQLVGDDLFVTNTkk	2336	Unambiguous	K14(Label:13C(6)); K15(Label:13C(6)+Acetyl)	HCD	1	0	1	1			H	18100000		3.3917	1883.18	77.91	H	Inconsistently Labeled	Not Used		0	0.000143	83	0.0067	14	27	20	29	102	1	17	60	369000	3	577.663	1730.97	0	0.23	65.35	19671	19671	MS2	6/164
P37869	Enolase OS=Bacillus subtilis (strain 168) GN=eno PE=1 SV=4 - [ENO_BACSU]	Carbohydrate metabolism	Glycolysis / Gluconeogenesis	eno	K357(aaLength:430, 347~367)	VNQIGTLTETFDAIEMAkR	3189	Unambiguous	K18(Acetyl)	HCD	1	0	1	1			3.214	29600000	Light	3.3917	1883.18	77.91	0.947608	Unique	Used	3180	0	8.3e-10		6e-09	18	28	21	90	130	1	0	60	761000	3	727.042	2179.11	0	1.61	84.97	27384	27384	MS2	9/212
P37869	Enolase OS=Bacillus subtilis (strain 168) GN=eno PE=1 SV=4 - [ENO_BACSU]	Carbohydrate metabolism	Glycolysis / Gluconeogenesis	eno	K402(aaLength:430, 392~412)	VAkYNQLLR	730	Unambiguous	K3(Label:13C(6)+Acetyl)	HCD	1	0	1	1	1		H	117000000	Light	3.3917	1883.18	77.91	H	Excluded by Method	Not Used	1017	0	2.13e-06		1.6e-05	16	23	16	52	46	1	26	60	2270000	2	576.846	1152.68	0	1.07	50.14	13123	13123	MS2	8/88
P37870	DNA-directed RNA polymerase subunit beta OS=Bacillus subtilis (strain 168) GN=rpoB PE=1 SV=2 - [RPOB_BACSU]	Transcription	RNA polymerase	rpoB	K1133(aaLength:1193, 1123~1143)	VLIkELQSLGMDVK	2104	Unambiguous	K4(Acetyl)	HCD	1	0	1	1			0.897	24600000	Light	0.911507	2563.42	68.06	0.984085	Unique	Used	2900	0	9.45e-08		4.3e-06	19	26	19	61	97	1	12	60	751000	2	807.961	1614.91	0	0.7	74.81	23742	23742	MS2	9/144
P37870	DNA-directed RNA polymerase subunit beta OS=Bacillus subtilis (strain 168) GN=rpoB PE=1 SV=2 - [RPOB_BACSU]	Transcription	RNA polymerase	rpoB	K263(aaLength:1193, 253~273)	FFDPkR	172	Unambiguous	K5(Acetyl)	HCD	1	0	1	1			0.778	16500000	Light	0.911507	2563.42	68.06	0.853532	Unique	Used	510	0.003	0.0283		0.014	14	25	18	24	75	1	16	60	703000	2	426.224	851.441	0	0.4	43.4	10398	10398	MS2	5/44
P37870	DNA-directed RNA polymerase subunit beta OS=Bacillus subtilis (strain 168) GN=rpoB PE=1 SV=2 - [RPOB_BACSU]	Transcription	RNA polymerase	rpoB	K677(aaLength:1193, 667~687)	DSGAAVIckHPGIVER	2412	Unambiguous	C8(Carbamidomethyl); K9(Acetyl)	HCD	1	0	1	1			0.942	92400000	Light	0.911507	2563.42	68.06	1.03345	Unique	Used	686	0	4.91e-06		0.0011	15	27	20	37	115	1	23	60	567000	3	584.302	1750.89	0	-0.23	46.15	11439	11439	MS2	9/148
P37870	DNA-directed RNA polymerase subunit beta OS=Bacillus subtilis (strain 168) GN=rpoB PE=1 SV=2 - [RPOB_BACSU]	Transcription	RNA polymerase	rpoB	K709(aaLength:1193, 699~719)	GNLDkYSLLK	820	Unambiguous	K5(Acetyl)	HCD	1	0	1	1			0.846	39200000	Light	0.911507	2563.42	68.06	0.928134	Unique	Used	1725	0	4.07e-06	125	6.8e-05	16	28	21	50	134	1	20	60	896000	2	596.833	1192.66	0	1.04	58.68	16733	16733	MS2	7/104
P37870	DNA-directed RNA polymerase subunit beta OS=Bacillus subtilis (strain 168) GN=rpoB PE=1 SV=2 - [RPOB_BACSU]	Transcription	RNA polymerase	rpoB	K714(aaLength:1193, 704~724)	YSLLkFVR	501	Unambiguous	K5(Acetyl)	HCD	1	0	1	1			0.887	108000000	Light	0.911507	2563.42	68.06	0.973114	Unique	Used	2612	0	0.000562	84	0.00057	15	27	20	40	104	1	25	60	870000	2	534.316	1067.63	0	0.78	69.76	21622	21622	MS2	5/68
P37870	DNA-directed RNA polymerase subunit beta OS=Bacillus subtilis (strain 168) GN=rpoB PE=1 SV=2 - [RPOB_BACSU]	Transcription	RNA polymerase	rpoB	K891(aaLength:1193, 881~901)	VPHGGGGIIHDVkVFNR	2645	Unambiguous	K13(Label:13C(6)+Acetyl)	HCD	1	0	1	1	1		H	13600000	Light	0.911507	2563.42	68.06	H	Excluded by Method	Not Used	1311	0.002	0.0147		0.056	14	27	20	20	114	1	33	60	424000	4	463.259	1850.01	0	0.55	53.75	14617	14617	MS2	5/144
P37871	DNA-directed RNA polymerase subunit beta' OS=Bacillus subtilis (strain 168) GN=rpoC PE=1 SV=4 - [RPOC_BACSU]	Transcription	RNA polymerase	rpoC	K1053(aaLength:1199, 1043~1063)	VTDLTTVQEYLLHEVQkVYR	3523	Unambiguous	K17(Label:13C(6)+Acetyl)	HCD	1	0	1	1	1		H	36500000	Light	0.800484	2830.73	74.65	H	Excluded by Method	Not Used	3220	0	4.23e-06		0.02	14	28	21	25	137	1	42	60	173000	3	828.115	2482.33	0	0.95	90.53	29140	29140	MS2	4/200
P37871	DNA-directed RNA polymerase subunit beta' OS=Bacillus subtilis (strain 168) GN=rpoC PE=1 SV=4 - [RPOC_BACSU]	Transcription	RNA polymerase	rpoC	K108(aaLength:1199, 98~118)	mGHIELAAPVSHIWYFkGIPSR	3582	Unambiguous	M1(Oxidation); K17(Acetyl)	HCD	1	0	1	1			0.873	6350000	Light	0.800484	2830.73	74.65	1.09059	Unique	Used	2798	0	0.000258		0.027	14	28	21	24	135	1	39	60	92400	4	642.587	2567.32	0	0.68	73.18	23034	23034	MS2	3/188
P37871	DNA-directed RNA polymerase subunit beta' OS=Bacillus subtilis (strain 168) GN=rpoC PE=1 SV=4 - [RPOC_BACSU]	Transcription	RNA polymerase	rpoC	K1179(aaLength:1199, 1169~1189)	LVPAGTGMMkYR	1317	Unambiguous	K10(Acetyl)	HCD	1	0	1	1			0.799	81800000	Light	0.800484	2830.73	74.65	0.998146	Unique	Used	1141	0	0.0021		0.031	14	26	19	22	94	1	48	60	324000	2	683.355	1365.7	0	0.28	51.83	13779	13779	MS2	4/96
P37871	DNA-directed RNA polymerase subunit beta' OS=Bacillus subtilis (strain 168) GN=rpoC PE=1 SV=4 - [RPOC_BACSU]	Transcription	RNA polymerase	rpoC	K161(aaLength:1199, 151~171)	AYLDkYGNK	601	Unambiguous	K5(Acetyl)	HCD	1	0	1	1			0.764	29200000	Light	0.800484	2830.73	74.65	0.954423	Unique	Used	421	0	0.000132	48	0.00015	16	23	16	42	50	1	26	60	944000	2	557.282	1113.56	0	0.12	41.06	9577	9577	MS2	5/80
P37871	DNA-directed RNA polymerase subunit beta' OS=Bacillus subtilis (strain 168) GN=rpoC PE=1 SV=4 - [RPOC_BACSU]	Transcription	RNA polymerase	rpoC	K165(aaLength:1199, 155~175)	YGNkFQASMGAEAIHk	2526	Unambiguous	K4(Label:13C(6)+Acetyl); K16(Label:13C(6))	HCD	1	0	1	1			H	82100000		0.800484	2830.73	74.65	H	Inconsistently Labeled	Not Used		0	0.000393		0.015	14	26	19	24	82	1	33	60	397000	3	602.64	1805.9	0	0.07	49.59	12893	12893	MS2	3/172
P37871	DNA-directed RNA polymerase subunit beta' OS=Bacillus subtilis (strain 168) GN=rpoC PE=1 SV=4 - [RPOC_BACSU]	Transcription	RNA polymerase	rpoC	K29(aaLength:1199, 19~39)	SWSFGEVkKPETINYR	2904	Unambiguous	K8(Acetyl)	HCD	1	0	1	1			0.747	14800000	Light	0.800484	2830.73	74.65	0.933186	Unique	Used	1873	0	0.00105	111	0.051	14	27	20	21	117	1	35	60	450000	3	661.671	1983	0	0.79	60.24	17438	17438	MS2	5/152
P37872	Uncharacterized protein YbxB OS=Bacillus subtilis (strain 168) GN=ybxB PE=3 SV=1 - [YBXB_BACSU]	Others	unknown	ybxB	K149(aaLength:201, 139~159)	VVHAIFEkSAEHLk	2212	Unambiguous	K8(Label:13C(6)+Acetyl); K14(Label:13C(6))	HCD	1	0	1	1			H	7650000		L	28.07	12.94	H	Inconsistently Labeled	Not Used		0	0.000987		0.0096	14	26	19	27	87	1	33	60	360000	3	554.652	1661.94	0	0.38	47.56	12007	12007	MS2	6/128
P37875	Stage V sporulation protein R OS=Bacillus subtilis (strain 168) GN=spoVR PE=4 SV=1 - [SP5R_BACSU]	Others	unknown	spoVR	K355(aaLength:468, 345~365)	NYLTkELVMR	1188	Unambiguous	K5(Acetyl)	HCD	1	0	1	1	1		L	22100000	Light	L	251.806	24.36	L	Excluded by Method	Not Used	2085	0	3.78e-08		4.3e-07	17	27	20	71	110	1	11	60	993000	2	654.853	1308.7	0	0.62	62.81	18599	18599	MS2	8/108
P37875	Stage V sporulation protein R OS=Bacillus subtilis (strain 168) GN=spoVR PE=4 SV=1 - [SP5R_BACSU]	Others	unknown	spoVR	K381(aaLength:468, 371~391)	IIDKQWkSVR	1204	Unambiguous	K7(Acetyl)	HCD	1	0	1	1	1		L	10500000	Light	L	251.806	24.36	L	Excluded by Method	Not Used	527	0	0.000103		0.0096	15	26	19	27	95	2	17	60	272000	3	438.923	1314.75	0	0.07	43.63	10485	10485	MS2	5/96
P37877	Acetate kinase OS=Bacillus subtilis (strain 168) GN=ackA PE=1 SV=1 - [ACKA_BACSU]	Carbohydrate metabolism	Pyruvate metabolism	ackA	K183(aaLength:395, 173~193)	YGFHGTSHkYVTER	2362	Unambiguous	K9(Label:13C(6)+Acetyl)	HCD	1	0	1	1			H	61800000		6.96203	1237.8	86.33	H	No Quan Values	Not Used		0	1.99e-05		0.0027	14	23	16	30	49	1	12	60	593000	3	577.285	1729.84	0	0.77	37.32	8262	8262	MS2	5/124
P37877	Acetate kinase OS=Bacillus subtilis (strain 168) GN=ackA PE=1 SV=1 - [ACKA_BACSU]	Carbohydrate metabolism	Pyruvate metabolism	ackA	K268(aaLength:395, 258~278)	TGQTADEVLNTLNkk	2233	Unambiguous	K14(Label:13C(6)+Acetyl); K15(Label:13C(6))	HCD	1	0	1	2			H	33000000		6.96203	1237.8	86.33	H	Inconsistently Labeled	Not Used		0	1.15e-06		1.3e-05	16	28	21	57	133	1	6	60	431000	2	843.459	1685.91	0	-0.13	56.64	15860	15860	MS2	7/160
P37877	Acetate kinase OS=Bacillus subtilis (strain 168) GN=ackA PE=1 SV=1 - [ACKA_BACSU]	Carbohydrate metabolism	Pyruvate metabolism	ackA	K269(aaLength:395, 259~279)	TGQTADEVLNTLNKk	2233	Unambiguous	K15(Acetyl)	HCD	1	0	1	1			4.247	7780000	Light	6.96203	1237.8	86.33	0.610023	Unique	Used	1567	0	0.00126	120	0.036	14	27	20	22	110	1	0	60	231000	2	837.441	1673.87	0	2.48	56.7	15883	15883	MS2	3/160
P37877	Acetate kinase OS=Bacillus subtilis (strain 168) GN=ackA PE=1 SV=1 - [ACKA_BACSU]	Carbohydrate metabolism	Pyruvate metabolism	ackA	K29(aaLength:395, 19~39)	FQLFEMPSETVLTkGLVER	3334	Unambiguous	K14(Label:13C(6)+Acetyl)	HCD	1	0	1	1	1		H	4400000	Light	6.96203	1237.8	86.33	H	Excluded by Method	Not Used	3208	0	6.21e-06		0.0021	15	28	21	35	141	1	28	60	116000	3	758.072	2272.2	0	0.77	87.28	28174	28174	MS2	5/212
P37877	Acetate kinase OS=Bacillus subtilis (strain 168) GN=ackA PE=1 SV=1 - [ACKA_BACSU]	Carbohydrate metabolism	Pyruvate metabolism	ackA	K309(aaLength:395, 299~319)	IHkYIGSYAAR	1218	Unambiguous	K3(Acetyl)	HCD	1	0	1	1			0.71	303000000	Light	6.96203	1237.8	86.33	0.101982	Unique	Used	431	0	0.00021	107	2.6e-05	17	27	20	53	106	1	16	60	214000	3	440.906	1320.7	0	-2.28	41.45	9708	9708	MS2	8/112
P37877	Acetate kinase OS=Bacillus subtilis (strain 168) GN=ackA PE=1 SV=1 - [ACKA_BACSU]	Carbohydrate metabolism	Pyruvate metabolism	ackA	K78(aaLength:395, 68~88)	LTEFGIIkDLNEIDGIGHR	3190	Unambiguous	K8(Label:13C(6)+Acetyl)	HCD	1	0	1	1			0.01	559000000	Light	6.96203	1237.8	86.33	0.00143636	Excluded by Method	Not Used	3136	0	1.48e-07	107	2.3e-05	16	27	21	54	126	1	4	60	387000	3	730.062	2188.17	0	0.62	82.59	26582	26582	MS2	7/188
P37887	Cysteine synthase OS=Bacillus subtilis (strain 168) GN=cysK PE=1 SV=3 - [CYSK_BACSU]	Amino acid metabolism	Cysteine and methionine metabolism	cysK	K136(aaLength:308, 126~146)	AEELAEkHGYFVPQQFNNPSNPEIHR	3783	Unambiguous	K7(Acetyl)	HCD	1	0	1	1			0.7	140000000	Light	0.791287	628.619	66.88	0.884634	Unique	Used	1687	0	3.14e-09		3.8e-05	16	26	19	51	88	1	6	60	378000	4	774.126	3093.48	0	-0.11	58.25	16536	16536	MS2	10/276
P37944	Shikimate kinase OS=Bacillus subtilis (strain 168) GN=aroK PE=3 SV=2 - [AROK_BACSU]	Amino acid metabolism	Phenylalanine, tyrosine and tryptophan biosynthesis	aroK	K94(aaLength:186, 84~104)	IVSLGGGSFkQEEIR	2218	Unambiguous	K10(Label:13C(6)+Acetyl)	HCD	1	0	1	1	1		H	10100000	Light	2.44229	70.5	18.82	H	Excluded by Method	Not Used	1709	0	2.71e-05	112	0.0006	20	27	20	40	118	1	14	60	266000	2	834.456	1667.91	0	-0.29	58.55	16675	16675	MS2	6/132
P37946	L-threonine dehydratase biosynthetic IlvA OS=Bacillus subtilis (strain 168) GN=ilvA PE=3 SV=1 - [ILVA_BACSU]	Amino acid metabolism	Valine, leucine and isoleucine biosynthesis	ilvA	K239(aaLength:422, 229~249)	AGHVVTLDKIDkFVDGAAVK	3103	Unambiguous	K12(Acetyl)	HCD	1	0	1	1			1.926	57400000	Light	1.41325	346.857	36.02	1.36282	Unique	Used	2141	0	0.00101	98	0.0047	14	26	20	30	100	2	38	60	334000	4	532.048	2125.17	0	1.44	63.52	18910	18910	MS2	8/196
P37958	Adapter protein MecA 1 OS=Bacillus subtilis (strain 168) GN=mecA PE=1 SV=1 - [MECA1_BACSU]	Others	unknown	mecA	K12(aaLength:218, 2~22)	INEHTVkFYMSYGDIEDR	3322	Unambiguous	K7(Label:13C(6)+Acetyl)	HCD	1	0	1	1	1		H	6950000	Light	2.07945	51.76	9.17	H	Excluded by Method	Not Used	2345	0	3.91e-05		0.00092	15	22	15	33	39	1	39	60	213000	3	755.691	2265.06	0	-0.78	66.22	20069	20069	MS2	5/200
P37963	Stage VI sporulation protein D OS=Bacillus subtilis (strain 168) GN=spoVID PE=1 SV=1 - [SP6D_BACSU]	Others	unknown	spoVID	K510(aaLength:575, 500~520)	ESDNSLYLTkLFTK	2301	Unambiguous	K10(Acetyl)	HCD	1	0	1	1	1		L	18500000	Light	L	424.764	38.09	L	Excluded by Method	Not Used	2928	0	0.000216		0.0036	14	26	19	31	92	1	28	60	491000	3	567.63	1700.88	0	0.64	75.77	24113	24113	MS2	6/144
P37963	Stage VI sporulation protein D OS=Bacillus subtilis (strain 168) GN=spoVID PE=1 SV=1 - [SP6D_BACSU]	Others	unknown	spoVID	K514(aaLength:575, 504~524)	LFTkEADEFSR	1376	Unambiguous	K4(Acetyl)	HCD	1	0	1	1	1		L	73400000	Light	L	424.764	38.09	L	Excluded by Method	Not Used	1329	0	1.28e-07		7.8e-07	17	24	17	66	61	1	25	60	1660000	2	692.841	1384.67	0	0.34	53.96	14710	14710	MS2	7/108
P38021	Ornithine aminotransferase OS=Bacillus subtilis (strain 168) GN=rocD PE=1 SV=2 - [OAT_BACSU]	Amino acid metabolism	Arginine and proline metabolism	rocD	K335(aaLength:401, 325~345)	SELESIDSPVIkEVR	2394	Unambiguous	K12(Acetyl)	HCD	1	0	1	1			0.164	23400000	Light	0.266381	291.957	35.66	0.61566	Unique	Used	1968	0	4.63e-05		0.0019	15	28	21	36	153	1	50	60	111000	2	871.963	1742.92	0	0.91	61.4	17959	17959	MS2	4/124
P38021	Ornithine aminotransferase OS=Bacillus subtilis (strain 168) GN=rocD PE=1 SV=2 - [OAT_BACSU]	Amino acid metabolism	Arginine and proline metabolism	rocD	K393(aaLength:401, 383~401)	EDLDWAIEkIK	1434	Unambiguous	K9(Acetyl)	HCD	1	0	1	2			0.271	6420000	Light	0.266381	291.957	35.66	1.01734	Redundant	Not Used	2706	0	8.83e-06		0.00028	15	27	20	43	111	1	4	60	254000	2	701.367	1401.73	0	0.19	71.55	22357	22357	MS2	5/88
P38021	Ornithine aminotransferase OS=Bacillus subtilis (strain 168) GN=rocD PE=1 SV=2 - [OAT_BACSU]	Amino acid metabolism	Arginine and proline metabolism	rocD	K93(aaLength:401, 83~103)	AFHNDQLGPFYEkTAK	2764	Unambiguous	K13(Acetyl)	HCD	1	0	1	1			0.222	97800000	Light	0.266381	291.957	35.66	0.833394	Unique	Used	1371	0	1.68e-06		4.1e-05	16	25	18	50	77	1	11	60	496000	3	636.648	1907.93	0	-0.08	54.5	14947	14947	MS2	6/168
P38032	L-aspartate oxidase OS=Bacillus subtilis (strain 168) GN=nadB PE=3 SV=1 - [NADB_BACSU]	Metabolism of cofactors and vitamins	Nicotinate and nicotinamide metabolism	nadB	K138(aaLength:531, 128~148)	LLIDYLLkR	827	Unambiguous	K8(Label:13C(6)+Acetyl)	HCD	1	0	1	1	1		H	19000000	Light	11.4736	276.804	22.98	H	Excluded by Method	Not Used	3054	0.003	0.0359	24	0.019	16	23	16	21	43	1	47	60	163000	2	597.881	1194.76	0	0.35	79.59	25616	25616	MS2	4/68
P38032	L-aspartate oxidase OS=Bacillus subtilis (strain 168) GN=nadB PE=3 SV=1 - [NADB_BACSU]	Metabolism of cofactors and vitamins	Nicotinate and nicotinamide metabolism	nadB	K387(aaLength:531, 377~397)	AAEHIIQkPVYNR	2023	Unambiguous	K8(Label:13C(6)+Acetyl)	HCD	1	0	1	1	1		H	28500000	Light	11.4736	276.804	22.98	H	Excluded by Method	Not Used	576	0.001	0.00631		0.054	14	27	20	20	102	0	45	60	644000	3	529.631	1586.88	0	1.62	44.53	10811	10811	MS2	9/120
P38033	Putative cysteine desulfurase NifS OS=Bacillus subtilis (strain 168) GN=nifS PE=2 SV=1 - [ISCS_BACSU]	Folding, sorting and degradation	Sulfur relay system	nifS	K181(aaLength:395, 171~191)	GILLHcDAVQTFGkIPINTk	3345	Unambiguous	C6(Carbamidomethyl); K14(Label:13C(6)+Acetyl); K20(Label:13C(6))	HCD	1	0	1	1			H	6600000		1.42349	102.15	16.46	H	Inconsistently Labeled	Not Used		0	0.000253		0.015	14	26	19	24	86	1	5	60	169000	3	760.426	2279.26	0	1.15	67.9	20807	20807	MS2	3/192
P38493	Cytidylate kinase OS=Bacillus subtilis (strain 168) GN=cmk PE=1 SV=1 - [KCY_BACSU]	Nucleotide metabolism	Pyrimidine metabolism	cmk	K104(aaLength:224, 94~114)	TDEISNQVSIAAkHR	2325	Unambiguous	K13(Label:13C(6)+Acetyl)	HCD	1	0	1	1	1		H	7290000	Light	2.08865	269.236	50.45	H	Excluded by Method	Not Used	608	0	0.000164		0.025	14	27	20	24	118	1	19	60	346000	3	572.971	1716.9	0	0.57	45.16	11042	11042	MS2	5/148
P38494	30S ribosomal protein S1 homolog OS=Bacillus subtilis (strain 168) GN=ypfD PE=1 SV=1 - [RS1H_BACSU]	Translation	Ribosome	ypfD	K159(aaLength:382, 149~169)	TLSLLVVELDRDkNR	2569	Unambiguous	K13(Acetyl)	HCD	1	0	1	1			0.732	68700000	Light	0.845368	2914.5	87.17	0.865895	Unique	Used	2529	0	1.17e-05		0.0076	14	26	19	28	99	2	45	60	349000	3	605.012	1813.02	0	1.4	68.8	21199	21199	MS2	5/128
P38494	30S ribosomal protein S1 homolog OS=Bacillus subtilis (strain 168) GN=ypfD PE=1 SV=1 - [RS1H_BACSU]	Translation	Ribosome	ypfD	K83(aaLength:382, 73~93)	VEDDALILSkR	1159	Unambiguous	K10(Acetyl)	HCD	1	0	1	1			0.788	52100000	Light	0.845368	2914.5	87.17	0.932138	Unique	Used	1351	0	3.66e-05	131	0.001	15	28	21	38	134	1	27	60	215000	2	650.859	1300.71	0	-0.59	54.23	14830	14830	MS2	5/84
P39062	Acetyl-coenzyme A synthetase OS=Bacillus subtilis (strain 168) GN=acsA PE=1 SV=1 - [ACSA_BACSU]	Carbohydrate metabolism	Pyruvate metabolism	acsA	K32(aaLength:572, 22~42)	HFDWAEAEkHFSWHETGK	3357	Unambiguous	K9(Acetyl)	HCD	1	0	1	1			0.01	286000000	Light	0.0290636	654.991	40.73	0.344073	Excluded by Method	Not Used	1990	0	1.28e-12		5.5e-06	13	18	13	53	14	1	3	60	1990000	4	571.761	2284.02	0	0.93	61.88	18163	18163	MS2	13/172
P39062	Acetyl-coenzyme A synthetase OS=Bacillus subtilis (strain 168) GN=acsA PE=1 SV=1 - [ACSA_BACSU]	Carbohydrate metabolism	Pyruvate metabolism	acsA	K320(aaLength:572, 310~330)	MLMGAGDEMAAkYDLTSLR	3094	Unambiguous	K12(Acetyl)	HCD	1	0	1	1	1		L	27000000	Light	0.0290636	654.991	40.73	L	Excluded by Method	Not Used	2935	0	2.02e-10		4.5e-08	16	23	16	77	46	1	6	60	644000	2	1058	2114.99	0	0.56	75.96	24186	24186	MS2	12/172
P39062	Acetyl-coenzyme A synthetase OS=Bacillus subtilis (strain 168) GN=acsA PE=1 SV=1 - [ACSA_BACSU]	Carbohydrate metabolism	Pyruvate metabolism	acsA	K524(aaLength:572, 514~534)	LFVkQGLAAHAAPR	1797	Unambiguous	K4(Acetyl)	HCD	1	0	1	1			L	221000000		0.0290636	654.991	40.73	L	No Quan Values	Not Used		0	1.25e-09		8.5e-07	17	27	20	68	105	1	33	60	1390000	3	507.628	1520.87	0	-0.06	49.11	12679	12679	MS2	10/144
P39062	Acetyl-coenzyme A synthetase OS=Bacillus subtilis (strain 168) GN=acsA PE=1 SV=1 - [ACSA_BACSU]	Carbohydrate metabolism	Pyruvate metabolism	acsA	K66(aaLength:572, 56~76)	VALYYkDAK	597	Unambiguous	K6(Acetyl)	HCD	1	0	1	1	1		L	27700000	Light	0.0290636	654.991	40.73	L	Excluded by Method	Not Used	649	0	1.41e-05	93	6.8e-05	17	27	20	49	109	1	11	60	1420000	2	556.803	1112.6	0	0.34	45.76	11290	11290	MS2	7/76
P39071	2,3-dihydro-2,3-dihydroxybenzoate dehydrogenase OS=Bacillus subtilis (strain 168) GN=dhbA PE=1 SV=3 - [DHBA_BACSU]	Metabolism of terpenoids and polyketides	Biosynthesis of siderophore group nonribosomal peptides	dhbA	K129(aaLength:261, 119~139)	SVSkYMMDR	755	Unambiguous	K4(Label:13C(6)+Acetyl)	HCD	1	0	1	1	1		H	36800000	Light	14.8006	704.023	69.73	H	Excluded by Method	Not Used	605	0	6.12e-05	19	2.6e-05	14	21	14	47	26	1	9	60	1780000	2	582.778	1164.55	0	0.53	45.11	11024	11024	MS2	7/84
P39071	2,3-dihydro-2,3-dihydroxybenzoate dehydrogenase OS=Bacillus subtilis (strain 168) GN=dhbA PE=1 SV=3 - [DHBA_BACSU]	Metabolism of terpenoids and polyketides	Biosynthesis of siderophore group nonribosomal peptides	dhbA	K217(aaLength:261, 207~227)	GSLETFkTGIPLkk	1980	Unambiguous	K7(Label:13C(6)+Acetyl); K13(Label:13C(6)); K14(Label:13C(6))	HCD	1	0	1	1			H	58800000		14.8006	704.023	69.73	H	Inconsistently Labeled	Not Used		0	0.00131		0.0046	13	19	13	23	16	2	21	60	1050000	3	526.992	1578.96	0	0.56	57.24	16118	16118	MS2	5/132
P39120	Citrate synthase 2 OS=Bacillus subtilis (strain 168) GN=citZ PE=1 SV=2 - [CISY2_BACSU]	Carbohydrate metabolism	Citrate cycle (TCA cycle)	citZ	K285(aaLength:372, 275~295)	LTNLTGESkWYEMSIR	2889	Unambiguous	K9(Acetyl)	HCD	1	0	1	1			0.053	198000000	Light	0.0479051	1602.78	76.08	1.10635	Unique	Used	2617	0	0.00021		0.013	14	27	20	26	108	1	6	60	244000	2	985.489	1969.97	0	0.71	69.87	21660	21660	MS2	4/172
P39120	Citrate synthase 2 OS=Bacillus subtilis (strain 168) GN=citZ PE=1 SV=2 - [CISY2_BACSU]	Carbohydrate metabolism	Citrate cycle (TCA cycle)	citZ	K301(aaLength:372, 291~311)	IEDIVTSEkK	852	Unambiguous	K9(Acetyl)	HCD	1	0	1	2	1		L	9890000	Light	0.0479051	1602.78	76.08	L	Excluded by Method	Not Used	444	0	8.37e-06	104	0.0002	19	26	19	43	87	1	16	60	196000	2	602.328	1203.65	0	1.53	41.7	9797	9797	MS2	5/76
P39126	Isocitrate dehydrogenase [NADP] OS=Bacillus subtilis (strain 168) GN=icd PE=1 SV=1 - [IDH_BACSU]	Carbohydrate metabolism	Citrate cycle (TCA cycle)	icd	K158(aaLength:423, 148~168)	ENTEDIYAGIEYAkGSEEVQK	3467	Unambiguous	K14(Acetyl)	HCD	1	0	1	1			0.372	93600000	Light	0.418894	1984.78	66.43	0.888053	Unique	Used	2347	0	2.04e-09		4.8e-09	15	22	15	86	35	1	6	60	2920000	3	805.712	2415.12	0	0.38	66.24	20076	20076	MS2	10/236
P39126	Isocitrate dehydrogenase [NADP] OS=Bacillus subtilis (strain 168) GN=icd PE=1 SV=1 - [IDH_BACSU]	Carbohydrate metabolism	Citrate cycle (TCA cycle)	icd	K178(aaLength:423, 168~188)	LISFLQNELNVNkIR	2627	Unambiguous	K13(Acetyl)	HCD	1	0	1	1			0.387	6120000	Light	0.418894	1984.78	66.43	0.923862	Unique	Used	2956	0	2.65e-05	65	0.0046	18	25	18	29	78	1	9	60	156000	2	922.026	1843.05	0	0.89	76.54	24413	24413	MS2	4/148
P39126	Isocitrate dehydrogenase [NADP] OS=Bacillus subtilis (strain 168) GN=icd PE=1 SV=1 - [IDH_BACSU]	Carbohydrate metabolism	Citrate cycle (TCA cycle)	icd	K226(aaLength:423, 216~236)	GNIMkFTEGAFK	1377	Unambiguous	K5(Acetyl)	HCD	1	0	1	1			0.426	656000000	Light	0.418894	1984.78	66.43	1.01696	Unique	Used	2335	0	9.72e-05		2.6e-05	16	25	18	51	68	1	9	60	385000	2	692.849	1384.69	0	-1.84	66.15	20037	20037	MS2	6/128
P39126	Isocitrate dehydrogenase [NADP] OS=Bacillus subtilis (strain 168) GN=icd PE=1 SV=1 - [IDH_BACSU]	Carbohydrate metabolism	Citrate cycle (TCA cycle)	icd	K233(aaLength:423, 223~243)	FTEGAFkNWGYELAEK	2814	Unambiguous	K7(Acetyl)	HCD	1	0	1	1			0.454	8380000	Light	0.418894	1984.78	66.43	1.08381	Unique	Used	2832	0	0.000184		0.013	14	24	17	24	60	1	39	60	295000	3	644.645	1931.92	0	0.99	73.82	23314	23314	MS2	4/156
P39126	Isocitrate dehydrogenase [NADP] OS=Bacillus subtilis (strain 168) GN=icd PE=1 SV=1 - [IDH_BACSU]	Carbohydrate metabolism	Citrate cycle (TCA cycle)	icd	K242(aaLength:423, 232~252)	NWGYELAEkEYGDK	2398	Unambiguous	K9(Acetyl)	HCD	1	0	1	1			0.356	16000000	Light	0.418894	1984.78	66.43	0.849857	Unique	Used	1981	0	5.16e-07		6e-05	13	16	13	42	10	1	55	60	525000	2	872.397	1743.79	0	0.67	61.66	18066	18066	MS2	8/156
P39126	Isocitrate dehydrogenase [NADP] OS=Bacillus subtilis (strain 168) GN=icd PE=1 SV=1 - [IDH_BACSU]	Carbohydrate metabolism	Citrate cycle (TCA cycle)	icd	K247(aaLength:423, 237~257)	EYGDkVFTWAQYDR	2585	Unambiguous	K5(Acetyl)	HCD	1	0	1	1			0.369	123000000	Light	0.418894	1984.78	66.43	0.880892	Unique	Used	2587	0	4.22e-07		5.2e-06	13	20	13	53	21	1	30	60	226000	2	910.419	1819.83	0	1.08	69.33	21437	21437	MS2	8/140
P39126	Isocitrate dehydrogenase [NADP] OS=Bacillus subtilis (strain 168) GN=icd PE=1 SV=1 - [IDH_BACSU]	Carbohydrate metabolism	Citrate cycle (TCA cycle)	icd	K393(aaLength:423, 383~403)	TIASkVVTYDFAR	1772	Unambiguous	K5(Acetyl)	HCD	1	0	1	1			0.385	200000000	Light	0.418894	1984.78	66.43	0.919087	Unique	Used	2182	0	1.15e-08		2.2e-06	16	27	20	64	108	1	27	60	381000	2	756.908	1512.81	0	1.36	64.3	19243	19243	MS2	8/128
P39126	Isocitrate dehydrogenase [NADP] OS=Bacillus subtilis (strain 168) GN=icd PE=1 SV=1 - [IDH_BACSU]	Carbohydrate metabolism	Citrate cycle (TCA cycle)	icd	K48(aaLength:423, 38~58)	VLEAAVEkAYK	1039	Unambiguous	K8(Acetyl)	HCD	1	0	1	1			0.351	47800000	Light	0.418894	1984.78	66.43	0.837921	Unique	Used	899	0	3.03e-06	102	4.4e-05	16	27	20	51	120	1	6	60	212000	2	631.853	1262.7	0	0.3	48.79	12545	12545	MS2	5/92
P39126	Isocitrate dehydrogenase [NADP] OS=Bacillus subtilis (strain 168) GN=icd PE=1 SV=1 - [IDH_BACSU]	Carbohydrate metabolism	Citrate cycle (TCA cycle)	icd	K59(aaLength:423, 49~69)	ITWkEVYAGEK	1318	Unambiguous	K4(Acetyl)	HCD	1	0	1	1			0.345	81600000	Light	0.418894	1984.78	66.43	0.823598	Unique	Used	1783	0	4.75e-05		0.0012	15	27	20	37	120	1	16	60	464000	2	683.357	1365.71	0	1.11	59.38	17047	17047	MS2	5/108
P39134	Protein PrkA OS=Bacillus subtilis (strain 168) GN=prkA PE=3 SV=1 - [PRKA_BACSU]	Others	unknown	prkA	K116(aaLength:631, 106~126)	STLVTMLkK	498	Unambiguous	K8(Acetyl)	HCD	1	0	1	2	1		L	30200000	Light	L	1671.46	67.67	L	Excluded by Method	Not Used	1560	0.001	0.00736	89	0.012	14	27	20	26	101	1	15	60	1760000	2	531.815	1062.62	0	0.4	56.65	15864	15864	MS2	5/68
P39134	Protein PrkA OS=Bacillus subtilis (strain 168) GN=prkA PE=3 SV=1 - [PRKA_BACSU]	Others	unknown	prkA	K335(aaLength:631, 325~345)	IYEkMIAESDVADVHIAPHTLK	3555	Unambiguous	K4(Acetyl)	HCD	1	0	1	1	1		L	22300000	Light	L	1671.46	67.67	L	Excluded by Method	Not Used	2025	0	0.000205		0.018	14	29	22	27	176	1	21	60	447000	4	631.33	2522.3	0	1.45	62.3	18361	18361	MS2	6/240
P39134	Protein PrkA OS=Bacillus subtilis (strain 168) GN=prkA PE=3 SV=1 - [PRKA_BACSU]	Others	unknown	prkA	K574(aaLength:631, 564~584)	kLFADLK	210	Unambiguous	K1(Acetyl)	HCD	1	0	1	1	1		L	14900000	Light	L	1671.46	67.67	L	Excluded by Method	Not Used	1271	0	0.00221	62	0.0035	17	24	17	29	58	1	35	60	513000	2	438.763	876.519	0	0.2	53.31	14426	14426	MS2	4/72
P39134	Protein PrkA OS=Bacillus subtilis (strain 168) GN=prkA PE=3 SV=1 - [PRKA_BACSU]	Others	unknown	prkA	K89(aaLength:631, 79~99)	LVEEYFHPAAkR	1748	Unambiguous	K11(Acetyl)	HCD	1	0	1	1	1		L	18100000	Light	L	1671.46	67.67	L	Excluded by Method	Not Used	918	0	0.000316		0.011	14	27	20	27	118	1	7	60	278000	2	751.394	1501.78	0	-0.01	49.04	12650	12650	MS2	3/92
P39148	Serine hydroxymethyltransferase OS=Bacillus subtilis (strain 168) GN=glyA PE=1 SV=1 - [GLYA_BACSU]	Amino acid metabolism	Glycine, serine and threonine metabolism	glyA	K16(aaLength:415, 6~26)	HLPAQDEQVFNAIkNER	3012	Unambiguous	K14(Label:13C(6)+Acetyl)	HCD	1	0	1	1	1		H	86200000	Light	2.43465	1390.79	56.87	H	Excluded by Method	Not Used	1867	0	0.000586		0.00037	15	28	21	42	127	1	18	60	423000	3	686.353	2057.04	0	-3.35	60.2	17420	17420	MS2	12/176
P39148	Serine hydroxymethyltransferase OS=Bacillus subtilis (strain 168) GN=glyA PE=1 SV=1 - [GLYA_BACSU]	Amino acid metabolism	Glycine, serine and threonine metabolism	glyA	K181(aaLength:415, 171~191)	TIDFkK	74	Unambiguous	K5(Acetyl)	HCD	1	0	1	2			1.569	21100000	Light	2.43465	1390.79	56.87	0.644447	Redundant	Not Used	362	0.002	0.0206	52	0.014	17	24	17	23	56	1	35	60	613000	2	397.227	793.446	0	0.56	39.13	8892	8892	MS2	3/44
P39148	Serine hydroxymethyltransferase OS=Bacillus subtilis (strain 168) GN=glyA PE=1 SV=1 - [GLYA_BACSU]	Amino acid metabolism	Glycine, serine and threonine metabolism	glyA	K2(aaLength:415, 1~12)	mkHLPAQDEQVFNAIk	2827	Unambiguous	N-Term(Acetyl); M1(Oxidation); K2(Label:13C(6)); K16(Label:13C(6))	HCD	1	0	1	2			1.124	65300000	Heavy	2.43465	1390.79	56.87	0.461669	Unique	Used	1549	0	1.65e-07		1e-05	16	28	21	58	131	1	17	60	1270000	3	647.01	1939.01	0	0.19	56.58	15835	15835	MS2	8/176
P39148	Serine hydroxymethyltransferase OS=Bacillus subtilis (strain 168) GN=glyA PE=1 SV=1 - [GLYA_BACSU]	Amino acid metabolism	Glycine, serine and threonine metabolism	glyA	K290(aaLength:415, 280~300)	TYAQNVISNAkR	1444	Unambiguous	K11(Acetyl)	HCD	1	0	1	1			1.977	16900000	Light	2.43465	1390.79	56.87	0.812028	Unique	Used	796	0	4.23e-06	120	0.00018	17	28	21	46	131	1	28	60	287000	2	703.873	1406.74	0	0.69	47.59	12020	12020	MS2	6/120
P39148	Serine hydroxymethyltransferase OS=Bacillus subtilis (strain 168) GN=glyA PE=1 SV=1 - [GLYA_BACSU]	Amino acid metabolism	Glycine, serine and threonine metabolism	glyA	K349(aaLength:415, 339~359)	NAIPYDPEkPFVTSGIR	2769	Unambiguous	K9(Label:13C(6)+Acetyl)	HCD	1	0	1	1	1		H	41200000	Light	2.43465	1390.79	56.87	H	Excluded by Method	Not Used	2382	0	3.76e-05		0.0051	14	28	21	31	131	0	31	60	467000	3	651.346	1952.02	0	0.93	66.68	20266	20266	MS2	6/192
P39148	Serine hydroxymethyltransferase OS=Bacillus subtilis (strain 168) GN=glyA PE=1 SV=1 - [GLYA_BACSU]	Amino acid metabolism	Glycine, serine and threonine metabolism	glyA	K406(aaLength:415, 396~415)	VAALTDkFPLYK	1353	Unambiguous	K7(Acetyl)	HCD	1	0	1	1			2.054	40000000	Light	2.43465	1390.79	56.87	0.843655	Unique	Used	2441	0	1.02e-05	89	9.3e-05	15	26	19	47	84	1	13	60	1840000	2	704.398	1407.79	0	0.41	67.4	20581	20581	MS2	6/108
P39149	Uracil phosphoribosyltransferase OS=Bacillus subtilis (strain 168) GN=upp PE=3 SV=1 - [UPP_BACSU]	Nucleotide metabolism	Pyrimidine metabolism	upp	K117(aaLength:209, 107~127)	DPETLkPVEYYVkLPSDVEER	3573	Unambiguous	K6(Label:13C(6)); K13(Label:13C(6)+Acetyl)	HCD	1	0	1	1			H	23000000		1.781	418.841	78.95	H	Inconsistently Labeled	Not Used		0	0.00025	171	0.022	14	28	21	25	148	1	21	60	303000	3	854.112	2560.32	0	-0.82	70.3	21827	21827	MS2	5/220
P39149	Uracil phosphoribosyltransferase OS=Bacillus subtilis (strain 168) GN=upp PE=3 SV=1 - [UPP_BACSU]	Nucleotide metabolism	Pyrimidine metabolism	upp	K148(aaLength:209, 138~158)	EFIVVDPMLATGGSAVEAIHSLkk	3580	Unambiguous	K23(Label:13C(6)+Acetyl); K24(Label:13C(6))	HCD	1	0	1	2			H	14800000		1.781	418.841	78.95	H	Inconsistently Labeled	Not Used		0	1.1e-05		0.0012	15	26	19	36	95	1	9	60	261000	3	856.138	2566.4	0	0.34	84.29	27154	27154	MS2	6/188
P39157	UPF0340 protein YwlG OS=Bacillus subtilis (strain 168) GN=ywlG PE=2 SV=1 - [YWLG_BACSU]	Others	unknown	ywlG	K113(aaLength:180, 103~123)	AGGAMASYAFkQMk	1780	Unambiguous	K11(Label:13C(6)+Acetyl); K14(Label:13C(6))	HCD	1	0	1	1			H	7710000		0.741577	37.9338	26.11	H	Inconsistently Labeled	Not Used		0	7.23e-07		9.5e-06	18	25	18	56	72	1	27	60	595000	2	757.881	1514.75	0	1.03	56.77	15918	15918	MS2	9/116
P39576	Branched-chain-amino-acid aminotransferase 2 OS=Bacillus subtilis (strain 168) GN=ilvK PE=1 SV=5 - [ILVE2_BACSU]	Amino acid metabolism	Valine, leucine and isoleucine biosynthesis	ilvK	K42(aaLength:363, 32~52)	VFTDHMFVMDYAADkGWYDPR	3616	Unambiguous	K15(Label:13C(6)+Acetyl)	HCD	1	0	1	1	1		H	12200000	Light	2.86	463.747	49.04	H	Excluded by Method	Not Used	3031	0	0.00121		0.0073	13	20	13	22	24	1	14	60	169000	3	871.393	2612.16	0	-1.76	78.46	25194	25194	MS2	4/184
P39586	Uncharacterized protein YwbC OS=Bacillus subtilis (strain 168) GN=ywbC PE=3 SV=1 - [YWBC_BACSU]	Carbohydrate metabolism	Pyruvate metabolism	ywbC	K88(aaLength:126, 78~98)	VHHIALLTDDIAAEYTkAEK	3346	Unambiguous	K17(Acetyl)	HCD	1	0	1	2			0.867	19300000	Light	1.42759	214.609	58.73	0.607319	Redundant	Not Used	2091	0	1.14e-07		0.0002	15	28	21	46	154	1	0	60	569000	3	760.734	2280.19	0	0.23	62.85	18615	18615	MS2	9/164
P39596	Probable iron uptake system component EfeM OS=Bacillus subtilis (strain 168) GN=efeM PE=1 SV=1 - [EFEM_BACSU]	Others	unknown	efeM	K224(aaLength:385, 214~234)	ENDVEEGDkWTGFHk	2630	Unambiguous	K9(Label:13C(6)+Acetyl); K15(Label:13C(6))	HCD	1	0	1	1			H	42300000		6.39872	617.289	50.65	H	Inconsistently Labeled	Not Used		0	4.44e-05		0.011	14	22	15	22	37	1	26	60	954000	3	615.621	1844.85	0	0.19	50	13061	13061	MS2	7/164
P39634	1-pyrroline-5-carboxylate dehydrogenase OS=Bacillus subtilis (strain 168) GN=rocA PE=2 SV=1 - [ROCA_BACSU]	Amino acid metabolism	Arginine and proline metabolism	rocA	K373(aaLength:515, 363~383)	VMkYIEIGK	626	Unambiguous	K3(Acetyl)	HCD	1	0	1	1			0.135	36300000	Light	0.437693	730.948	57.48	0.308435	Unique	Used	1340	0	0.000169		0.00055	15	28	21	41	141	1	19	60	891000	2	561.816	1122.62	0	0.92	54.05	14751	14751	MS2	5/88
P39644	Bacilysin biosynthesis oxidoreductase YwfH OS=Bacillus subtilis (strain 168) GN=ywfH PE=1 SV=1 - [YWFH_BACSU]	Others	unknown	ywfH	K201(aaLength:259, 191~211)	YHQFVENVMkK	1630	Unambiguous	K10(Acetyl)	HCD	1	0	1	2			0.262	16600000	Light	0.244205	293.765	65.25	1.07287	Redundant	Not Used	701	0	0.00114		0.0074	14	26	19	28	85	1	32	60	543000	3	488.915	1464.73	0	0.64	46.39	11533	11533	MS2	6/112
P39645	UPF0447 protein YwfI OS=Bacillus subtilis (strain 168) GN=ywfI PE=3 SV=1 - [YWFI_BACSU]	Others	unknown	ywfI	K12(aaLength:254, 2~22)	SEQQMTNEAAkTLDGWYALHDFR	3676	Unambiguous	K11(Acetyl)	HCD	1	0	1	1			1.057	16600000	Light	1.08745	269.208	37.01	0.972003	Unique	Used	2974	0	8.74e-07		9.3e-06	16	23	16	54	44	1	3	60	258000	3	918.427	2753.27	0	1.1	76.96	24578	24578	MS2	7/256
P39645	UPF0447 protein YwfI OS=Bacillus subtilis (strain 168) GN=ywfI PE=3 SV=1 - [YWFI_BACSU]	Others	unknown	ywfI	K154(aaLength:254, 144~164)	YVcFYPMDkR	1502	Unambiguous	C3(Carbamidomethyl); K9(Acetyl)	HCD	1	0	1	1			1.403	25500000	Light	1.08745	269.208	37.01	1.29018	Unique	Used	1826	0	6.77e-07		0.00037	13	17	13	34	12	1	17	60	440000	2	710.823	1420.64	0	-0.09	59.9	17284	17284	MS2	6/76
P39646	Phosphate acetyltransferase OS=Bacillus subtilis (strain 168) GN=pta PE=1 SV=3 - [PTAS_BACSU]	Carbohydrate metabolism	Pyruvate metabolism	pta	K18(aaLength:323, 8~28)	DVkIVFPEGLDER	1919	Unambiguous	K3(Label:13C(6)+Acetyl)	HCD	1	0	1	1	1		H	13700000	Light	3.01908	1011.33	78.64	H	Excluded by Method	Not Used	2524	0	0.000278		0.021	14	27	20	25	122	1	55	60	185000	2	782.919	1564.83	0	-0.87	68.74	21171	21171	MS2	4/136
P39650	Prespore-specific transcriptional regulator RsfA OS=Bacillus subtilis (strain 168) GN=rsfA PE=1 SV=1 - [RSFA_BACSU]	Others	unknown	rsfA	K246(aaLength:258, 236~256)	LVLFEEDEHASPSFkMDR	3214	Unambiguous	K15(Acetyl)	HCD	1	0	1	1		1	L	35600000	Light	0.0235375	233.914	29.07	L	Excluded by Method	Not Used	2229	0	9.85e-07		0.00026	15	24	17	41	58	1	11	60	206000	3	731.35	2192.04	0	1.52	64.91	19490	19490	MS2	5/148
P39650	Prespore-specific transcriptional regulator RsfA OS=Bacillus subtilis (strain 168) GN=rsfA PE=1 SV=1 - [RSFA_BACSU]	Others	unknown	rsfA	K63(aaLength:258, 53~73)	HQYEkALQLAK	1331	Unambiguous	K5(Acetyl)	HCD	1	0	1	1	1		L	8750000	Light	0.0235375	233.914	29.07	L	Excluded by Method	Not Used	542	0.001	0.00387	130	0.052	14	27	20	21	125	1	13	60	219000	2	685.875	1370.74	0	-0.08	43.9	10592	10592	MS2	4/116
P39651	Uncharacterized protein YwfO OS=Bacillus subtilis (strain 168) GN=ywfO PE=4 SV=2 - [YWFO_BACSU]	Others	unknown	ywfO	K27(aaLength:433, 17~37)	DkLIWDLIGTR	1352	Unambiguous	K2(Label:13C(6)+Acetyl)	HCD	1	0	1	1	1		H	7440000	Light	ND			H	Excluded by Method	Not Used	3163	0.001	0.00571		0.039	14	26	19	21	99	1	17	60	265000	2	689.396	1377.78	0	0.51	83.98	27042	27042	MS2	5/116
P39666	Probable nicotinate-nucleotide pyrophosphorylase [carboxylating] OS=Bacillus subtilis (strain 168) GN=nadC PE=1 SV=2 - [NADC_BACSU]	Metabolism of cofactors and vitamins	Nicotinate and nicotinamide metabolism	nadC	K178(aaLength:289, 168~188)	DNHIAAcGSILEAckk	2602	Unambiguous	C7(Carbamidomethyl); C14(Carbamidomethyl); K15(Label:13C(6)+Acetyl); K16(Label:13C(6))	HCD	1	0	1	2			H	26800000		2.64793	373.763	60.21	H	Inconsistently Labeled	Not Used		0.001	0.00277		0.047	17	26	19	20	90	1	51	60	124000	3	614.309	1840.91	0	2.94	48.94	12607	12607	MS2	3/176
P39666	Probable nicotinate-nucleotide pyrophosphorylase [carboxylating] OS=Bacillus subtilis (strain 168) GN=nadC PE=1 SV=2 - [NADC_BACSU]	Metabolism of cofactors and vitamins	Nicotinate and nicotinamide metabolism	nadC	K226(aaLength:289, 216~236)	HFAkLTPANIk	1100	Unambiguous	K4(Label:13C(6)+Acetyl); K11(Label:13C(6))	HCD	1	0	1	1			H	54400000		2.64793	373.763	60.21	H	Inconsistently Labeled	Not Used		0	0.000168		0.0015	14	22	15	31	37	1	49	60	497000	3	431.929	1293.77	0	0.62	46.34	11516	11516	MS2	8/108
P39751	MreB-like protein OS=Bacillus subtilis (strain 168) GN=mbl PE=3 SV=1 - [MBL_BACSU]	Others	unknown	mbl	K86(aaLength:333, 76~96)	HFINkLNVk	762	Unambiguous	K5(Label:13C(6)+Acetyl); K9(Label:13C(6))	HCD	1	0	1	1			H	45100000		2.73025	508.752	54.05	H	Inconsistently Labeled	Not Used		0	0.000131		0.00055	15	22	15	35	35	1	29	60	1090000	2	583.858	1166.71	0	0.48	45.83	11323	11323	MS2	6/84
P39751	MreB-like protein OS=Bacillus subtilis (strain 168) GN=mbl PE=3 SV=1 - [MBL_BACSU]	Others	unknown	mbl	K95(aaLength:333, 85~105)	GLFSkPR	169	Unambiguous	K5(Acetyl)	HCD	1	0	1	1			2.538	23900000	Light	2.73025	508.752	54.05	0.929586	Unique	Used	819	0	0.000316	87	0.00082	17	26	19	38	93	0	25	60	1200000	2	423.745	846.484	0	0.37	47.84	12128	12128	MS2	5/56
P39761	Adenine deaminase OS=Bacillus subtilis (strain 168) GN=adeC PE=1 SV=2 - [ADEC_BACSU]	Nucleotide metabolism	Purine metabolism	adeC	K186(aaLength:577, 176~196)	DMVQkLLDAR	946	Unambiguous	K5(Label:13C(6)+Acetyl)	HCD	1	0	1	1	1		H	4380000	Light	1.89061	202.531	29.64	H	Excluded by Method	Not Used	2769	0	1.41e-05		0.00076	18	27	20	38	104	1	11	60	190000	2	618.84	1236.67	0	0.52	72.42	22738	22738	MS2	4/96
P39772	Asparagine--tRNA ligase OS=Bacillus subtilis (strain 168) GN=asnS PE=3 SV=2 - [SYN_BACSU]	Translation	Aminoacyl-tRNA biosynthesis	asnS	K25(aaLength:430, 15~35)	HVGEEVTIGAWVANkR	2574	Unambiguous	K15(Label:13C(6)+Acetyl)	HCD	1	0	1	1	1		H	16300000	Light	1.70868	683.79	71.63	H	Excluded by Method	Not Used	1883	0	1.05e-08		4e-08	19	28	21	82	139	1	5	60	510000	3	605.327	1813.97	0	1.05	60.35	17488	17488	MS2	13/128
P39772	Asparagine--tRNA ligase OS=Bacillus subtilis (strain 168) GN=asnS PE=3 SV=2 - [SYN_BACSU]	Translation	Aminoacyl-tRNA biosynthesis	asnS	K372(aaLength:430, 362~382)	LkEHGLDSDAYkWYAELR	3277	Unambiguous	K2(Label:13C(6)+Acetyl); K12(Label:13C(6))	HCD	1	0	1	2			H	15300000		1.70868	683.79	71.63	H	Inconsistently Labeled	Not Used		0	0.000201	129	0.0023	18	28	21	34	127	2	44	60	384000	4	562.791	2248.14	0	-0.95	65.55	19759	19759	MS2	5/200
P39772	Asparagine--tRNA ligase OS=Bacillus subtilis (strain 168) GN=asnS PE=3 SV=2 - [SYN_BACSU]	Translation	Aminoacyl-tRNA biosynthesis	asnS	K382(aaLength:430, 372~392)	LKEHGLDSDAYkWYAELR	3277	Unambiguous	K12(Acetyl)	HCD	1	0	1	1			1.626	5870000	Light	1.70868	683.79	71.63	0.951613	Unique	Used	2270	0	0.00119	101	0.017	20	27	20	25	117	2	15	60	109000	3	746.039	2236.1	0	-0.09	65.46	19719	19719	MS2	3/200
P39773	2,3-bisphosphoglycerate-independent phosphoglycerate mutase OS=Bacillus subtilis (strain 168) GN=gpmI PE=1 SV=4 - [GPMI_BACSU]	Amino acid metabolism	Glycine, serine and threonine metabolism	gpmI	K3(aaLength:511, 1~13)	skkPAALIILDGFGLR	2420	Unambiguous	N-Term(Acetyl); K2(Label:13C(6)); K3(Label:13C(6))	HCD	1	0	1	3			3.821	7730000	Heavy	3.69519	878.179	62.62	1.03405	Unique	Used	3071	0	0.000181		0.0012	13	16	13	29	9	1	0	60	185000	3	585.031	1753.08	0	0.38	80.15	25806	25806	MS2	4/176
P39773	2,3-bisphosphoglycerate-independent phosphoglycerate mutase OS=Bacillus subtilis (strain 168) GN=gpmI PE=1 SV=4 - [GPMI_BACSU]	Amino acid metabolism	Glycine, serine and threonine metabolism	gpmI	K336(aaLength:511, 326~346)	IAETEkYPHVTFFMSGGR	3096	Unambiguous	K6(Label:13C(6)+Acetyl)	HCD	1	0	1	1	1		H	130000000	Light	3.69519	878.179	62.62	H	Excluded by Method	Not Used	2290	0	1.7e-08	90	1.6e-06	17	27	20	65	108	1	17	60	1210000	3	706.686	2118.04	0	0.51	65.65	19804	19804	MS2	8/184
P39778	ATP-dependent protease ATPase subunit ClpY OS=Bacillus subtilis (strain 168) GN=clpY PE=1 SV=1 - [CLPY_BACSU]	Others	unknown	clpY	K47(aaLength:467, 37~57)	LkDEVVPKNILMMGPTGVGK	3175	Unambiguous	K2(Acetyl)	HCD	1	0	1	2			0.51	78700000	Light	0.541199	630.409	41.11	0.942352	Redundant	Not Used	2549	0	6.36e-05		0.00085	15	26	19	38	98	2	14	60	846000	3	723.399	2168.18	0	0.91	69	21286	21286	MS2	8/224
P39778	ATP-dependent protease ATPase subunit ClpY OS=Bacillus subtilis (strain 168) GN=clpY PE=1 SV=1 - [CLPY_BACSU]	Others	unknown	clpY	K53(aaLength:467, 43~63)	LkDEVVPkNILMMGPTGVGk	3175	Unambiguous	K2(Label:13C(6)); K8(Label:13C(6)+Acetyl); K20(Label:13C(6))	HCD	1	0	1	2			H	40200000		0.541199	630.409	41.11	H	Inconsistently Labeled	Not Used		0	8.3e-06		0.00078	16	25	18	37	72	2	10	60	804000	3	729.419	2186.24	0	-0.17	69.03	21297	21297	MS2	7/224
P39778	ATP-dependent protease ATPase subunit ClpY OS=Bacillus subtilis (strain 168) GN=clpY PE=1 SV=1 - [CLPY_BACSU]	Others	unknown	clpY	K87(aaLength:467, 77~97)	IEATkFTEVGYVGR	2093	Unambiguous	K5(Acetyl)	HCD	1	0	1	1			0.42	24300000	Light	0.541199	630.409	41.11	0.776054	Unique	Used	1834	0	2.09e-11		1.5e-08	18	27	20	85	106	1	3	60	644000	2	806.423	1611.84	0	0.41	59.95	17309	17309	MS2	9/140
P39779	GTP-sensing transcriptional pleiotropic repressor CodY OS=Bacillus subtilis (strain 168) GN=codY PE=1 SV=3 - [CODY_BACSU]	Others	unknown	codY	K248(aaLength:259, 238~258)	VLNNkFLIELENLk	2389	Unambiguous	K5(Label:13C(6)+Acetyl); K14(Label:13C(6))	HCD	1	0	1	1			H	14600000		0.954602	577.887	50.19	H	Inconsistently Labeled	Not Used		0	9.7e-06		0.00062	15	22	15	35	38	1	46	60	327000	2	871.019	1741.03	0	0.1	84.72	27304	27304	MS2	4/148
P39779	GTP-sensing transcriptional pleiotropic repressor CodY OS=Bacillus subtilis (strain 168) GN=codY PE=1 SV=3 - [CODY_BACSU]	Others	unknown	codY	K257(aaLength:259, 247~259)	FLIELENLkSH	1380	Unambiguous	K9(Acetyl)	HCD	1	0	1	1			0.997	18200000	Light	0.954602	577.887	50.19	1.04441	Unique	Used	2820	0	2.85e-08		7.8e-05	17	27	21	49	126	1	1	60	775000	2	692.878	1384.75	0	0.68	73.62	23222	23222	MS2	6/92
P39807	Uncharacterized protein YvyF OS=Bacillus subtilis (strain 168) GN=yvyF PE=4 SV=1 - [YVYF_BACSU]	Others	unknown	yvyF	K39(aaLength:139, 29~49)	SFETVYkFLR	1254	Unambiguous	K7(Label:13C(6)+Acetyl)	HCD	1	0	1	1	1		H	35300000	Light	H	33.79	5.76	H	Excluded by Method	Not Used	2835	0	8.21e-06	86	8.5e-05	16	27	20	48	111	1	28	60	1660000	2	669.364	1337.72	0	0.51	73.87	23341	23341	MS2	8/84
P39815	Methylenetetrahydrofolate--tRNA-(uracil-5-)-methyltransferase TrmFO OS=Bacillus subtilis (strain 168) GN=trmFO PE=1 SV=2 - [TRMFO_BACSU]	Others	unknown	trmFO	K47(aaLength:435, 37~57)	QTPAHHTDkFAELVcSNSLR	3426	Unambiguous	K9(Acetyl); C15(Carbamidomethyl)	HCD	1	0	1	1			4.09	2500000	Light	2.59229	39.49	22.3	1.57776	Unique	Used	1574	0	0.00226		0.041	19	26	19	20	80	1	82	60	128000	4	589.041	2353.14	0	2.89	56.75	15908	15908	MS2	3/228
P39847	Plipastatin synthase subunit C OS=Bacillus subtilis (strain 168) GN=ppsC PE=1 SV=2 - [PPSC_BACSU]	Metabolism of terpenoids and polyketides	Nonribosomal peptide structures	ppsC	K71(aaLength:2555, 61~81)	TAFIYkNVAkPR	1621	Unambiguous	K6(Label:13C(6)+Acetyl); K10(Label:13C(6))	HCD	1	0	1	1			H	6940000		L	90.4833	2.04	H	Inconsistently Labeled	Not Used		0	8.85e-05	49	0.012	14	25	18	24	64	1	40	60	450000	3	487.959	1461.86	0	0.38	47.78	12102	12102	MS2	5/112
P39912	Protein AroA(G) OS=Bacillus subtilis (strain 168) GN=aroA PE=1 SV=1 - [AROG_BACSU]	Amino acid metabolism	Phenylalanine, tyrosine and tryptophan biosynthesis	aroA	K142(aaLength:358, 132~152)	FIVGPcAVESYEQVAEVAAAAkk	3532	Unambiguous	C6(Carbamidomethyl); K22(Label:13C(6)+Acetyl); K23(Label:13C(6))	HCD	1	0	1	2			H	43400000		6.66147	1239.33	64.53	H	Inconsistently Labeled	Not Used		0	7.05e-07		2.9e-05	18	29	22	55	163	1	15	60	352000	3	831.104	2491.3	0	1.93	83.22	26792	26792	MS2	7/216
P39912	Protein AroA(G) OS=Bacillus subtilis (strain 168) GN=aroA PE=1 SV=1 - [AROG_BACSU]	Amino acid metabolism	Phenylalanine, tyrosine and tryptophan biosynthesis	aroA	K155(aaLength:358, 145~165)	GGAFkPR	60	Unambiguous	K5(Acetyl)	HCD	1	0	1	1			6.607	6480000	Light	6.66147	1239.33	64.53	0.991824	Unique	Used	96	0.001	0.00459		0.025	14	25	18	21	66	0	49	60	101000	2	387.716	774.426	0	-0.21	30	5935	5935	MS2	4/56
P39912	Protein AroA(G) OS=Bacillus subtilis (strain 168) GN=aroA PE=1 SV=1 - [AROG_BACSU]	Amino acid metabolism	Phenylalanine, tyrosine and tryptophan biosynthesis	aroA	K219(aaLength:358, 209~229)	NmQNFELLkAAGAVk	2309	Unambiguous	M2(Oxidation); K9(Label:13C(6)+Acetyl); K15(Label:13C(6))	HCD	1	0	1	1			H	6850000		6.66147	1239.33	64.53	H	Inconsistently Labeled	Not Used		0	0.000666		0.063	14	27	20	20	124	1	16	60	197000	3	568.645	1703.92	0	1.07	63.62	18959	18959	MS2	3/168
P39912	Protein AroA(G) OS=Bacillus subtilis (strain 168) GN=aroA PE=1 SV=1 - [AROG_BACSU]	Amino acid metabolism	Phenylalanine, tyrosine and tryptophan biosynthesis	aroA	K22(aaLength:358, 12~32)	QKADELNLQILkLINER	3053	Unambiguous	K12(Acetyl)	HCD	1	0	1	1			6.679	42700000	Light	6.66147	1239.33	64.53	1.00263	Unique	Used	3047	0	1.15e-05		0.00011	15	24	17	44	57	2	3	60	247000	3	694.065	2080.18	0	1.53	79.09	25440	25440	MS2	7/192
P39912	Protein AroA(G) OS=Bacillus subtilis (strain 168) GN=aroA PE=1 SV=1 - [AROG_BACSU]	Amino acid metabolism	Phenylalanine, tyrosine and tryptophan biosynthesis	aroA	K32(aaLength:358, 22~42)	GNVVkEIGk	397	Unambiguous	K5(Label:13C(6)+Acetyl); K9(Label:13C(6))	HCD	1	0	1	1			H	4190000		6.66147	1239.33	64.53	H	Inconsistently Labeled	Not Used		0.001	0.00352		0.0078	14	26	20	28	100	1	12	60	356000	2	499.308	997.608	0	-0.15	38.71	8737	8737	MS2	3/92
P39912	Protein AroA(G) OS=Bacillus subtilis (strain 168) GN=aroA PE=1 SV=1 - [AROG_BACSU]	Amino acid metabolism	Phenylalanine, tyrosine and tryptophan biosynthesis	aroA	K351(aaLength:358, 341~358)	WLNELkPMVk	1197	Unambiguous	K6(Label:13C(6)+Acetyl); K10(Label:13C(6))	HCD	1	0	1	1			H	48500000		6.66147	1239.33	64.53	H	Inconsistently Labeled	Not Used		0	4.65e-05		0.00078	15	26	19	37	80	0	28	60	787000	2	656.38	1311.75	0	-0.05	65.33	19660	19660	MS2	4/100
P40409	Iron-uptake system-binding protein OS=Bacillus subtilis (strain 168) GN=feuA PE=1 SV=1 - [FEUA_BACSU]	Membrane transport	ABC transporters	feuA	K303(aaLength:317, 293~313)	EDHVYVNSVDPLAQGGTAWSkVR	3587	Unambiguous	K21(Label:13C(6)+Acetyl)	HCD	1	0	1	1	1		H	48900000	Light	15.5396	222.642	48.58	H	Excluded by Method	Not Used	2312	0	9.15e-08		1.2e-06	17	27	20	67	116	1	12	60	662000	3	859.433	2576.28	0	0.23	65.92	19933	19933	MS2	15/240
P40768	Uncharacterized protein YtkA OS=Bacillus subtilis (strain 168) GN=ytkA PE=4 SV=2 - [YTKA_BACSU]	Others	unknown	ytkA	K101(aaLength:145, 91~111)	LETTFkEDGVYTVQSHVTAK	3373	Unambiguous	K6(Acetyl)	HCD	1	0	1	1			0.045	14000000	Light	ND			ND	Unique	Used	1713	0	1.65e-06		0.0019	15	27	20	35	112	1	28	60	256000	3	765.722	2295.15	0	0.28	58.6	16695	16695	MS2	4/208
P40778	UDP-N-acetylmuramate--L-alanine ligase OS=Bacillus subtilis (strain 168) GN=murC PE=3 SV=2 - [MURC_BACSU]	Metabolism of other amino acids	D-Glutamine and D-glutamate metabolism	murC	K290(aaLength:432, 280~300)	HALkSFGGVk	568	Unambiguous	K4(Label:13C(6)+Acetyl); K10(Label:13C(6))	HCD	1	0	1	1			H	17000000		2.37917	255.981	21.06	H	Inconsistently Labeled	Not Used		0	0.00064		0.00077	16	24	17	35	51	1	34	60	985000	2	549.329	1097.65	0	0.82	38.55	8682	8682	MS2	5/96
P40778	UDP-N-acetylmuramate--L-alanine ligase OS=Bacillus subtilis (strain 168) GN=murC PE=3 SV=2 - [MURC_BACSU]	Metabolism of other amino acids	D-Glutamine and D-glutamate metabolism	murC	K45(aaLength:432, 35~55)	FIFTQTALEkR	1436	Unambiguous	K10(Label:13C(6)+Acetyl)	HCD	1	0	1	1	1		H	13700000	Light	2.37917	255.981	21.06	H	Excluded by Method	Not Used	2038	0	6.95e-08		1.8e-07	17	26	19	74	91	1	38	60	481000	2	701.396	1401.79	0	1.47	62.44	18420	18420	MS2	7/104
P40778	UDP-N-acetylmuramate--L-alanine ligase OS=Bacillus subtilis (strain 168) GN=murC PE=3 SV=2 - [MURC_BACSU]	Metabolism of other amino acids	D-Glutamine and D-glutamate metabolism	murC	K92(aaLength:432, 82~102)	YHkFLGDYMk	1265	Unambiguous	K3(Label:13C(6)+Acetyl); K10(Label:13C(6))	HCD	1	0	1	1			H	43400000		2.37917	255.981	21.06	H	Inconsistently Labeled	Not Used		0.001	0.00698	71	0.031	14	25	18	21	77	1	28	60	81100	3	452.567	1355.69	0	0.28	53.73	14610	14610	MS2	3/100
P40778	UDP-N-acetylmuramate--L-alanine ligase OS=Bacillus subtilis (strain 168) GN=murC PE=3 SV=2 - [MURC_BACSU]	Metabolism of other amino acids	D-Glutamine and D-glutamate metabolism	murC	K99(aaLength:432, 89~109)	FLGDYMkk	477	Unambiguous	K7(Label:13C(6)+Acetyl); K8(Label:13C(6))	HCD	1	0	1	2			H	9330000		2.37917	255.981	21.06	H	Inconsistently Labeled	Not Used		0.002	0.0127		0.0027	14	23	16	29	47	1	28	60	348000	2	528.286	1055.56	0	0.64	51.47	13632	13632	MS2	5/60
P40830	Polyketide biosynthesis 3-hydroxy-3-methylglutaryl-ACP synthase PksG OS=Bacillus subtilis (strain 168) GN=pksG PE=1 SV=2 - [PKSG_BACSU]	Others	unknown	pksG	K354(aaLength:420, 344~364)	TFGIEkHLDR	1009	Unambiguous	K6(Acetyl)	HCD	1	0	1	1			0.688	15900000	Light	L	59.93	2.62	ND	Unique	Used	788	0	4.82e-06		0.00093	15	26	19	37	99	1	30	60	813000	3	419.891	1257.66	0	0.02	47.54	11997	11997	MS2	6/88
P40871	2,3-dihydroxybenzoate-AMP ligase OS=Bacillus subtilis (strain 168) GN=dhbE PE=1 SV=2 - [DHBE_BACSU]	Metabolism of terpenoids and polyketides	Biosynthesis of siderophore group nonribosomal peptides	dhbE	K212(aaLength:539, 202~222)	THDDYIYSLkR	1606	Unambiguous	K10(Label:13C(6)+Acetyl)	HCD	1	0	1	1	1		H	248000000	Light	17.6517	1417.21	64.38	H	Excluded by Method	Not Used	1023	0	0.000686		0.00035	15	26	19	41	87	1	57	60	969000	3	486.916	1458.73	0	0.26	50.25	13159	13159	MS2	10/84
P40871	2,3-dihydroxybenzoate-AMP ligase OS=Bacillus subtilis (strain 168) GN=dhbE PE=1 SV=2 - [DHBE_BACSU]	Metabolism of terpenoids and polyketides	Biosynthesis of siderophore group nonribosomal peptides	dhbE	K309(aaLength:539, 299~319)	RDDLSSLQVLQVGGAkFSAEAAR	3509	Unambiguous	K16(Label:13C(6)+Acetyl)	HCD	1	0	1	1	1		H	48500000	Light	17.6517	1417.21	64.38	H	Excluded by Method	Not Used	2774	0	3.77e-05	133	0.00035	15	28	21	43	130	2	17	60	194000	3	822.774	2466.31	0	1.23	72.53	22782	22782	MS2	7/264
P40871	2,3-dihydroxybenzoate-AMP ligase OS=Bacillus subtilis (strain 168) GN=dhbE PE=1 SV=2 - [DHBE_BACSU]	Metabolism of terpenoids and polyketides	Biosynthesis of siderophore group nonribosomal peptides	dhbE	K489(aaLength:539, 479~499)	AAELkAFLR	489	Unambiguous	K5(Acetyl)	HCD	1	0	1	1			13.235	34300000	Light	17.6517	1417.21	64.38	0.749786	Unique	Used	2017	0	0.000812		0.0049	14	25	18	29	78	1	28	60	210000	2	530.812	1060.62	0	1.4	62.24	18330	18330	MS2	4/80
P40871	2,3-dihydroxybenzoate-AMP ligase OS=Bacillus subtilis (strain 168) GN=dhbE PE=1 SV=2 - [DHBE_BACSU]	Metabolism of terpenoids and polyketides	Biosynthesis of siderophore group nonribosomal peptides	dhbE	K538(aaLength:539, 528~539)	LLAGFkk	63	Unambiguous	K6(Label:13C(6)+Acetyl); K7(Label:13C(6))	HCD	1	0	1	2			H	10700000		17.6517	1417.21	64.38	H	Inconsistently Labeled	Not Used		0.001	0.00734	30	0.0014	14	21	14	30	31	1	59	60	451000	2	415.781	830.554	0	0.08	46.43	11546	11546	MS2	5/52
P40871	2,3-dihydroxybenzoate-AMP ligase OS=Bacillus subtilis (strain 168) GN=dhbE PE=1 SV=2 - [DHBE_BACSU]	Metabolism of terpenoids and polyketides	Biosynthesis of siderophore group nonribosomal peptides	dhbE	K69(aaLength:539, 59~79)	LAAGFQkLGIQQMDR	2349	Unambiguous	K7(Label:13C(6)+Acetyl)	HCD	1	0	1	1	1		H	180000000	Light	17.6517	1417.21	64.38	H	Excluded by Method	Not Used	2181	0	4.56e-12		2.7e-12	20	28	21	124	134	1	14	60	3110000	2	862.466	1723.93	0	-0.24	64.29	19240	19240	MS2	12/148
P40924	Phosphoglycerate kinase OS=Bacillus subtilis (strain 168) GN=pgk PE=1 SV=3 - [PGK_BACSU]	Carbohydrate metabolism	Glycolysis / Gluconeogenesis	pgk	K247(aaLength:394, 237~257)	SLLEEDkIELAkSFMDR	3050	Unambiguous	K7(Label:13C(6)); K12(Label:13C(6)+Acetyl)	HCD	1	0	1	1			H	22000000		3.62213	1443.39	76.9	H	Inconsistently Labeled	Not Used		0	1.62e-06		1.3e-05	21	28	21	57	131	2	13	60	437000	3	693.368	2078.09	0	0.85	75.11	23862	23862	MS2	6/168
P40924	Phosphoglycerate kinase OS=Bacillus subtilis (strain 168) GN=pgk PE=1 SV=3 - [PGK_BACSU]	Carbohydrate metabolism	Glycolysis / Gluconeogenesis	pgk	K7(aaLength:394, 1~17)	TLkDIDVk	369	Unambiguous	K3(Label:13C(6)+Acetyl); K8(Label:13C(6))	HCD	1	0	1	1			H	28800000		3.62213	1443.39	76.9	H	Inconsistently Labeled	Not Used		0	0.00234		0.01	14	23	16	24	49	1	32	60	475000	2	493.302	985.597	0	-0.14	43.56	10458	10458	MS2	5/76
P42060	50S ribosomal protein L22 OS=Bacillus subtilis (strain 168) GN=rplV PE=1 SV=1 - [RL22_BACSU]	Translation	Ribosome	rplV	K110(aaLength:113, 100~113)	TSHITIVVSEkk	1407	Unambiguous	K11(Label:13C(6)+Acetyl); K12(Label:13C(6))	HCD	1	0	1	2			H	42000000		3.01899	509.575	65.49	H	Inconsistently Labeled	Not Used		0.001	0.00286		0.01	14	24	17	24	54	1	17	60	568000	3	465.946	1395.82	0	0.18	42.23	9973	9973	MS2	8/92
P42060	50S ribosomal protein L22 OS=Bacillus subtilis (strain 168) GN=rplV PE=1 SV=1 - [RL22_BACSU]	Translation	Ribosome	rplV	K49(aaLength:113, 39~59)	AASPIIEkVLK	879	Unambiguous	K8(Acetyl)	HCD	1	0	1	1			2.288	296000000	Light	3.01899	509.575	65.49	0.757869	Unique	Used	2176	0	0.00114		0.00021	15	24	17	41	57	1	7	60	5140000	2	605.875	1210.74	0	1.03	64.75	19419	19419	MS2	9/92
P42060	50S ribosomal protein L22 OS=Bacillus subtilis (strain 168) GN=rplV PE=1 SV=1 - [RL22_BACSU]	Translation	Ribosome	rplV	K83(aaLength:113, 73~93)	SAIANAEHNYEMDANNLVISQAFVDEGPTLkR	3846	Unambiguous	K31(Label:13C(6)+Acetyl)	HCD	1	0	1	1	1		H	32200000	Light	3.01899	509.575	65.49	H	Excluded by Method	Not Used	2941	0	6.64e-09		7.2e-07	17	25	18	67	78	1	8	60	406000	4	892.188	3565.73	0	-0.45	76.02	24216	24216	MS2	10/356
P42064	Oligopeptide transport ATP-binding protein AppD OS=Bacillus subtilis (strain 168) GN=appD PE=3 SV=1 - [APPD_BACSU]	Others	unknown	appD	K150(aaLength:328, 140~160)	AEQIMkEYPHR	1578	Unambiguous	K6(Acetyl)	HCD	1	0	1	1	1		L	9020000	Light	L	65.649	9.45	L	Excluded by Method	Not Used	418	0	0.000538		0.027	14	24	17	20	56	1	41	60	267000	3	481.907	1443.71	0	0.04	40.97	9543	9543	MS2	4/112
P42065	Oligopeptide transport ATP-binding protein AppF OS=Bacillus subtilis (strain 168) GN=appF PE=3 SV=2 - [APPF_BACSU]	Others	unknown	appF	K139(aaLength:329, 129~149)	ERNEkVEELLAR	1811	Unambiguous	K5(Acetyl)	HCD	1	0	1	1		1	L	9570000	Light	0.02731	268.094	25.53	L	Excluded by Method	Not Used	1306	0	9.37e-05		0.00036	15	27	20	42	107	2	22	60	408000	3	509.943	1527.81	0	0.64	53.69	14591	14591	MS2	6/128
P42065	Oligopeptide transport ATP-binding protein AppF OS=Bacillus subtilis (strain 168) GN=appF PE=3 SV=2 - [APPF_BACSU]	Others	unknown	appF	K71(aaLength:329, 61~81)	LYkPTEGQILFKGQDISNLSEEK	3642	Unambiguous	K3(Acetyl)	HCD	1	0	1	2	1		L	11600000	Light	0.02731	268.094	25.53	L	Excluded by Method	Not Used	2343	0	2.19e-06	129	0.0011	19	28	21	38	137	1	8	60	246000	3	893.802	2679.39	0	1.27	66.21	20063	20063	MS2	5/256
P42068	Formimidoylglutamase OS=Bacillus subtilis (strain 168) GN=hutG PE=1 SV=1 - [HUTG_BACSU]	Amino acid metabolism	Histidine metabolism	hutG	K3(aaLength:319, 1~13)	MDkYPFLR	591	Unambiguous	K3(Acetyl)	HCD	1	0	1	1	1		L	48000000	Light	L	196.396	33.54	L	Excluded by Method	Not Used	1931	0	0.000249		0.0014	15	25	18	34	75	1	5	60	1800000	2	556.285	1111.56	0	1.16	60.91	17735	17735	MS2	6/76
P42084	Imidazolonepropionase OS=Bacillus subtilis (strain 168) GN=hutI PE=1 SV=1 - [HUTI_BACSU]	Amino acid metabolism	Histidine metabolism	hutI	K130(aaLength:421, 120~140)	AASEEELLQkAHFHLQR	3002	Unambiguous	K10(Acetyl)	HCD	1	0	1	1		1	L	26100000	Light	0.126986	549.086	61.28	L	Excluded by Method	Not Used	1805	0	6.88e-05		0.019	14	27	20	25	117	1	54	60	635000	4	513.018	2049.05	0	-0.54	59.57	17138	17138	MS2	7/160
P42113	Asparagine synthetase [glutamine-hydrolyzing] 2 OS=Bacillus subtilis (strain 168) GN=asnH PE=1 SV=2 - [ASNH_BACSU]	Amino acid metabolism	Alanine, aspartate and glutamate metabolism	asnH	K511(aaLength:747, 501~521)	DLLWDkSVLR	1115	Unambiguous	K6(Acetyl)	HCD	1	0	1	1		1	L	16700000	Light	L	35.49	2.41	L	Excluded by Method	Not Used	2777	0	0.000167		0.0035	20	27	20	32	112	1	21	60	661000	2	643.859	1286.71	0	0.66	72.61	22810	22810	MS2	4/88
P42295	Uncharacterized protein YxiC OS=Bacillus subtilis (strain 168) GN=yxiC PE=4 SV=1 - [YXIC_BACSU]	Others	unknown	yxiC	K43(aaLength:89, 33~53)	NHLNVVkSIEQLNk	2276	Unambiguous	K7(Label:13C(6)+Acetyl); K14(Label:13C(6))	HCD	1	0	1	1			H	11500000		ND			H	Inconsistently Labeled	Not Used		0	4.16e-05		1.8e-05	16	25	18	53	69	1	46	60	376000	3	563.995	1689.97	0	0.46	58.79	16779	16779	MS2	9/156
P42418	Protein IolH OS=Bacillus subtilis (strain 168) GN=iolH PE=4 SV=1 - [IOLH_BACSU]	Others	unknown	iolH	K44(aaLength:289, 34~54)	EDFcPFYkYPK	1844	Unambiguous	C4(Carbamidomethyl); K8(Acetyl)	HCD	1	0	1	1			0.046	57400000	Light	0.0493105	72.0143	16.26	0.932865	Unique	Used	2065	0.001	0.00299		0.0026	13	20	13	26	21	1	21	60	1180000	2	768.347	1535.69	0	-0.89	62.64	18519	18519	MS2	7/92
P42919	50S ribosomal protein L2 OS=Bacillus subtilis (strain 168) GN=rplB PE=1 SV=3 - [RL2_BACSU]	Translation	Ribosome	rplB	K101(aaLength:277, 91~111)	SANIALINYADGEkR	2147	Unambiguous	K14(Acetyl)	HCD	1	0	1	1			1.759	9150000	Light	1.84558	1373.82	68.95	0.953089	Unique	Used	1860	0	0.000196		0.016	14	28	21	26	133	1	50	60	126000	2	838.935	1676.86	0	1.74	60.1	17380	17380	MS2	4/160
P42919	50S ribosomal protein L2 OS=Bacillus subtilis (strain 168) GN=rplB PE=1 SV=3 - [RL2_BACSU]	Translation	Ribosome	rplB	K170(aaLength:277, 160~180)	EGkYVLVR	414	Unambiguous	K3(Acetyl)	HCD	1	0	1	1			1.711	20900000	Light	1.84558	1373.82	68.95	0.927081	Unique	Used	692	0.001	0.00675		0.0071	14	25	18	27	79	1	30	60	870000	2	503.291	1005.57	0	1.04	46.24	11472	11472	MS2	4/76
P42919	50S ribosomal protein L2 OS=Bacillus subtilis (strain 168) GN=rplB PE=1 SV=3 - [RL2_BACSU]	Translation	Ribosome	rplB	K244(aaLength:277, 234~254)	kSPmSPWGKPTLGFK	2204	Unambiguous	K1(Acetyl); M4(Oxidation)	HCD	1	0	1	2			0.53	220000000	Light	1.84558	1373.82	68.95	0.287173	Redundant	Not Used	1740	0	0.000223		0.0026	15	27	20	33	111	1	0	60	1970000	3	573.636	1718.89	0	0.78	58.87	16818	16818	MS2	5/168
P42919	50S ribosomal protein L2 OS=Bacillus subtilis (strain 168) GN=rplB PE=1 SV=3 - [RL2_BACSU]	Translation	Ribosome	rplB	K252(aaLength:277, 242~262)	SPMSPWGkPTLGFK	1963	Unambiguous	K8(Acetyl)	HCD	1	0	1	1			0.537	351000000	Light	1.84558	1373.82	68.95	0.290966	Unique	Used	2562	0	4.09e-07		0.00029	15	26	19	42	94	0	26	60	1290000	2	787.906	1574.8	0	0.3	69.11	21335	21335	MS2	9/128
P42919	50S ribosomal protein L2 OS=Bacillus subtilis (strain 168) GN=rplB PE=1 SV=3 - [RL2_BACSU]	Translation	Ribosome	rplB	K268(aaLength:277, 258~277)	SDkFIVR	244	Unambiguous	K3(Acetyl)	HCD	1	0	1	1			1.633	12600000	Light	1.84558	1373.82	68.95	0.884818	Unique	Used	615	0.002	0.01		0.027	14	25	18	21	69	1	50	60	690000	2	453.756	906.505	0	0.67	45.21	11069	11069	MS2	4/64
P42919	50S ribosomal protein L2 OS=Bacillus subtilis (strain 168) GN=rplB PE=1 SV=3 - [RL2_BACSU]	Translation	Ribosome	rplB	K31(aaLength:277, 21~41)	GMTTSDFAEITTDkPEkSLLAPLHk	3692	Unambiguous	K14(Label:13C(6)); K17(Label:13C(6)+Acetyl); K25(Label:13C(6))	HCD	1	0	1	1			H	22100000		1.84558	1373.82	68.95	H	Inconsistently Labeled	Not Used		0	7.64e-05		0.044	14	27	20	21	122	1	23	60	409000	4	698.374	2790.47	0	-0.14	69.14	21352	21352	MS2	5/236
P42919	50S ribosomal protein L2 OS=Bacillus subtilis (strain 168) GN=rplB PE=1 SV=3 - [RL2_BACSU]	Translation	Ribosome	rplB	K39(aaLength:277, 29~49)	SLLAPLHkK	464	Unambiguous	K8(Acetyl)	HCD	1	0	1	2			3.082	10000000	Light	1.84558	1373.82	68.95	1.66994	Redundant	Not Used	611	0	0.00197	57	0.013	18	25	18	25	77	1	12	60	97400	3	350.221	1048.65	0	-1.38	45.16	11047	11047	MS2	4/68
P42920	50S ribosomal protein L3 OS=Bacillus subtilis (strain 168) GN=rplC PE=1 SV=2 - [RL3_BACSU]	Translation	Ribosome	rplC	K124(aaLength:209, 114~134)	GFQGAIkR	270	Unambiguous	K7(Label:13C(6)+Acetyl)	HCD	1	0	1	1	1		H	18900000	Light	2.00814	998.247	66.99	H	Excluded by Method	Not Used	303	0	0.00182	54	0.0025	14	24	17	31	58	1	41	60	1270000	2	462.771	924.536	0	-0.27	37.36	8273	8273	MS2	6/76
P42920	50S ribosomal protein L3 OS=Bacillus subtilis (strain 168) GN=rplC PE=1 SV=2 - [RL3_BACSU]	Translation	Ribosome	rplC	K189(aaLength:209, 179~199)	NLLLIkGNVPGAK	1357	Unambiguous	K6(Acetyl)	HCD	1	0	1	1			1.73	28300000	Light	2.00814	998.247	66.99	0.861492	Unique	Used	2051	0.002	0.02		0.015	14	23	16	21	41	1	32	60	154000	2	689.923	1378.84	0	-2.4	62.54	18471	18471	MS2	4/144
P42920	50S ribosomal protein L3 OS=Bacillus subtilis (strain 168) GN=rplC PE=1 SV=2 - [RL3_BACSU]	Translation	Ribosome	rplC	K56(aaLength:209, 46~66)	KTAENDGYEAIQLGFDDkR	3244	Unambiguous	K18(Acetyl)	HCD	1	0	1	1			L	10700000		2.00814	998.247	66.99	L	No Quan Values	Not Used		0	4.09e-06		3.1e-05	16	24	17	50	58	2	17	60	318000	3	738.023	2212.05	0	0.56	59.49	17101	17101	MS2	7/216
P42920	50S ribosomal protein L3 OS=Bacillus subtilis (strain 168) GN=rplC PE=1 SV=2 - [RL3_BACSU]	Translation	Ribosome	rplC	K81(aaLength:209, 71~91)	FVkELR	144	Unambiguous	K3(Acetyl)	HCD	1	0	1	1			1.535	44000000	Light	2.00814	998.247	66.99	0.764387	Unique	Used	413	0	0.000349	53	0.0013	17	24	17	34	59	1	17	60	663000	2	417.247	833.488	0	-0.56	40.82	9491	9491	MS2	4/52
P42923	50S ribosomal protein L10 OS=Bacillus subtilis (strain 168) GN=rplJ PE=1 SV=4 - [RL10_BACSU]	Translation	Ribosome	rplJ	K101(aaLength:166, 91~111)	VLNDFAkNHEALEIK	2493	Unambiguous	K7(Acetyl)	HCD	1	0	1	1			1.467	271000000	Light	1.72829	840.382	81.33	0.848817	Unique	Used	1373	0	1.4e-09		2.1e-06	17	27	20	65	125	1	18	60	1020000	3	594.985	1782.94	0	0.62	54.5	14949	14949	MS2	9/160
P42923	50S ribosomal protein L10 OS=Bacillus subtilis (strain 168) GN=rplJ PE=1 SV=4 - [RL10_BACSU]	Translation	Ribosome	rplJ	K53(aaLength:166, 43~63)	EANVEFkVYk	1095	Unambiguous	K7(Label:13C(6)+Acetyl); K10(Label:13C(6))	HCD	1	0	1	1			H	12700000		1.72829	840.382	81.33	H	Inconsistently Labeled	Not Used		0	0.000704		0.0051	14	26	19	30	92	1	33	60	544000	2	640.85	1280.69	0	0.09	50.63	13304	13304	MS2	5/100
P42924	50S ribosomal protein L23 OS=Bacillus subtilis (strain 168) GN=rplW PE=1 SV=2 - [RL23_BACSU]	Translation	Ribosome	rplW	K25(aaLength:95, 15~35)	kYTFEVDVR	750	Unambiguous	K1(Acetyl)	HCD	1	0	1	1			1.418	7770000	Light	1.93663	443.16	78.95	0.732202	Unique	Used	1476	0.001	0.00403	72	0.039	14	26	19	21	96	1	53	60	382000	2	599.81	1198.61	0	2.73	55.84	15525	15525	MS2	4/96
P42976	4-hydroxy-tetrahydrodipicolinate reductase OS=Bacillus subtilis (strain 168) GN=dapB PE=3 SV=2 - [DAPB_BACSU]	Amino acid metabolism	Lysine biosynthesis	dapB	K141(aaLength:267, 131~151)	FSkMAANYFEDVEIIELHHDQk	3664	Unambiguous	K3(Label:13C(6)+Acetyl); K22(Label:13C(6))	HCD	1	0	1	1			H	19100000		2.22112	59.3322	17.23	H	Inconsistently Labeled	Not Used		0	0.000212		0.027	14	26	19	22	88	1	14	60	437000	4	680.338	2718.33	0	1.2	73.9	23355	23355	MS2	5/244
P45694	Transketolase OS=Bacillus subtilis (strain 168) GN=tkt PE=3 SV=2 - [TKT_BACSU]	Carbohydrate metabolism	Pentose phosphate pathway	tkt	K317(aaLength:667, 307~327)	KEQEWNAQFAkYK	2317	Unambiguous	K11(Acetyl)	HCD	1	0	1	1			1.174	78000000	Light	1.42214	1484.43	77.06	0.825517	Unique	Used	1005	0	0.00101		0.00066	15	26	19	38	80	2	28	60	2260000	3	571.287	1711.85	0	0.93	49.96	13047	13047	MS2	14/144
P45694	Transketolase OS=Bacillus subtilis (strain 168) GN=tkt PE=3 SV=2 - [TKT_BACSU]	Carbohydrate metabolism	Pentose phosphate pathway	tkt	K350(aaLength:667, 340~360)	GELPKDWDQEVPVYEkGSSLASR	3624	Unambiguous	K16(Acetyl)	HCD	1	0	1	1			1.226	69300000	Light	1.42214	1484.43	77.06	0.862082	Unique	Used	2208	0	0.000232		0.018	20	27	20	25	109	2	0	60	150000	3	878.101	2632.29	0	-0.56	65.16	19587	19587	MS2	3/248
P45740	Phosphomethylpyrimidine synthase OS=Bacillus subtilis (strain 168) GN=thiC PE=1 SV=3 - [THIC_BACSU]	Metabolism of cofactors and vitamins	Thiamine metabolism	thiC	K108(aaLength:590, 98~118)	AIkPEDNGYkk	1231	Unambiguous	K3(Label:13C(6)); K10(Label:13C(6)+Acetyl); K11(Label:13C(6))	HCD	1	0	1	1			H	11800000		10.8979	2001.48	74.24	H	Inconsistently Labeled	Not Used		0	0.000158		0.03	14	26	19	22	94	1	18	60	356000	3	441.587	1322.75	0	0.33	28.92	5628	5628	MS2	4/112
P45740	Phosphomethylpyrimidine synthase OS=Bacillus subtilis (strain 168) GN=thiC PE=1 SV=3 - [THIC_BACSU]	Metabolism of cofactors and vitamins	Thiamine metabolism	thiC	K120(aaLength:590, 110~130)	AkPNVSYPGLkR	1374	Unambiguous	K2(Label:13C(6)); K11(Label:13C(6)+Acetyl)	HCD	1	0	1	1			H	62600000		10.8979	2001.48	74.24	H	Inconsistently Labeled	Not Used		0	0.00014		0.0017	15	25	18	33	70	1	18	60	398000	2	692.411	1383.81	0	0.18	41.03	9563	9563	MS2	5/128
P45740	Phosphomethylpyrimidine synthase OS=Bacillus subtilis (strain 168) GN=thiC PE=1 SV=3 - [THIC_BACSU]	Metabolism of cofactors and vitamins	Thiamine metabolism	thiC	K139(aaLength:590, 129~149)	AGQNVTQMHYAkk	1817	Unambiguous	K12(Label:13C(6)+Acetyl); K13(Label:13C(6))	HCD	1	0	1	1			H	155000000		10.8979	2001.48	74.24	H	Inconsistently Labeled	Not Used		0	2.81e-05	104	0.00084	15	27	20	39	121	1	4	60	425000	3	510.603	1529.79	0	0.49	34.02	7187	7187	MS2	6/136
P45740	Phosphomethylpyrimidine synthase OS=Bacillus subtilis (strain 168) GN=thiC PE=1 SV=3 - [THIC_BACSU]	Metabolism of cofactors and vitamins	Thiamine metabolism	thiC	K213(aaLength:590, 203~223)	INANIGNSAVTSSIEEEVEkmTWAIR	3746	Unambiguous	K20(Label:13C(6)+Acetyl); M21(Oxidation)	HCD	1	0	1	1	1		H	11200000	Light	10.8979	2001.48	74.24	H	Excluded by Method	Not Used	3167	0	5.45e-05		0.0055	14	27	20	30	110	1	14	60	123000	3	976.158	2926.46	0	0.84	84.34	27174	27174	MS2	6/296
P45740	Phosphomethylpyrimidine synthase OS=Bacillus subtilis (strain 168) GN=thiC PE=1 SV=3 - [THIC_BACSU]	Metabolism of cofactors and vitamins	Thiamine metabolism	thiC	K304(aaLength:590, 294~314)	YVPLTAkR	393	Unambiguous	K7(Label:13C(6)+Acetyl)	HCD	1	0	1	1			0.01	39600000	Light	10.8979	2001.48	74.24	0.000917612	Excluded by Method	Not Used	412	0.001	0.00855		0.021	14	25	18	22	72	1	41	60	528000	2	498.303	995.598	0	0.13	40.79	9477	9477	MS2	3/60
P45740	Phosphomethylpyrimidine synthase OS=Bacillus subtilis (strain 168) GN=thiC PE=1 SV=3 - [THIC_BACSU]	Metabolism of cofactors and vitamins	Thiamine metabolism	thiC	K400(aaLength:590, 390~410)	HDVQVMIEGPGHVPMHkIk	3237	Unambiguous	K17(Label:13C(6)+Acetyl); K19(Label:13C(6))	HCD	1	0	1	2			H	52400000		10.8979	2001.48	74.24	H	Inconsistently Labeled	Not Used		0	5.64e-07		5.3e-05	16	28	21	51	137	1	14	60	648000	4	552.297	2206.17	0	0.69	49.33	12782	12782	MS2	8/204
P45740	Phosphomethylpyrimidine synthase OS=Bacillus subtilis (strain 168) GN=thiC PE=1 SV=3 - [THIC_BACSU]	Metabolism of cofactors and vitamins	Thiamine metabolism	thiC	K534(aaLength:590, 524~544)	ALEYHDETLPAEGAkTAHFcSMcGPk	3770	Unambiguous	K15(Label:13C(6)+Acetyl); C20(Carbamidomethyl); C23(Carbamidomethyl); K26(Label:13C(6))	HCD	1	0	1	1			H	56100000		10.8979	2001.48	74.24	H	Inconsistently Labeled	Not Used		0	5.13e-08		9.6e-05	14	21	14	42	28	1	16	60	1150000	4	744.345	2974.36	0	0.86	55.75	15482	15482	MS2	13/244
P45740	Phosphomethylpyrimidine synthase OS=Bacillus subtilis (strain 168) GN=thiC PE=1 SV=3 - [THIC_BACSU]	Metabolism of cofactors and vitamins	Thiamine metabolism	thiC	K545(aaLength:590, 535~555)	TAHFcSMcGPkFcSMR	2964	Unambiguous	C5(Carbamidomethyl); C8(Carbamidomethyl); K11(Label:13C(6)+Acetyl); C13(Carbamidomethyl)	HCD	1	0	1	1	1		H	620000000	Light	10.8979	2001.48	74.24	H	Excluded by Method	Not Used	1189	0	1.23e-09		5.3e-06	13	13	13	53	3	1	12	60	2320000	3	675.617	2024.84	0	0.55	52.46	14055	14055	MS2	9/140
P45740	Phosphomethylpyrimidine synthase OS=Bacillus subtilis (strain 168) GN=thiC PE=1 SV=3 - [THIC_BACSU]	Metabolism of cofactors and vitamins	Thiamine metabolism	thiC	K79(aaLength:590, 69~89)	VYDTSGPYTDPEVTINIQEGLkPLR	3698	Unambiguous	K22(Label:13C(6)+Acetyl)	HCD	1	0	1	1	1		H	14100000	Light	10.8979	2001.48	74.24	H	Excluded by Method	Not Used	2918	0	6.77e-06		0.0042	15	28	21	33	155	0	7	60	173000	3	951.826	2853.46	0	1.06	75.58	24040	24040	MS2	5/228
P45743	Isochorismatase OS=Bacillus subtilis (strain 168) GN=dhbB PE=1 SV=1 - [DHBB_BACSU]	Metabolism of terpenoids and polyketides	Biosynthesis of siderophore group nonribosomal peptides	dhbB	K123(aaLength:312, 113~133)	IITELAPEDDDLVLTkWR	3180	Unambiguous	K16(Label:13C(6)+Acetyl)	HCD	1	0	1	1	1		H	141000000	Light	14.9091	1128.51	83.33	H	Excluded by Method	Not Used	3052	0	2.26e-11		2.2e-08	18	28	21	85	145	1	40	60	1410000	2	1088.09	2175.17	0	1.17	79.32	25517	25517	MS2	10/144
P45744	Isochorismate synthase DhbC OS=Bacillus subtilis (strain 168) GN=dhbC PE=1 SV=2 - [DHBC_BACSU]	Metabolism of terpenoids and polyketides	Biosynthesis of siderophore group nonribosomal peptides	dhbC	K11(aaLength:398, 1~21)	mLDQNVITETkAEHLLHEYQPGAFFLASPHR	3849	Unambiguous	M1(Oxidation); K11(Label:13C(6)+Acetyl)	HCD	1	0	1	1			0.064	19600000	Light	41.4759	885.86	62.31	0.00154307	Unique	Used	3072	0	0.000136		0.0078	15	27	20	29	116	1	33	60	186000	5	732.172	3656.83	0	1.59	80.24	25841	25841	MS2	6/348
P45744	Isochorismate synthase DhbC OS=Bacillus subtilis (strain 168) GN=dhbC PE=1 SV=2 - [DHBC_BACSU]	Metabolism of terpenoids and polyketides	Biosynthesis of siderophore group nonribosomal peptides	dhbC	K145(aaLength:398, 135~155)	IADGTLSkIVLSR	1504	Unambiguous	K8(Label:13C(6)+Acetyl)	HCD	1	0	1	1	1		H	94800000	Light	41.4759	885.86	62.31	H	Excluded by Method	Not Used	2143	0	2.11e-10	55	3.2e-11	16	23	16	108	45	1	30	60	3870000	2	710.927	1420.85	0	0.34	63.55	18924	18924	MS2	10/116
P45744	Isochorismate synthase DhbC OS=Bacillus subtilis (strain 168) GN=dhbC PE=1 SV=2 - [DHBC_BACSU]	Metabolism of terpenoids and polyketides	Biosynthesis of siderophore group nonribosomal peptides	dhbC	K36(aaLength:398, 26~46)	VLLAkGIcEIVPEADGQNQMETLSGR	3723	Unambiguous	K5(Label:13C(6)+Acetyl); C8(Carbamidomethyl)	HCD	1	0	1	1	1		H	21900000	Light	41.4759	885.86	62.31	H	Excluded by Method	Not Used	2975	0	3.59e-05		0.013	14	28	21	27	129	1	3	60	305000	3	959.492	2876.46	0	0.69	77.09	24633	24633	MS2	4/284
P45744	Isochorismate synthase DhbC OS=Bacillus subtilis (strain 168) GN=dhbC PE=1 SV=2 - [DHBC_BACSU]	Metabolism of terpenoids and polyketides	Biosynthesis of siderophore group nonribosomal peptides	dhbC	K385(aaLength:398, 375~395)	LYAGAGVVAGSKPEDELQETSAkFR	3637	Unambiguous	K23(Acetyl)	HCD	1	0	1	1			25.714	26300000	Light	41.4759	885.86	62.31	0.619975	Unique	Used	2028	0	2.38e-06		0.018	14	28	21	26	138	1	4	60	518000	3	889.121	2665.35	0	0.95	62.33	18372	18372	MS2	5/244
P45745	Dimodular nonribosomal peptide synthase OS=Bacillus subtilis (strain 168) GN=dhbF PE=1 SV=4 - [DHBF_BACSU]	Metabolism of terpenoids and polyketides	Biosynthesis of siderophore group nonribosomal peptides	dhbF	K1284(aaLength:2378, 1274~1294)	IEPEFHkR	579	Unambiguous	K7(Label:13C(6)+Acetyl)	HCD	1	0	1	1	1		H	37200000	Light	18.6616	3356.94	60.13	H	Excluded by Method	Not Used	252	0	8.5e-05	88	0.0037	14	27	20	32	108	1	49	60	470000	3	368.536	1103.59	0	0.03	36.18	7875	7875	MS2	7/60
P45745	Dimodular nonribosomal peptide synthase OS=Bacillus subtilis (strain 168) GN=dhbF PE=1 SV=4 - [DHBF_BACSU]	Metabolism of terpenoids and polyketides	Biosynthesis of siderophore group nonribosomal peptides	dhbF	K1522(aaLength:2378, 1512~1532)	IPHAcLPEQFEkQAALRPDAIAVVYENQELSYAELNER	3858	Unambiguous	C5(Carbamidomethyl); K12(Label:13C(6)+Acetyl)	HCD	1	0	1	1			0.179	32600000	Light	18.6616	3356.94	60.13	0.00959191	Unique	Used	3056	0	2.73e-08		1.1e-05	16	25	18	56	76	1	3	60	165000	4	1115.81	4460.23	0	-0.15	79.7	25652	25652	MS2	7/412
P45745	Dimodular nonribosomal peptide synthase OS=Bacillus subtilis (strain 168) GN=dhbF PE=1 SV=4 - [DHBF_BACSU]	Metabolism of terpenoids and polyketides	Biosynthesis of siderophore group nonribosomal peptides	dhbF	K2184(aaLength:2378, 2174~2194)	TLDDMAADYIkQIR	2300	Unambiguous	K11(Label:13C(6)+Acetyl)	HCD	1	0	1	1	1		H	7230000	Light	18.6616	3356.94	60.13	H	Excluded by Method	Not Used	2795	0	0.000891		0.007	16	26	19	28	97	1	40	60	257000	3	567.626	1700.86	0	0.7	73.08	22993	22993	MS2	4/116
P45745	Dimodular nonribosomal peptide synthase OS=Bacillus subtilis (strain 168) GN=dhbF PE=1 SV=4 - [DHBF_BACSU]	Metabolism of terpenoids and polyketides	Biosynthesis of siderophore group nonribosomal peptides	dhbF	K2308(aaLength:2378, 2298~2318)	NTYVNSVGILGSYkPk	2529	Unambiguous	K14(Label:13C(6)+Acetyl); K16(Label:13C(6))	HCD	1	0	1	1			H	33300000		18.6616	3356.94	60.13	H	Inconsistently Labeled	Not Used		0	7.32e-08		3.4e-06	16	27	20	62	112	0	26	60	604000	2	897.496	1793.98	0	0.7	65.06	19549	19549	MS2	7/180
P45745	Dimodular nonribosomal peptide synthase OS=Bacillus subtilis (strain 168) GN=dhbF PE=1 SV=4 - [DHBF_BACSU]	Metabolism of terpenoids and polyketides	Biosynthesis of siderophore group nonribosomal peptides	dhbF	K466(aaLength:2378, 456~476)	LVSLQDMFEkQAVLTPER	3156	Unambiguous	K10(Label:13C(6)+Acetyl)	HCD	1	0	1	1	1		H	38800000	Light	18.6616	3356.94	60.13	H	Excluded by Method	Not Used	3090	0	0.0011		0.067	21	28	21	20	134	1	15	60	57400	3	718.053	2152.14	0	1	80.93	26065	26065	MS2	3/188
P45745	Dimodular nonribosomal peptide synthase OS=Bacillus subtilis (strain 168) GN=dhbF PE=1 SV=4 - [DHBF_BACSU]	Metabolism of terpenoids and polyketides	Biosynthesis of siderophore group nonribosomal peptides	dhbF	K57(aaLength:2378, 47~67)	HVIkEAESLHVR	1634	Unambiguous	K4(Label:13C(6)+Acetyl)	HCD	1	0	1	1	1		H	196000000	Light	18.6616	3356.94	60.13	H	Excluded by Method	Not Used	344	0	0.000131	78	0.00068	15	26	19	38	96	1	29	60	283000	3	489.281	1465.83	0	4	38.6	8700	8700	MS2	8/120
P45859	2-methylcitrate dehydratase OS=Bacillus subtilis (strain 168) GN=prpD PE=2 SV=3 - [PRPD_BACSU]	Carbohydrate metabolism	Propanoate metabolism	prpD	K431(aaLength:472, 421~441)	LLEkFSDNLK	987	Unambiguous	K4(Acetyl)	HCD	1	0	1	1	1		L	6400000	Light	L	142.187	10.59	L	Excluded by Method	Not Used	1665	0	0.000986		0.019	14	27	20	25	110	1	55	60	341000	2	624.846	1248.68	0	0.71	57.81	16359	16359	MS2	5/96
P45947	Protein ArsC OS=Bacillus subtilis (strain 168) GN=arsC PE=1 SV=1 - [ARSC_BACSU]	Others	unknown	arsC	K116(aaLength:139, 106~126)	AQGTEEEkWAFFQR	2463	Unambiguous	K8(Acetyl)	HCD	1	0	1	1			0.176	4910000	Light	ND			ND	Unique	Used	2497	0	0.000753		0.012	14	23	16	23	45	1	29	60	159000	3	590.282	1768.83	0	1.14	68.09	20894	20894	MS2	4/152
P46208	Chaperone protein HtpG OS=Bacillus subtilis (strain 168) GN=htpG PE=3 SV=1 - [HTPG_BACSU]	Others	unknown	htpG	K253(aaLength:626, 243~263)	NKSELTDEDYEkFYAEK	3150	Unambiguous	K12(Acetyl)	HCD	1	0	1	1			0.932	11700000	Light	1.0357	566.436	49.04	0.899873	Unique	Used	1347	0	9.86e-05		0.00044	13	20	13	35	25	2	25	60	123000	3	717.664	2150.98	0	0.78	54.17	14806	14806	MS2	4/192
P46208	Chaperone protein HtpG OS=Bacillus subtilis (strain 168) GN=htpG PE=3 SV=1 - [HTPG_BACSU]	Others	unknown	htpG	K375(aaLength:626, 365~385)	DREkYETFYK	1503	Unambiguous	K4(Acetyl)	HCD	1	0	1	1			0.888	19500000	Light	1.0357	566.436	49.04	0.85739	Unique	Used	655	0	0.000517		0.0059	14	22	15	25	37	2	32	60	539000	3	474.23	1420.68	0	0.73	45.8	11309	11309	MS2	9/104
P46208	Chaperone protein HtpG OS=Bacillus subtilis (strain 168) GN=htpG PE=3 SV=1 - [HTPG_BACSU]	Others	unknown	htpG	K381(aaLength:626, 371~391)	YETFYkSFGR	1255	Unambiguous	K6(Acetyl)	HCD	1	0	1	1			1.045	16500000	Light	1.0357	566.436	49.04	1.00898	Unique	Used	1721	0	1.06e-05		0.00016	15	22	15	41	36	1	16	60	541000	2	670.32	1339.63	0	0.82	58.65	16718	16718	MS2	5/88
P46208	Chaperone protein HtpG OS=Bacillus subtilis (strain 168) GN=htpG PE=3 SV=1 - [HTPG_BACSU]	Others	unknown	htpG	K431(aaLength:626, 421~441)	MPEEQkFIYYATGDSYDR	3296	Unambiguous	K6(Acetyl)	HCD	1	0	1	1			0.823	15200000	Light	1.0357	566.436	49.04	0.794631	Unique	Used	2729	0	1.91e-05		0.0011	13	19	13	29	16	1	43	60	302000	3	752.337	2255	0	0.65	71.78	22460	22460	MS2	5/188
P46327	Uncharacterized protein YxbC OS=Bacillus subtilis (strain 168) GN=yxbC PE=1 SV=1 - [YXBC_BACSU]	Others	unknown	yxbC	K48(aaLength:330, 38~58)	FTSIPGFEkVR	1229	Unambiguous	K9(Acetyl)	HCD	1	0	1	1			0.083	251000000	Light	0.0622341	345.115	56.36	1.33367	Unique	Used	1998	0	1.47e-06		0.00078	15	28	21	39	127	1	14	60	2700000	2	661.859	1322.71	0	-0.09	62	18219	18219	MS2	7/88
P46328	Uncharacterized protein YxbD OS=Bacillus subtilis (strain 168) GN=yxbD PE=4 SV=2 - [YXBD_BACSU]	Others	unknown	yxbD	K115(aaLength:159, 105~125)	LITTNDNIHALAFYQkR	3020	Unambiguous	K16(Acetyl)	HCD	1	0	1	1			0.191	30000000	Light	ND			ND	Unique	Used	1923	0	3.27e-05	126	0.021	14	28	21	25	145	1	36	60	384000	3	687.37	2060.1	0	1.82	60.82	17699	17699	MS2	4/176
P46336	Protein IolS OS=Bacillus subtilis (strain 168) GN=iolS PE=1 SV=1 - [IOLS_BACSU]	Others	unknown	iolS	K187(aaLength:310, 177~197)	EAEkTFFPYTK	1438	Unambiguous	K4(Acetyl)	HCD	1	0	1	1			0.395	23500000	Light	0.3938	604.618	87.42	1.00305	Unique	Used	1663	0	0.00136		0.015	14	24	17	23	56	1	32	60	673000	2	701.848	1402.69	0	-0.48	57.81	16356	16356	MS2	4/108
P46347	Endoribonuclease YbeY OS=Bacillus subtilis (strain 168) GN=ybeY PE=3 SV=3 - [YBEY_BACSU]	Others	unknown	ybeY	K155(aaLength:157, 145~157)	QkELLDAYGLkR	1702	Unambiguous	K2(Label:13C(6)); K11(Label:13C(6)+Acetyl)	HCD	1	0	1	1			H	3020000		ND			H	Inconsistently Labeled	Not Used		0	0.00111		0.027	14	24	17	21	60	2	63	60	195000	3	496.626	1487.86	0	0.33	53.2	14380	14380	MS2	4/132
P46353	Phosphopentomutase OS=Bacillus subtilis (strain 168) GN=drm PE=3 SV=3 - [DEOB_BACSU]	Carbohydrate metabolism	Pentose phosphate pathway	drm	K209(aaLength:394, 199~219)	IIARPFVGEPGQFkR	2435	Unambiguous	K14(Acetyl)	HCD	1	0	1	1			0.8	16000000	Light	0.863619	237.958	34.01	0.926335	Unique	Used	1388	0	2.76e-05		0.0026	14	26	19	32	81	1	5	60	255000	3	586.335	1756.99	0	3.31	54.61	15000	15000	MS2	4/156
P46353	Phosphopentomutase OS=Bacillus subtilis (strain 168) GN=drm PE=3 SV=3 - [DEOB_BACSU]	Carbohydrate metabolism	Pentose phosphate pathway	drm	K220(aaLength:394, 210~230)	TPNRHDYALkPFDR	2474	Unambiguous	K10(Acetyl)	HCD	1	0	1	1			0.776	16300000	Light	0.863619	237.958	34.01	0.898545	Unique	Used	660	0	0.000146		0.0072	14	26	19	28	96	1	6	60	559000	3	591.301	1771.89	0	0.06	45.86	11333	11333	MS2	5/148
P46354	Purine nucleoside phosphorylase 1 OS=Bacillus subtilis (strain 168) GN=punA PE=1 SV=1 - [PUNA_BACSU]	Nucleotide metabolism	Purine metabolism	punA	K261(aaLength:271, 251~271)	AGFLkLVk	255	Unambiguous	K5(Label:13C(6)+Acetyl); K8(Label:13C(6))	HCD	1	0	1	1			H	31200000		0.665878	350.863	73.8	H	Inconsistently Labeled	Not Used		0	0.000238	7	0.00044	13	17	13	34	11	1	35	60	2090000	2	465.315	929.622	0	0.14	59.95	17308	17308	MS2	6/68
P46898	50S ribosomal protein L6 OS=Bacillus subtilis (strain 168) GN=rplF PE=1 SV=2 - [RL6_BACSU]	Translation	Ribosome	rplF	K45(aaLength:179, 35~55)	TFHPDMEIkVEDNVLTVARPSDQK	3697	Unambiguous	K9(Acetyl)	HCD	1	0	1	1			1.641	31300000	Light	1.9287	315.204	70.39	0.850832	Unique	Used	2464	0	1.78e-05		0.0054	14	27	20	30	121	1	11	60	391000	4	703.606	2811.4	0	1.31	67.64	20693	20693	MS2	10/244
P46899	50S ribosomal protein L18 OS=Bacillus subtilis (strain 168) GN=rplR PE=1 SV=1 - [RL18_BACSU]	Translation	Ribosome	rplR	K83(aaLength:120, 73~93)	VGELVAkR	248	Unambiguous	K7(Acetyl)	HCD	1	0	1	1			1.619	17800000	Light	1.99075	308.598	53.33	0.81326	Unique	Used	283	0	4.18e-06	73	1.7e-05	18	25	18	53	73	1	21	60	787000	2	457.277	913.546	0	-0.18	36.98	8135	8135	MS2	5/60
P46906	Arginine--tRNA ligase OS=Bacillus subtilis (strain 168) GN=argS PE=3 SV=2 - [SYR_BACSU]	Translation	Aminoacyl-tRNA biosynthesis	argS	K240(aaLength:556, 230~250)	EYGLkYELEK	1200	Unambiguous	K5(Acetyl)	HCD	1	0	1	1			1.071	30200000	Light	1.13458	920.119	69.96	0.943959	Unique	Used	1572	0	7.55e-05		0.0053	14	25	18	29	76	1	34	60	979000	2	657.335	1313.66	0	0	56.73	15900	15900	MS2	7/92
P46911	Menaquinol-cytochrome c reductase iron-sulfur subunit OS=Bacillus subtilis (strain 168) GN=qcrA PE=3 SV=1 - [QCRA_BACSU]	Energy metabolism	Oxidative phosphorylation	qcrA	K88(aaLength:167, 78~98)	SAWVFkNGDEIVALSPIcK	3182	Unambiguous	K6(Acetyl); C18(Carbamidomethyl)	HCD	1	0	1	1	1		L	20100000	Light	0.0110953	125.916	41.92	L	Excluded by Method	Not Used	3041	0	2e-07	102	1.2e-05	16	27	20	56	107	1	23	60	217000	3	726.042	2176.11	0	0.45	78.92	25369	25369	MS2	6/196
P46920	Glycine betaine transport ATP-binding protein OpuAA OS=Bacillus subtilis (strain 168) GN=opuAA PE=1 SV=3 - [OPUAA_BACSU]	Membrane transport	ABC transporters	opuAA	K17(aaLength:418, 7~27)	VSkIFGK	118	Unambiguous	K3(Acetyl)	HCD	1	0	1	1			0.777	13800000	Light	0.717115	752.223	58.13	1.08351	Unique	Used	438	0.003	0.0279	51	0.0049	17	24	17	28	57	1	18	60	714000	2	410.75	820.493	0	0.33	41.6	9761	9761	MS2	4/64
P46922	Glycine betaine-binding protein OpuAC OS=Bacillus subtilis (strain 168) GN=opuAC PE=1 SV=1 - [OPUAC_BACSU]	Membrane transport	ABC transporters	opuAC	K130(aaLength:293, 120~140)	kGFSkEQPNAAk	1270	Unambiguous	K1(Label:13C(6)); K5(Label:13C(6)+Acetyl); K12(Label:13C(6))	HCD	1	0	1	1			H	7490000		0.654043	203.446	33.11	H	Inconsistently Labeled	Not Used		0.002	0.0163		0.017	14	28	21	26	133	2	18	60	460000	3	455.594	1364.77	0	-0.57	28.86	5605	5605	MS2	8/132
P46922	Glycine betaine-binding protein OpuAC OS=Bacillus subtilis (strain 168) GN=opuAC PE=1 SV=1 - [OPUAC_BACSU]	Membrane transport	ABC transporters	opuAC	K182(aaLength:293, 172~192)	HkDQIAEWTkGVQk	2358	Unambiguous	K2(Label:13C(6)); K10(Label:13C(6)+Acetyl); K14(Label:13C(6))	HCD	1	0	1	1			H	16500000		0.654043	203.446	33.11	H	Inconsistently Labeled	Not Used		0.001	0.00407		0.005	14	27	20	30	104	2	23	60	341000	3	576.658	1727.96	0	0.69	44.24	10712	10712	MS2	4/152
P49787	Biotin carboxylase 1 OS=Bacillus subtilis (strain 168) GN=accC1 PE=3 SV=3 - [ACCC1_BACSU]	Lipid metabolism	Fatty acid biosynthesis	accC1	K347(aaLength:450, 337~357)	INAENPSkNFMPSPGEIk	2956	Unambiguous	K8(Label:13C(6)+Acetyl); K18(Label:13C(6))	HCD	1	0	1	1			H	22000000		1.15333	519.651	48	H	Inconsistently Labeled	Not Used		0	0.000348		0.034	14	27	20	22	115	1	0	60	252000	2	1014.02	2027.03	0	-0.63	59.97	17319	17319	MS2	5/200
P49814	Malate dehydrogenase OS=Bacillus subtilis (strain 168) GN=mdh PE=1 SV=3 - [MDH_BACSU]	Carbohydrate metabolism	Citrate cycle (TCA cycle)	mdh	K204(aaLength:312, 194~214)	YSYAGGIPLETLIPkER	2851	Unambiguous	K15(Acetyl)	HCD	1	0	1	1			0.379	485000000	Light	0.388364	1773.52	75.32	0.975888	Unique	Used	2982	0	5.05e-10		6.6e-07	17	27	20	70	122	1	0	44	8350000	2	975.023	1949.04	0	0.48	77.17	24665	24665	MS2	12/136
P49849	DNA mismatch repair protein MutS OS=Bacillus subtilis (strain 168) GN=mutS PE=3 SV=3 - [MUTS_BACSU]	Replication and repair	Mismatch repair	mutS	K557(aaLength:858, 547~567)	HYTkPEFSkDEVEVIEGR	3249	Unambiguous	K4(Label:13C(6)+Acetyl); K9(Label:13C(6))	HCD	1	0	1	2			H	5740000		ND			H	Inconsistently Labeled	Not Used		0	5.58e-05	111	0.0024	20	27	20	34	118	1	41	60	75900	4	555.037	2217.12	0	0.71	54.96	15151	15151	MS2	4/192
P50620	Ribonucleoside-diphosphate reductase subunit alpha OS=Bacillus subtilis (strain 168) GN=nrdE PE=3 SV=1 - [RIR1_BACSU]	Nucleotide metabolism	Purine metabolism	nrdE	K228(aaLength:700, 218~238)	GVVGVMkLLDNAFR	1914	Unambiguous	K7(Acetyl)	HCD	1	0	1	1			1.005	10900000	Light	1.49906	250.863	22.43	0.67042	Unique	Used	3221	0	6.56e-07	102	8.4e-05	16	27	20	48	112	1	15	60	193000	2	780.932	1560.86	0	-0.48	90.63	29166	29166	MS2	6/132
P50743	GTPase Der OS=Bacillus subtilis (strain 168) GN=der PE=1 SV=1 - [DER_BACSU]	Others	unknown	der	K429(aaLength:436, 419~436)	DAFGFEGTPIkIFAR	2315	Unambiguous	K11(Label:13C(6)+Acetyl)	HCD	1	0	1	1	1		H	16500000	Light	1.92123	270.845	21.56	H	Excluded by Method	Not Used	3144	0	3.65e-06	118	0.0015	15	28	21	36	132	1	23	60	348000	2	858.956	1716.91	0	0.21	82.86	26668	26668	MS2	6/128
P50840	Putative RNA methyltransferase YpsC OS=Bacillus subtilis (strain 168) GN=ypsC PE=3 SV=1 - [YPSC_BACSU]	Others	unknown	ypsC	K163(aaLength:385, 153~173)	DQALITLDSSGTGLHkR	2657	Unambiguous	K16(Acetyl)	HCD	1	0	1	1			0.988	17300000	Light	L	83.3918	10.91	ND	Unique	Used	1404	0	6.19e-08		0.00017	16	28	21	46	141	1	18	60	519000	3	618.663	1853.97	0	1.16	54.78	15068	15068	MS2	9/188
P50849	Polyribonucleotide nucleotidyltransferase OS=Bacillus subtilis (strain 168) GN=pnp PE=1 SV=3 - [PNP_BACSU]	Folding, sorting and degradation	RNA degradation	pnp	K280(aaLength:705, 270~290)	NAVVAkFEDEEHDEDTIK	3111	Unambiguous	K6(Acetyl)	HCD	1	0	1	1			0.955	80100000	Light	1.05492	1600.21	61.56	0.905281	Unique	Used	1645	0	0.000245		0.011	14	22	15	22	34	1	27	60	666000	3	711	2130.99	0	1.47	57.61	16271	16271	MS2	6/204
P50849	Polyribonucleotide nucleotidyltransferase OS=Bacillus subtilis (strain 168) GN=pnp PE=1 SV=3 - [PNP_BACSU]	Folding, sorting and degradation	RNA degradation	pnp	K79(aaLength:705, 69~89)	IPGGFIkR	278	Unambiguous	K7(Acetyl)	HCD	1	0	1	1			1.483	42700000	Light	1.05492	1600.21	61.56	1.40579	Unique	Used	807	0	1.84e-05		2.8e-05	19	26	19	52	87	1	23	60	1720000	2	465.282	929.557	0	0.64	47.73	12082	12082	MS2	7/60
P50863	Protein mrp homolog SalA OS=Bacillus subtilis (strain 168) GN=salA PE=2 SV=1 - [SALA_BACSU]	Others	unknown	salA	K88(aaLength:352, 78~98)	FEELPEETVAkFR	2152	Unambiguous	K11(Acetyl)	HCD	1	0	1	1			0.81	14400000	Light	0.611292	201.334	38.07	1.32506	Unique	Used	2303	0	2.45e-06		0.00011	17	26	19	46	85	1	32	60	528000	3	546.278	1636.82	0	-0.96	65.81	19881	19881	MS2	9/104
P50866	ATP-dependent Clp protease ATP-binding subunit ClpX OS=Bacillus subtilis (strain 168) GN=clpX PE=2 SV=3 - [CLPX_BACSU]	Others	unknown	clpX	K3(aaLength:420, 1~13)	FkFNEEk	391	Unambiguous	K2(Label:13C(6)+Acetyl); K7(Label:13C(6))	HCD	1	0	1	1			H	37100000		1.10553	1159.4	62.14	H	Inconsistently Labeled	Not Used		0	0.00101	77	0.0074	16	26	19	27	80	1	22	60	421000	2	498.265	995.524	0	0.03	41.35	9673	9673	MS2	3/68
P50866	ATP-dependent Clp protease ATP-binding subunit ClpX OS=Bacillus subtilis (strain 168) GN=clpX PE=2 SV=3 - [CLPX_BACSU]	Others	unknown	clpX	K322(aaLength:420, 312~332)	LDEEALVAILTkPk	2040	Unambiguous	K12(Label:13C(6)+Acetyl); K14(Label:13C(6))	HCD	1	0	1	1			H	24100000		1.10553	1159.4	62.14	H	Inconsistently Labeled	Not Used		0	0.000151		0.00014	15	22	15	41	35	0	14	60	614000	3	531.989	1593.95	0	1.36	81.04	26099	26099	MS2	5/112
P50866	ATP-dependent Clp protease ATP-binding subunit ClpX OS=Bacillus subtilis (strain 168) GN=clpX PE=2 SV=3 - [CLPX_BACSU]	Others	unknown	clpX	K94(aaLength:420, 84~104)	SLAVAVYNHYkR	1623	Unambiguous	K11(Acetyl)	HCD	1	0	1	1			1.091	19800000	Light	1.10553	1159.4	62.14	0.986853	Unique	Used	1054	0	6.82e-05		0.043	14	26	20	21	100	1	47	60	396000	3	488.266	1462.78	0	1.86	50.64	13307	13307	MS2	5/104
P52035	Glutathione peroxidase homolog BsaA OS=Bacillus subtilis (strain 168) GN=bsaA PE=3 SV=1 - [BSAA_BACSU]	Lipid metabolism	Arachidonic acid metabolism	bsaA	K128(aaLength:160, 118~138)	WNFTkFIVDR	1325	Unambiguous	K5(Acetyl)	HCD	1	0	1	1			0.351	20500000	Light	0.380839	33.79	15	0.921648	Unique	Used	3034	0	7.26e-05		0.0035	14	27	20	32	104	1	40	60	257000	2	684.36	1367.71	0	1.63	78.5	25211	25211	MS2	5/104
P52996	3-methyl-2-oxobutanoate hydroxymethyltransferase OS=Bacillus subtilis (strain 168) GN=panB PE=3 SV=1 - [PANB_BACSU]	Metabolism of cofactors and vitamins	Pantothenate and CoA biosynthesis	panB	K9(aaLength:277, 1~19)	TkLDFLkMk	797	Unambiguous	K2(Label:13C(6)); K7(Label:13C(6)+Acetyl); K9(Label:13C(6))	HCD	1	0	1	2			H	42700000		2.60874	231.566	47.29	H	Inconsistently Labeled	Not Used		0.001	0.00278	44	0.01	14	22	15	23	36	2	24	60	1780000	2	592.367	1183.73	0	0.51	55.8	15505	15505	MS2	4/92
P53001	Aspartate aminotransferase OS=Bacillus subtilis (strain 168) GN=aspB PE=3 SV=1 - [AAT1_BACSU]	Amino acid metabolism	Alanine, aspartate and glutamate metabolism	aspB	K214(aaLength:393, 204~224)	kHVSIAQLSDR	1140	Unambiguous	K1(Label:13C(6)+Acetyl)	HCD	1	0	1	1			0.01	41900000	Light	2.37715	887.361	68.19	0.00420672	Excluded by Method	Not Used	496	0	0.00121		0.00025	15	27	20	43	104	1	33	60	556000	3	434.58	1301.73	0	0.05	43.22	10330	10330	MS2	9/120
P53001	Aspartate aminotransferase OS=Bacillus subtilis (strain 168) GN=aspB PE=3 SV=1 - [AAT1_BACSU]	Amino acid metabolism	Alanine, aspartate and glutamate metabolism	aspB	K338(aaLength:393, 328~348)	EAAQScGFkDVDEFVK	2688	Unambiguous	C6(Carbamidomethyl); K9(Acetyl)	HCD	1	0	1	1			1.817	80700000	Light	2.37715	887.361	68.19	0.764361	Unique	Used	2034	0	8.23e-10		4.9e-08	13	20	13	73	20	1	38	60	519000	2	936.427	1871.85	0	-0.93	62.4	18406	18406	MS2	10/168
P53001	Aspartate aminotransferase OS=Bacillus subtilis (strain 168) GN=aspB PE=3 SV=1 - [AAT1_BACSU]	Amino acid metabolism	Alanine, aspartate and glutamate metabolism	aspB	K391(aaLength:393, 381~393)	FVEkHS	68	Unambiguous	K4(Label:13C(6)+Acetyl)	HCD	1	0	1	1	1		H	23200000	Light	2.37715	887.361	68.19	H	Excluded by Method	Not Used	25	0.003	0.0379	60	0.0048	18	25	18	29	71	1	4	60	1190000	2	397.711	794.414	0	-0.1	25.72	4722	4722	MS2	4/44
P53001	Aspartate aminotransferase OS=Bacillus subtilis (strain 168) GN=aspB PE=3 SV=1 - [AAT1_BACSU]	Amino acid metabolism	Alanine, aspartate and glutamate metabolism	aspB	K62(aaLength:393, 52~72)	SmNEGHTkYTPSGGLAELk	3023	Unambiguous	M2(Oxidation); K8(Label:13C(6)+Acetyl); K19(Label:13C(6))	HCD	1	0	1	1			H	29300000		2.37715	887.361	68.19	H	Inconsistently Labeled	Not Used		0	8.19e-07		0.00054	15	26	19	40	96	1	26	60	831000	3	697.347	2090.03	0	-0.19	48.05	12224	12224	MS2	7/208
P53001	Aspartate aminotransferase OS=Bacillus subtilis (strain 168) GN=aspB PE=3 SV=1 - [AAT1_BACSU]	Amino acid metabolism	Alanine, aspartate and glutamate metabolism	aspB	K79(aaLength:393, 69~89)	NSIAEkFKR	661	Unambiguous	K6(Acetyl)	HCD	1	0	1	1			2.289	14500000	Light	2.37715	887.361	68.19	0.962918	Unique	Used	458	0	0.000189		0.0013	15	27	20	36	112	2	34	60	356000	3	378.88	1134.63	0	-0.15	42.12	9936	9936	MS2	6/96
P53555	L-Lysine-8-amino-7-oxononanoate aminotransferase OS=Bacillus subtilis (strain 168) GN=bioK PE=1 SV=1 - [BIOK_BACSU]	Metabolism of cofactors and vitamins	Biotin metabolism	bioK	K129(aaLength:448, 119~139)	MAFQYWkNIGkPEk	2540	Unambiguous	K7(Label:13C(6)+Acetyl); K11(Label:13C(6)); K14(Label:13C(6))	HCD	1	0	1	1			H	20600000		1.74069	851.391	78.79	H	Inconsistently Labeled	Not Used		0	0.000879		0.074	14	28	21	20	139	1	21	60	195000	3	600.66	1799.96	0	0.01	62.51	18457	18457	MS2	3/144
P53555	L-Lysine-8-amino-7-oxononanoate aminotransferase OS=Bacillus subtilis (strain 168) GN=bioK PE=1 SV=1 - [BIOK_BACSU]	Metabolism of cofactors and vitamins	Biotin metabolism	bioK	K350(aaLength:448, 340~360)	kLHFLLQDLHALPHVGDIR	3330	Unambiguous	K1(Label:13C(6)+Acetyl)	HCD	1	0	1	1			H	974000		1.74069	851.391	78.79	H	No Quan Values	Not Used		0	2.37e-05	51	0.00092	17	24	17	35	59	1	21	60	181000	4	568.328	2270.29	0	0.89	72.57	22799	22799	MS2	4/216
P53557	Biotin synthase OS=Bacillus subtilis (strain 168) GN=bioB PE=3 SV=1 - [BIOB_BACSU]	Metabolism of cofactors and vitamins	Biotin metabolism	bioB	K79(aaLength:335, 69~89)	SGLcPENcGYcSQSAISkAPIESYR	3729	Unambiguous	C4(Carbamidomethyl); C8(Carbamidomethyl); C11(Carbamidomethyl); K18(Label:13C(6)+Acetyl)	HCD	1	0	1	1	1		H	22300000	Light	1.53928	455.346	57.61	H	Excluded by Method	Not Used	1831	0	9.83e-06		0.00025	13	19	13	36	19	1	28	60	514000	3	961.432	2882.28	0	-0.98	59.93	17298	17298	MS2	5/264
P54159	Uncharacterized protein YpbR OS=Bacillus subtilis (strain 168) GN=ypbR PE=4 SV=1 - [YPBR_BACSU]	Others	unknown	ypbR	K891(aaLength:1193, 881~901)	EELVGKPESFYNQFSkVR	3231	Unambiguous	K16(Acetyl)	HCD	1	0	1	1			0.329	10600000	Light	ND			ND	Unique	Used	2067	0	0.000477		0.049	14	27	20	21	125	1	7	60	268000	3	733.708	2199.11	0	0.85	62.66	18527	18527	MS2	3/184
P54169	Uncharacterized protein YpgR OS=Bacillus subtilis (strain 168) GN=ypgR PE=4 SV=1 - [YPGR_BACSU]	Others	unknown	ypgR	K141(aaLength:377, 131~151)	FQQAILkLR	746	Unambiguous	K7(Acetyl)	HCD	1	0	1	1			0.887	13300000	Light	0.904472	486.684	64.19	0.980682	Unique	Used	1635	0	8.91e-06		4.3e-05	15	23	16	48	50	1	21	60	632000	2	579.854	1158.7	0	0.51	57.54	16240	16240	MS2	6/92
P54375	Superoxide dismutase [Mn] OS=Bacillus subtilis (strain 168) GN=sodA PE=1 SV=5 - [SODM_BACSU]	Others	unknown	sodA	K41(aaLength:202, 31~51)	HHNTYVTNLNkAVEGNTALANK	3496	Unambiguous	K11(Acetyl)	HCD	1	0	1	1			0.592	125000000	Light	0.685302	926.057	77.23	0.863853	Unique	Used	984	0	0.000818		0.024	14	28	21	24	129	1	9	60	269000	4	613.565	2451.24	0	0.94	49.68	12930	12930	MS2	6/244
P54377	Probable glycine dehydrogenase [decarboxylating] subunit 2 OS=Bacillus subtilis (strain 168) GN=gcvPB PE=3 SV=1 - [GCSPB_BACSU]	Amino acid metabolism	Glycine, serine and threonine metabolism	gcvPB	K325(aaLength:488, 315~335)	VkPYYGNFGINVR	1807	Unambiguous	K2(Acetyl)	HCD	1	0	1	1			L	9340000		0.233575	432.681	50.41	L	No Quan Values	Not Used		0	0.000204	129	0.033	14	27	20	23	120	0	0	60	219000	2	784.917	1568.83	0	2.43	62.58	18488	18488	MS2	4/140
P54377	Probable glycine dehydrogenase [decarboxylating] subunit 2 OS=Bacillus subtilis (strain 168) GN=gcvPB PE=3 SV=1 - [GCSPB_BACSU]	Amino acid metabolism	Glycine, serine and threonine metabolism	gcvPB	K380(aaLength:488, 370~390)	HckHEFVLSGK	1370	Unambiguous	C2(Carbamidomethyl); K3(Acetyl)	HCD	1	0	1	1			0.232	27400000	Light	0.233575	432.681	50.41	0.993258	Unique	Used	217	0	2.33e-05	60	0.0056	14	26	19	29	83	1	24	60	1230000	3	461.899	1383.68	0	-0.57	34.97	7464	7464	MS2	9/112
P54377	Probable glycine dehydrogenase [decarboxylating] subunit 2 OS=Bacillus subtilis (strain 168) GN=gcvPB PE=3 SV=1 - [GCSPB_BACSU]	Amino acid metabolism	Glycine, serine and threonine metabolism	gcvPB	K83(aaLength:488, 73~93)	NHGVDSGFYPLGScTMkYNPk	3465	Unambiguous	C14(Carbamidomethyl); K17(Label:13C(6)+Acetyl); K21(Label:13C(6))	HCD	1	0	1	1			H	9760000		0.233575	432.681	50.41	H	Inconsistently Labeled	Not Used		0.001	0.0081		0.0086	15	22	15	23	33	1	7	60	277000	3	809.38	2426.12	0	-2.77	59.63	17165	17165	MS2	4/240
P54378	Aminomethyltransferase OS=Bacillus subtilis (strain 168) GN=gcvT PE=1 SV=2 - [GCST_BACSU]	Amino acid metabolism	Glycine, serine and threonine metabolism	gcvT	K167(aaLength:362, 157~177)	NLTDADVSALkPFAFIDEADISGR	3608	Unambiguous	K11(Acetyl)	HCD	1	0	1	1			0.124	40300000	Light	0.140138	857.623	69.61	0.884843	Unique	Used	3213	0.001	0.00644	117	0.046	14	27	20	21	120	0	38	60	68300	3	869.765	2607.28	0	-4.97	88.4	28499	28499	MS2	4/276
P54378	Aminomethyltransferase OS=Bacillus subtilis (strain 168) GN=gcvT PE=1 SV=2 - [GCST_BACSU]	Amino acid metabolism	Glycine, serine and threonine metabolism	gcvT	K209(aaLength:362, 199~219)	SDDAMHIWkK	1065	Unambiguous	K9(Acetyl)	HCD	1	0	1	2			0.143	33800000	Light	0.140138	857.623	69.61	1.02042	Redundant	Not Used	771	0	0.000228		0.015	14	22	15	20	34	1	55	60	198000	3	424.873	1272.6	0	0.45	47.41	11940	11940	MS2	4/76
P54378	Aminomethyltransferase OS=Bacillus subtilis (strain 168) GN=gcvT PE=1 SV=2 - [GCST_BACSU]	Amino acid metabolism	Glycine, serine and threonine metabolism	gcvT	K293(aaLength:362, 283~303)	LVGLEMIEkGIPR	1754	Unambiguous	K9(Label:13C(6)+Acetyl)	HCD	1	0	1	1	1		H	6420000	Light	0.140138	857.623	69.61	H	Excluded by Method	Not Used	2979	0	0.000114		0.028	14	25	18	21	78	1	42	60	188000	2	751.939	1502.87	0	0.51	77.14	24652	24652	MS2	5/112
P54378	Aminomethyltransferase OS=Bacillus subtilis (strain 168) GN=gcvT PE=1 SV=2 - [GCST_BACSU]	Amino acid metabolism	Glycine, serine and threonine metabolism	gcvT	K361(aaLength:362, 351~362)	TPFYkR	177	Unambiguous	K5(Acetyl)	HCD	1	0	1	1			0.165	29700000	Light	0.140138	857.623	69.61	1.17741	Unique	Used	360	0.002	0.0171		0.025	14	25	18	22	77	1	16	60	1210000	2	427.232	853.456	0	-0.26	39.07	8868	8868	MS2	4/44
P54381	Glycine--tRNA ligase beta subunit OS=Bacillus subtilis (strain 168) GN=glyS PE=3 SV=2 - [SYGB_BACSU]	Translation	Aminoacyl-tRNA biosynthesis	glyS	K46(aaLength:679, 36~56)	NITHGEVkLFNTPR	2217	Unambiguous	K8(Acetyl)	HCD	1	0	1	1			1.103	12800000	Light	1.27916	738.117	36.23	0.862282	Unique	Used	1145	0	3.31e-06	111	0.0043	14	27	20	32	125	1	4	60	469000	3	556.634	1667.89	0	1.43	51.89	13802	13802	MS2	8/156
P54381	Glycine--tRNA ligase beta subunit OS=Bacillus subtilis (strain 168) GN=glyS PE=3 SV=2 - [SYGB_BACSU]	Translation	Aminoacyl-tRNA biosynthesis	glyS	K89(aaLength:679, 79~99)	IALDADGNWTkAAIGFSk	2815	Unambiguous	K11(Label:13C(6)+Acetyl); K18(Label:13C(6))	HCD	1	0	1	1			H	4760000		1.27916	738.117	36.23	H	Inconsistently Labeled	Not Used		0	0.000818	117	0.011	16	27	20	27	124	1	49	60	247000	2	966.521	1932.04	0	4.43	72.65	22827	22827	MS2	4/176
P54418	Phosphoenolpyruvate carboxykinase [ATP] OS=Bacillus subtilis (strain 168) GN=pckA PE=3 SV=3 - [PCKA_BACSU]	Carbohydrate metabolism	Pyruvate metabolism	pckA	K31(aaLength:527, 21~41)	HNLSAAQLTEkVLSR	2314	Unambiguous	K11(Acetyl)	HCD	1	0	1	1		1	L	13100000	Light	0.0286006	682.744	61.67	L	Excluded by Method	Not Used	2157	0	1.42e-06	77	2.1e-05	20	27	20	54	104	1	13	60	226000	3	570.317	1708.94	0	0.74	63.76	19018	19018	MS2	6/164
P54418	Phosphoenolpyruvate carboxykinase [ATP] OS=Bacillus subtilis (strain 168) GN=pckA PE=3 SV=3 - [PCKA_BACSU]	Carbohydrate metabolism	Pyruvate metabolism	pckA	K375(aaLength:527, 365~385)	EQAMYHFLSGYTSkLAGTER	3410	Unambiguous	K14(Acetyl)	HCD	1	0	1	1			L	30300000		0.0286006	682.744	61.67	L	No Quan Values	Not Used		0	8.8e-07		8e-05	15	25	18	46	70	1	41	60	615000	3	777.708	2331.11	0	0.85	72.24	22656	22656	MS2	7/224
P54419	S-adenosylmethionine synthase OS=Bacillus subtilis (strain 168) GN=metK PE=3 SV=2 - [METK_BACSU]	Amino acid metabolism	Cysteine and methionine metabolism	metK	K236(aaLength:400, 226~246)	EHVINPVVPEELIDEETkYFINPTGR	3782	Unambiguous	K18(Label:13C(6)+Acetyl)	HCD	1	0	1	1			0.023	45700000	Light	1.99462	619.687	47	0.011531	Unique	Used	3209	0	4.58e-07		0.00048	15	28	21	41	130	1	3	60	317000	3	1029.53	3086.58	0	-0.13	87.31	28185	28185	MS2	6/284
P54420	Asparagine synthetase [glutamine-hydrolyzing] 1 OS=Bacillus subtilis (strain 168) GN=asnB PE=1 SV=2 - [ASNB_BACSU]	Amino acid metabolism	Alanine, aspartate and glutamate metabolism	asnB	K239(aaLength:632, 229~249)	ANFkPVQTEEDkLVkEVR	3206	Unambiguous	K4(Label:13C(6)); K12(Label:13C(6)); K15(Label:13C(6)+Acetyl)	HCD	1	0	1	1			H	18200000		4.2961	364.656	37.97	H	Inconsistently Labeled	Not Used		0	3.26e-09		3.4e-07	17	26	19	71	92	2	30	60	518000	3	730.748	2190.23	0	0.78	54.54	14965	14965	MS2	8/200
P54420	Asparagine synthetase [glutamine-hydrolyzing] 1 OS=Bacillus subtilis (strain 168) GN=asnB PE=1 SV=2 - [ASNB_BACSU]	Amino acid metabolism	Alanine, aspartate and glutamate metabolism	asnB	K440(aaLength:632, 430~450)	QLLkHYNPNLSYR	2287	Unambiguous	K4(Label:13C(6)+Acetyl)	HCD	1	0	1	1	1		H	33900000	Light	4.2961	364.656	37.97	H	Excluded by Method	Not Used	1000	0	6.28e-06	97	0.0012	15	27	20	37	116	1	24	60	813000	3	565.309	1693.91	0	0.85	49.93	13030	13030	MS2	6/144
P54441	Uncharacterized protein YrkN OS=Bacillus subtilis (strain 168) GN=yrkN PE=4 SV=1 - [YRKN_BACSU]	Others	unknown	yrkN	K166(aaLength:185, 156~176)	EDDkPLLNDDDFFR	2499	Unambiguous	K4(Label:13C(6)+Acetyl)	HCD	1	0	1	1	1		H	58100000	Light	ND			H	Excluded by Method	Not Used	2719	0	6.83e-05		0.00046	14	21	14	35	29	0	39	60	299000	2	893.915	1786.82	0	-0.12	71.67	22414	22414	MS2	5/144
P54456	Uncharacterized protein YqeK OS=Bacillus subtilis (strain 168) GN=yqeK PE=4 SV=1 - [YQEK_BACSU]	Others	unknown	yqeK	K166(aaLength:186, 156~176)	NTMVFLMkk	734	Unambiguous	K8(Label:13C(6)+Acetyl); K9(Label:13C(6))	HCD	1	0	1	2			H	30000000		L	101.275	16.67	H	Inconsistently Labeled	Not Used		0	0.00103		0.012	14	27	20	26	101	1	61	60	746000	2	583.329	1165.65	0	-0.27	60.81	17694	17694	MS2	5/96
P54466	UPF0365 protein YqfA OS=Bacillus subtilis (strain 168) GN=yqfA PE=3 SV=1 - [YQFA_BACSU]	Others	unknown	yqfA	K305(aaLength:331, 295~315)	EGNIGVMDYmNIkNIDADTEMR	3583	Unambiguous	M10(Oxidation); K13(Acetyl)	HCD	1	0	1	1			0.329	5330000	Light	0.352908	1298.21	64.05	0.932254	Unique	Used	2715	0	0.000627		0.01	13	20	13	20	20	1	0	60	88500	3	863.056	2587.15	0	2.85	71.62	22385	22385	MS2	3/244
P54470	Putative pyruvate, phosphate dikinase regulatory protein OS=Bacillus subtilis (strain 168) GN=yqfL PE=1 SV=1 - [PDRP_BACSU]	Others	unknown	yqfL	K238(aaLength:270, 228~248)	IkEELEYFEkIVDR	2676	Unambiguous	K2(Label:13C(6)); K10(Label:13C(6)+Acetyl)	HCD	1	0	1	1			H	26600000		0.819456	143.777	12.96	H	Inconsistently Labeled	Not Used		0	0.000256	112	0.00016	15	27	20	45	103	2	45	60	397000	3	622.342	1865.01	0	1.14	73.16	23026	23026	MS2	6/152
P54482	4-hydroxy-3-methylbut-2-en-1-yl diphosphate synthase OS=Bacillus subtilis (strain 168) GN=ispG PE=3 SV=1 - [ISPG_BACSU]	Metabolism of terpenoids and polyketides	Terpenoid backbone biosynthesis	ispG	K96(aaLength:377, 86~106)	LALkAIEGGADk	959	Unambiguous	K4(Label:13C(6)+Acetyl); K12(Label:13C(6))	HCD	1	0	1	1			H	7790000		4.35703	640.215	71.88	H	Inconsistently Labeled	Not Used		0	7.29e-05		0.00053	15	24	17	37	60	1	30	60	201000	2	620.37	1239.73	0	-1.28	51.56	13671	13671	MS2	5/120
P54507	Spore coat-associated protein N OS=Bacillus subtilis (strain 168) GN=tasA PE=1 SV=1 - [COTN_BACSU]	Others	unknown	tasA	K216(aaLength:261, 206~226)	GLMVQNkYQGNSIK	2122	Unambiguous	K7(Acetyl)	HCD	1	0	1	1			0.51	9190000	Light	0.580566	480.621	67.82	0.878454	Unique	Used	953	0	0.000164	104	0.0046	18	27	20	31	117	1	0	60	367000	2	811.422	1621.84	0	0.53	49.36	12792	12792	MS2	6/140
P54512	Transcriptional regulator MntR OS=Bacillus subtilis (strain 168) GN=mntR PE=1 SV=2 - [MNTR_BACSU]	Others	unknown	mntR	K56(aaLength:142, 46~66)	LDKDEYLIYEkYR	2512	Unambiguous	K11(Acetyl)	HCD	1	0	1	1			1.122	16700000	Light	ND			ND	Unique	Used	1745	0.001	0.00427		0.013	14	26	20	26	100	2	25	60	540000	3	597.305	1789.9	0	0.34	58.9	16832	16832	MS2	8/136
P54531	Leucine dehydrogenase OS=Bacillus subtilis (strain 168) GN=yqiT PE=3 SV=1 - [DHLE_BACSU]	Amino acid metabolism	Valine, leucine and isoleucine biosynthesis	yqiT	K5(aaLength:364, 1~15)	MELFkYMEK	1025	Unambiguous	K5(Acetyl)	HCD	1	0	1	1			0.989	34400000	Light	1.19211	885.267	71.15	0.829622	Unique	Used	2359	0	2.63e-05		9e-05	15	22	15	43	36	1	16	60	1340000	2	630.804	1260.6	0	0.8	66.33	20118	20118	MS2	7/80
P54535	Arginine-binding extracellular protein ArtP OS=Bacillus subtilis (strain 168) GN=artP PE=1 SV=1 - [ARTP_BACSU]	Others	unknown	artP	K162(aaLength:255, 152~172)	GKELSPEYGFkTEDR	2534	Unambiguous	K11(Acetyl)	HCD	1	0	1	1			0.084	58200000	Light	0.0765337	617.274	72.55	1.09756	Unique	Used	739	0	1.1e-07	59	2.8e-06	18	25	18	61	69	2	22	60	336000	3	599.96	1797.87	0	0.55	47.05	11786	11786	MS2	8/164
P54535	Arginine-binding extracellular protein ArtP OS=Bacillus subtilis (strain 168) GN=artP PE=1 SV=1 - [ARTP_BACSU]	Others	unknown	artP	K89(aaLength:255, 79~99)	SkQVDLVLSGMTPTPER	2745	Unambiguous	K2(Acetyl)	HCD	1	0	1	1	1		L	44400000	Light	0.0765337	617.274	72.55	L	Excluded by Method	Not Used	2211	0	0.000139		0.0049	21	28	21	31	131	1	14	60	154000	2	950.497	1899.99	0	1.35	64.68	19389	19389	MS2	5/188
P54538	Uncharacterized protein YqjA OS=Bacillus subtilis (strain 168) GN=yqjA PE=4 SV=2 - [YQJA_BACSU]	Others	unknown	yqjA	K217(aaLength:322, 207~227)	YENLHYHYFkMR	2390	Unambiguous	K10(Acetyl)	HCD	1	0	1	1			0.982	21000000	Light	ND			ND	Unique	Used	975	0	7.49e-05		0.0027	14	23	16	29	47	1	20	60	985000	4	436.458	1742.81	0	0.15	49.59	12892	12892	MS2	6/124
P54547	Glucose-6-phosphate 1-dehydrogenase OS=Bacillus subtilis (strain 168) GN=zwf PE=1 SV=2 - [G6PD_BACSU]	Carbohydrate metabolism	Pentose phosphate pathway	zwf	K163(aaLength:489, 153~173)	LVIEkPFGHDLPSAQALNkEIR	3559	Unambiguous	K5(Label:13C(6)); K19(Label:13C(6)+Acetyl)	HCD	1	0	1	1			H	20900000		2.32649	678.755	57.06	H	Inconsistently Labeled	Not Used		0	7.61e-06		0.0017	14	24	17	32	54	1	36	60	352000	4	633.112	2529.42	0	0.86	63.9	19071	19071	MS2	5/236
P54547	Glucose-6-phosphate 1-dehydrogenase OS=Bacillus subtilis (strain 168) GN=zwf PE=1 SV=2 - [G6PD_BACSU]	Carbohydrate metabolism	Pentose phosphate pathway	zwf	K278(aaLength:489, 268~288)	ALRPIAkDEVDEYFVR	2888	Unambiguous	K7(Label:13C(6)+Acetyl)	HCD	1	0	1	1	1		H	10800000	Light	2.32649	678.755	57.06	H	Excluded by Method	Not Used	2279	0	0.000167	150	0.022	14	28	21	25	143	1	36	60	388000	3	657.022	1969.05	0	0.86	65.58	19771	19771	MS2	8/172
P54551	Uncharacterized protein YqjN OS=Bacillus subtilis (strain 168) GN=yqjN PE=4 SV=2 - [YQJN_BACSU]	Others	unknown	yqjN	K42(aaLength:547, 32~52)	DkPYFQkHPDDVTLHPMDDGR	3575	Unambiguous	K2(Label:13C(6)+Acetyl); K7(Label:13C(6))	HCD	1	0	1	2			H	7650000		ND			H	Inconsistently Labeled	Not Used		0.001	0.00284		0.024	14	26	19	23	94	1	21	60	195000	4	642.062	2565.23	0	1.99	50.49	13245	13245	MS2	3/236
P54607	Uncharacterized protein YhcW OS=Bacillus subtilis (strain 168) GN=yhcW PE=3 SV=1 - [YHCW_BACSU]	Others	unknown	yhcW	K98(aaLength:220, 88~108)	ARPGVEAYLNAAkDLGLk	2835	Unambiguous	K13(Label:13C(6)+Acetyl); K18(Label:13C(6))	HCD	1	0	1	1			H	6850000		ND			H	Inconsistently Labeled	Not Used		0	0.0015		0.007	14	26	19	28	84	1	12	60	206000	3	647.372	1940.1	0	0.77	72.51	22774	22774	MS2	6/200
P54616	Enoyl-[acyl-carrier-protein] reductase [NADH] FabI OS=Bacillus subtilis (strain 168) GN=fabI PE=1 SV=2 - [FABI_BACSU]	Lipid metabolism	Fatty acid biosynthesis	fabI	K100(aaLength:258, 90~110)	EQVGVIHGIAHcIAFANkEELVGEYLNTNR	3821	Unambiguous	C12(Carbamidomethyl); K18(Label:13C(6)+Acetyl)	HCD	1	0	1	1		1	H	14300000	Light	0.83048	744.81	68.99	H	Excluded by Method	Not Used	3059	0	1.61e-05		0.0015	15	27	20	36	116	1	7	60	202000	4	858.189	3429.74	0	0.97	79.82	25691	25691	MS2	6/344
P54616	Enoyl-[acyl-carrier-protein] reductase [NADH] FabI OS=Bacillus subtilis (strain 168) GN=fabI PE=1 SV=2 - [FABI_BACSU]	Lipid metabolism	Fatty acid biosynthesis	fabI	K18(aaLength:258, 8~28)	NIVVmGVANkR	968	Unambiguous	M5(Oxidation); K10(Acetyl)	HCD	1	0	1	1			0.564	10800000	Light	0.83048	744.81	68.99	0.679125	Unique	Used	525	0	0.000209	117	0.00046	15	28	21	42	146	1	10	60	362000	2	629.851	1258.69	0	0.26	43.62	10478	10478	MS2	5/120
P54616	Enoyl-[acyl-carrier-protein] reductase [NADH] FabI OS=Bacillus subtilis (strain 168) GN=fabI PE=1 SV=2 - [FABI_BACSU]	Lipid metabolism	Fatty acid biosynthesis	fabI	K210(aaLength:258, 200~220)	GISDFNSILkDIEER	2496	Unambiguous	K10(Label:13C(6)+Acetyl)	HCD	1	0	1	1	1		H	39900000	Light	0.83048	744.81	68.99	H	Excluded by Method	Not Used	3160	0	3.21e-05		0.0053	18	28	21	31	135	1	15	60	158000	2	892.463	1783.92	0	0.5	83.93	27029	27029	MS2	4/148
P54617	Phage shock protein A homolog OS=Bacillus subtilis (strain 168) GN=ydjF PE=1 SV=3 - [PSPA_BACSU]	Others	unknown	ydjF	K120(aaLength:227, 110~130)	kMHDKLVSDIGELEAR	2712	Unambiguous	K1(Acetyl)	HCD	1	0	1	2			0.761	3160000	Light	0.833662	577.183	66.96	0.91284	Redundant	Not Used	1679	0	0.000765		0.017	21	28	21	26	149	2	25	60	120000	4	471.498	1882.97	0	0.92	58.1	16474	16474	MS2	3/180
P54941	Iron(3+)-hydroxamate-binding protein YxeB OS=Bacillus subtilis (strain 168) GN=yxeB PE=1 SV=2 - [YXEB_BACSU]	Membrane transport	ABC transporters	yxeB	K57(aaLength:321, 47~67)	GNVNIPAHPkR	991	Unambiguous	K10(Label:13C(6)+Acetyl)	HCD	1	0	1	1	1		H	20000000	Light	6.32395	729.647	64.8	H	Excluded by Method	Not Used	164	0	5.09e-05	95	0.011	14	26	19	26	92	1	20	60	426000	3	417.573	1250.71	0	-0.23	33.15	6895	6895	MS2	4/116
P54947	Uncharacterized protein YxeH OS=Bacillus subtilis (strain 168) GN=yxeH PE=3 SV=1 - [YXEH_BACSU]	Others	unknown	yxeH	K158(aaLength:270, 148~168)	VMFIDkPENLSR	1708	Unambiguous	K6(Label:13C(6)+Acetyl)	HCD	1	0	1	1			H	9070000		L	55.54	18.52	H	No Quan Values	Not Used		0	2.56e-05		0.0073	14	27	20	29	111	0	14	60	177000	2	748.898	1496.79	0	0.26	61.21	17876	17876	MS2	4/112
P55180	UDP-glucose 4-epimerase OS=Bacillus subtilis (strain 168) GN=galE PE=3 SV=1 - [GALE_BACSU]	Carbohydrate metabolism	Amino sugar and nucleotide sugar metabolism	galE	K277(aaLength:339, 267~287)	AFEkVSGk	256	Unambiguous	K4(Label:13C(6)+Acetyl); K8(Label:13C(6))	HCD	1	0	1	1			H	16000000		0.77729	212.559	33.33	H	Inconsistently Labeled	Not Used		0	0.000168		0.0035	18	27	20	32	105	1	24	60	720000	2	460.268	919.529	0	0.08	32.14	6583	6583	MS2	6/72
P55342	UPF0747 protein YllA OS=Bacillus subtilis (strain 168) GN=yllA PE=3 SV=3 - [YLLA_BACSU]	Others	unknown	yllA	K305(aaLength:539, 295~315)	FVIkELDLGWTR	1803	Unambiguous	K4(Label:13C(6)+Acetyl)	HCD	1	0	1	1	1		H	5960000	Light	L	108.346	5.94	H	Excluded by Method	Not Used	3040	0	0.000145	127	0.013	14	27	20	27	116	1	49	60	198000	2	762.93	1524.85	0	0.66	78.85	25350	25350	MS2	5/120
P55872	Translation initiation factor IF-3 OS=Bacillus subtilis (strain 168) GN=infC PE=3 SV=3 - [IF3_BACSU]	Others	unknown	infC	K109(aaLength:173, 99~119)	NAIkFLEK	411	Unambiguous	K4(Acetyl)	HCD	1	0	1	1			1.21	74200000	Light	0.983975	668.124	61.27	1.22971	Unique	Used	1284	0.001	0.00591		0.047	14	26	19	20	86	1	25	51	2870000	2	502.793	1004.58	0	0.67	53.46	14483	14483	MS2	6/84
P55872	Translation initiation factor IF-3 OS=Bacillus subtilis (strain 168) GN=infC PE=3 SV=3 - [IF3_BACSU]	Others	unknown	infC	K65(aaLength:173, 55~75)	ImDYGkFR	509	Unambiguous	M2(Oxidation); K6(Acetyl)	HCD	1	0	1	1			0.888	20800000	Light	0.983975	668.124	61.27	0.902462	Unique	Used	595	0	0.000131		0.00059	16	23	16	36	45	1	4	60	1060000	2	544.266	1087.52	0	0.52	44.96	10965	10965	MS2	6/64
P55873	50S ribosomal protein L20 OS=Bacillus subtilis (strain 168) GN=rplT PE=1 SV=1 - [RL20_BACSU]	Translation	Ribosome	rplT	K33(aaLength:119, 23~43)	HTLYkVANQQVMK	2061	Unambiguous	K5(Acetyl)	HCD	1	0	1	1			1.789	56000000	Light	2.07868	297.792	47.9	0.860641	Unique	Used	500	0	0.00238		0.032	14	28	21	23	141	1	18	60	716000	3	534.621	1601.85	0	0.81	43.28	10351	10351	MS2	11/128
P68569	SPBc2 prophage-derived disulfide bond formation protein A OS=Bacillus subtilis (strain 168) GN=bdbA PE=3 SV=1 - [BDBA_BACSU]	Others	unknown	bdbA	K129(aaLength:137, 119~137)	SASQIEkFFDk	1280	Unambiguous	K7(Label:13C(6)+Acetyl); K11(Label:13C(6))	HCD	1	0	1	1			H	21900000		ND			H	Inconsistently Labeled	Not Used		0	3.42e-06		0.0001	15	27	20	48	117	1	14	60	778000	2	677.358	1353.71	0	-0.39	63.33	18832	18832	MS2	6/108
P68575	SPBc2 prophage-derived stress response protein SCP1 OS=Bacillus subtilis (strain 168) GN=yorD PE=1 SV=1 - [SCP1_BACSU]	Others	unknown	yorD	K91(aaLength:104, 81~101)	VADLEkQVAYLTSK	2080	Unambiguous	K6(Acetyl)	HCD	1	0	1	1			0.504	16400000	Light	0.664641	26.19	7.69	0.758304	Unique	Used	2367	0	2.54e-06		0.00068	15	27	20	39	115	1	22	60	350000	2	803.938	1606.87	0	-0.55	66.45	20171	20171	MS2	6/136
P68729	Acetylglutamate kinase OS=Bacillus subtilis (strain 168) GN=argB PE=3 SV=1 - [ARGB_BACSU]	Amino acid metabolism	Arginine and proline metabolism	argB	K50(aaLength:258, 40~60)	LAIVHGGGPEITNMLkR	2640	Unambiguous	K16(Acetyl)	HCD	1	0	1	1	1		L	27100000	Light	0.0387066	153.34	50.78	L	Excluded by Method	Not Used	1986	0	0.000233		0.0065	14	27	20	29	112	1	29	60	409000	3	616.677	1848.02	0	0.97	61.8	18126	18126	MS2	5/144
P70948	Putative esterase YitV OS=Bacillus subtilis (strain 168) GN=yitV PE=4 SV=2 - [YITV_BACSU]	Others	unknown	yitV	K101(aaLength:255, 91~111)	NHFEkEGLIDGGR	1776	Unambiguous	K5(Acetyl)	HCD	1	0	1	1			0.79	9010000	Light	ND			ND	Unique	Used	775	0	0.000276		0.0056	14	24	17	27	58	1	56	60	248000	3	505.252	1513.74	0	0.68	47.45	11955	11955	MS2	6/144
P70974	50S ribosomal protein L13 OS=Bacillus subtilis (strain 168) GN=rplM PE=1 SV=2 - [RL13_BACSU]	Translation	Ribosome	rplM	K100(aaLength:145, 90~110)	TNYPEkMLELAIk	2033	Unambiguous	K6(Label:13C(6)+Acetyl); K13(Label:13C(6))	HCD	1	0	1	1			H	64200000		2.14115	706.295	73.1	H	Inconsistently Labeled	Not Used		0	1.69e-06		0.00025	16	27	20	44	122	1	7	60	382000	2	802.445	1603.88	0	1.12	78.24	25100	25100	MS2	6/140
P70974	50S ribosomal protein L13 OS=Bacillus subtilis (strain 168) GN=rplM PE=1 SV=2 - [RL13_BACSU]	Translation	Ribosome	rplM	K24(aaLength:145, 14~34)	WLVVDAAGkTLGR	1526	Unambiguous	K9(Label:13C(6)+Acetyl)	HCD	1	0	1	1			H	5800000		2.14115	706.295	73.1	H	No Quan Values	Not Used		0	2.37e-06	85	4.6e-05	16	26	19	50	84	1	16	60	358000	2	717.416	1433.82	0	2.46	67.11	20450	20450	MS2	6/112
P70974	50S ribosomal protein L13 OS=Bacillus subtilis (strain 168) GN=rplM PE=1 SV=2 - [RL13_BACSU]	Translation	Ribosome	rplM	K42(aaLength:145, 32~52)	GKHkPTYTPHVDTGDHVIIINAEK	3656	Unambiguous	K4(Acetyl)	HCD	1	0	1	1			1.882	49000000	Light	2.14115	706.295	73.1	0.878966	Unique	Used	648	0	1.49e-05		0.002	15	28	21	35	136	1	23	60	292000	5	543.289	2712.42	0	2.11	45.74	11284	11284	MS2	5/272
P70974	50S ribosomal protein L13 OS=Bacillus subtilis (strain 168) GN=rplM PE=1 SV=2 - [RL13_BACSU]	Translation	Ribosome	rplM	K62(aaLength:145, 52~72)	HKPTYTPHVDTGDHVIIINAEkIELTGK	3791	Unambiguous	K22(Acetyl)	HCD	1	0	1	1			1.644	38100000	Light	2.14115	706.295	73.1	0.767811	Unique	Used	1853	0	1.16e-05		0.017	14	27	20	25	107	1	9	60	341000	5	634.54	3168.67	0	1.07	60.03	17346	17346	MS2	5/320
P70974	50S ribosomal protein L13 OS=Bacillus subtilis (strain 168) GN=rplM PE=1 SV=2 - [RL13_BACSU]	Translation	Ribosome	rplM	K73(aaLength:145, 63~83)	kLTDkIYYR	999	Unambiguous	K1(Label:13C(6)); K5(Label:13C(6)+Acetyl)	HCD	1	0	1	1			H	22600000		2.14115	706.295	73.1	H	Inconsistently Labeled	Not Used		0.002	0.016		0.043	14	26	19	20	85	2	46	60	457000	3	418.581	1253.73	0	0.02	47.94	12179	12179	MS2	7/96
P70998	Spermidine synthase OS=Bacillus subtilis (strain 168) GN=speE PE=1 SV=1 - [SPEE_BACSU]	Amino acid metabolism	Arginine and proline metabolism	speE	K254(aaLength:276, 244~264)	FFDIETkYYTK	1722	Unambiguous	K7(Acetyl)	HCD	1	0	1	1			2.678	13200000	Light	3.22507	353.171	51.09	0.830369	Unique	Used	2287	0	0.00101		0.024	14	24	17	21	57	1	36	60	170000	2	748.868	1496.73	0	-0.85	65.62	19790	19790	MS2	6/96
P71002	Response regulator aspartate phosphatase F OS=Bacillus subtilis (strain 168) GN=rapF PE=1 SV=2 - [RAPF_BACSU]	Others	unknown	rapF	K362(aaLength:381, 352~372)	ASAYFLkVEQVR	1598	Unambiguous	K7(Label:13C(6)+Acetyl)	HCD	1	0	1	1	1		H	5990000	Light	1.02863	177.547	18.64	H	Excluded by Method	Not Used	2005	0	1.39e-06		0.00021	15	28	21	45	129	1	17	60	321000	2	729.906	1458.81	0	0.26	62.12	18272	18272	MS2	6/108
P71017	Alcohol dehydrogenase OS=Bacillus subtilis (strain 168) GN=gbsB PE=1 SV=2 - [GBSB_BACSU]	Amino acid metabolism	Glycine, serine and threonine metabolism	gbsB	K392(aaLength:402, 382~402)	AYNWIYkR	737	Unambiguous	K7(Acetyl)	HCD	1	0	1	1			0.116	12200000	Light	ND			ND	Unique	Used	1543	0	3.84e-05	64	0.00032	17	26	19	41	90	1	32	60	499000	2	578.301	1155.59	0	0.28	56.52	15809	15809	MS2	5/76
P71021	Septum site-determining protein DivIVA OS=Bacillus subtilis (strain 168) GN=divIVA PE=1 SV=1 - [DIV4A_BACSU]	Others	unknown	divIVA	K15(aaLength:164, 5~25)	TFTkSFR	274	Unambiguous	K4(Acetyl)	HCD	1	0	1	1			0.977	13500000	Light	1.12039	525.777	65.85	0.872014	Unique	Used	531	0.002	0.0118		0.022	14	25	18	22	65	1	44	60	862000	2	464.748	928.489	0	0.43	43.69	10508	10508	MS2	9/60
P71084	Glutamate-1-semialdehyde 2,1-aminomutase 2 OS=Bacillus subtilis (strain 168) GN=gsaB PE=3 SV=2 - [GSAB_BACSU]	Metabolism of cofactors and vitamins	Porphyrin and chlorophyll metabolism	gsaB	K99(aaLength:429, 89~109)	HEVTFAkMLk	981	Unambiguous	K7(Label:13C(6)+Acetyl); K10(Label:13C(6))	HCD	1	0	1	1			H	17000000		1.25669	147.443	19.81	H	Inconsistently Labeled	Not Used		0	0.000253		0.0045	14	25	18	29	77	1	10	60	790000	2	629.357	1257.71	0	0.02	52.73	14187	14187	MS2	5/84
P71088	Sporulation-control protein spo0M OS=Bacillus subtilis (strain 168) GN=spo0M PE=1 SV=2 - [SP0M_BACSU]	Others	unknown	spo0M	K63(aaLength:258, 53~73)	YVIVkDDEEHRK	1821	Unambiguous	K5(Acetyl)	HCD	1	0	1	1			0.658	10900000	Light	0.531609	594.665	53.88	1.23775	Unique	Used	190	0	0.000654		0.0042	14	26	19	31	98	2	21	60	345000	3	524.939	1572.8	0	0.4	33.85	7121	7121	MS2	5/116
P80239	Alkyl hydroperoxide reductase subunit C OS=Bacillus subtilis (strain 168) GN=ahpC PE=1 SV=2 - [AHPC_BACSU]	Others	unknown	ahpC	K14(aaLength:187, 4~24)	EVLPFEAkAFK	1221	Unambiguous	K8(Acetyl)	HCD	1	0	1	1			0.994	267000000	Light	1.12485	967.07	73.8	0.883674	Unique	Used	2398	0	2.43e-05		0.00065	15	28	21	41	158	1	6	60	1660000	2	660.864	1320.72	0	0.75	66.97	20387	20387	MS2	8/92
P80240	Transcription elongation factor GreA OS=Bacillus subtilis (strain 168) GN=greA PE=1 SV=4 - [GREA_BACSU]	Others	unknown	greA	K55(aaLength:157, 45~65)	SFGDLSENSEYDSAkEEQAFVEGR	3672	Unambiguous	K15(Acetyl)	HCD	1	0	1	1			1.014	15500000	Light	0.75982	552.451	78.98	1.33453	Unique	Used	2403	0	0.00019		0.00041	13	15	13	34	7	1	12	60	72600	3	912.732	2736.18	0	-3.11	67.06	20428	20428	MS2	4/248
P80244	ATP-dependent Clp protease proteolytic subunit OS=Bacillus subtilis (strain 168) GN=clpP PE=1 SV=3 - [CLPP_BACSU]	Others	unknown	clpP	K141(aaLength:197, 131~151)	YALPNSEVmIHQPLGGAQGQATEIEIAAkR	3808	Unambiguous	M9(Oxidation); K29(Acetyl)	HCD	1	0	1	1			0.647	30100000	Light	0.720443	267.926	47.21	0.898058	Unique	Used	2264	0	1.38e-07	112	4.1e-06	18	27	20	62	122	1	2	60	265000	4	813.419	3250.66	0	0.93	65.41	19697	19697	MS2	7/332
P80244	ATP-dependent Clp protease proteolytic subunit OS=Bacillus subtilis (strain 168) GN=clpP PE=1 SV=3 - [CLPP_BACSU]	Others	unknown	clpP	K188(aaLength:197, 178~197)	SAEEALEYGLIDkILTHTEDKK	3567	Unambiguous	K13(Acetyl)	HCD	1	0	1	1			0.751	30900000	Light	0.720443	267.926	47.21	1.04241	Unique	Used	3162	0	2.2e-08		0.0012	15	28	21	37	132	2	1	60	554000	3	849.107	2545.31	0	0.73	83.96	27037	27037	MS2	10/204
P80244	ATP-dependent Clp protease proteolytic subunit OS=Bacillus subtilis (strain 168) GN=clpP PE=1 SV=3 - [CLPP_BACSU]	Others	unknown	clpP	K196(aaLength:197, 186~197)	ILTHTEDkK	640	Unambiguous	K8(Acetyl)	HCD	0.04	0	1	1			0.859	9740000	Light	0.720443	267.926	47.21	1.19232	Unique	Used	16	0	8.19e-05	70	0.014	15	26	19	25	94	1	6	60	527000	3	376.208	1126.61	0	-0.25	24.74	4458	4458	MS2	8/68
P80643	Acyl carrier protein OS=Bacillus subtilis (strain 168) GN=acpA PE=1 SV=1 - [ACP_BACSU]	Others	unknown	acpA	K10(aaLength:77, 1~20)	VTkIIVDR	370	Unambiguous	K3(Label:13C(6)+Acetyl)	HCD	1	0	1	1			H	11500000		0.997711	98.3925	38.96	H	No Quan Values	Not Used		0	0.00174	50	0.0018	18	25	18	33	65	1	22	60	489000	2	496.316	991.625	0	0.33	42.64	10114	10114	MS2	5/76
P80698	Trigger factor OS=Bacillus subtilis (strain 168) GN=tig PE=1 SV=3 - [TIG_BACSU]	Others	unknown	tig	K33(aaLength:424, 23~43)	TALDDAFkK	470	Unambiguous	K8(Acetyl)	HCD	1	0	1	2			1.235	17400000	Light	1.54088	1986.55	77.83	0.801491	Redundant	Not Used	800	0	1.06e-05	79	8.3e-06	16	26	19	57	84	1	33	60	982000	2	525.777	1050.55	0	0.6	47.65	12047	12047	MS2	6/68
P80698	Trigger factor OS=Bacillus subtilis (strain 168) GN=tig PE=1 SV=3 - [TIG_BACSU]	Others	unknown	tig	K358(aaLength:424, 348~368)	VkSNLTLEAIAK	1247	Unambiguous	K2(Acetyl)	HCD	1	0	1	1			1.374	198000000	Light	1.54088	1986.55	77.83	0.8917	Unique	Used	1450	0	2.84e-05	68	2.6e-06	16	25	18	62	74	1	22	60	1120000	2	664.897	1328.79	0	5.72	55.68	15449	15449	MS2	10/128
P80698	Trigger factor OS=Bacillus subtilis (strain 168) GN=tig PE=1 SV=3 - [TIG_BACSU]	Others	unknown	tig	K37(aaLength:424, 27~47)	VVkQVSIPGFR	1088	Unambiguous	K3(Label:13C(6)+Acetyl)	HCD	1	0	1	1	1		H	55300000	Light	1.54088	1986.55	77.83	H	Excluded by Method	Not Used	1874	0	8.95e-06		0.00025	15	24	17	40	56	1	30	60	729000	2	639.387	1277.77	0	0.22	60.26	17445	17445	MS2	7/112
P80700	Elongation factor Ts OS=Bacillus subtilis (strain 168) GN=tsf PE=1 SV=3 - [EFTS_BACSU]	Others	unknown	tsf	K225(aaLength:293, 215~235)	QILTQQALQEGKPENIVAkMVEGR	3665	Unambiguous	K19(Acetyl)	HCD	1	0	1	1			2.025	12000000	Light	1.29778	2374.08	81.91	1.56035	Unique	Used	2889	0	0.000133		0.012	14	27	20	27	116	1	27	60	223000	4	681.37	2722.46	0	0.79	74.64	23670	23670	MS2	6/276
P80700	Elongation factor Ts OS=Bacillus subtilis (strain 168) GN=tsf PE=1 SV=3 - [EFTS_BACSU]	Others	unknown	tsf	K278(aaLength:293, 268~288)	YEVGEGIEkR	905	Unambiguous	K9(Acetyl)	HCD	1	0	1	1			1.586	7070000	Light	1.29778	2374.08	81.91	1.22208	Unique	Used	522	0	0.000274	70	0.015	14	25	18	24	73	1	33	60	293000	2	611.309	1221.61	0	-0.33	43.59	10466	10466	MS2	4/76
P80700	Elongation factor Ts OS=Bacillus subtilis (strain 168) GN=tsf PE=1 SV=3 - [EFTS_BACSU]	Others	unknown	tsf	K292(aaLength:293, 282~293)	RQENFAEEVMNQVkk	2751	Unambiguous	K14(Label:13C(6)+Acetyl); K15(Label:13C(6))	HCD	1	0	1	1			H	17600000		1.29778	2374.08	81.91	H	Inconsistently Labeled	Not Used		0.001	0.00272		0.033	16	27	20	23	122	2	12	60	203000	3	635.33	1903.97	0	0.8	65.77	19863	19863	MS2	5/168
P80858	3-isopropylmalate dehydratase large subunit OS=Bacillus subtilis (strain 168) GN=leuC PE=1 SV=1 - [LEUC_BACSU]	Amino acid metabolism	Valine, leucine and isoleucine biosynthesis	leuC	K275(aaLength:472, 265~285)	TDPGAVYDkSIVLDGNk	2633	Unambiguous	K9(Label:13C(6)+Acetyl); K17(Label:13C(6))	HCD	1	0	1	1			H	4100000		0.338199	343.765	46.19	H	Inconsistently Labeled	Not Used		0.001	0.00398	141	0.08	14	28	21	20	148	1	0	60	137000	2	923.486	1845.96	0	0.31	59.68	17181	17181	MS2	3/160
P80858	3-isopropylmalate dehydratase large subunit OS=Bacillus subtilis (strain 168) GN=leuC PE=1 SV=1 - [LEUC_BACSU]	Amino acid metabolism	Valine, leucine and isoleucine biosynthesis	leuC	K338(aaLength:472, 328~348)	IEDIkVEHVFIGScTNSR	3136	Unambiguous	K5(Acetyl); C14(Carbamidomethyl)	HCD	1	0	1	1			0.504	23300000	Light	0.338199	343.765	46.19	1.49025	Unique	Used	1823	0	0.000342		0.021	14	27	20	24	110	1	19	60	396000	3	716.026	2146.06	0	1.52	59.82	17246	17246	MS2	3/188
P80859	6-phosphogluconate dehydrogenase, NADP(+)-dependent, decarboxylating OS=Bacillus subtilis (strain 168) GN=gndA PE=1 SV=4 - [6PGD_BACSU]	Carbohydrate metabolism	Pentose phosphate pathway	gndA	K106(aaLength:469, 96~116)	AGTATDATIQSLLPHLEkDDILIDGGNTYYkDTQR	3857	Unambiguous	K18(Label:13C(6)); K31(Label:13C(6)+Acetyl)	HCD	1	0	1	1			H	10000000		1.67422	1430.14	75.91	H	Inconsistently Labeled	Not Used		0	1.33e-05		0.0016	15	26	19	35	92	2	0	60	156000	4	972.748	3887.97	0	-0.02	79.1	25445	25445	MS2	5/372
P80859	6-phosphogluconate dehydrogenase, NADP(+)-dependent, decarboxylating OS=Bacillus subtilis (strain 168) GN=gndA PE=1 SV=4 - [6PGD_BACSU]	Carbohydrate metabolism	Pentose phosphate pathway	gndA	K113(aaLength:469, 103~123)	NkELAESGIHFIGTGVSGGEEGALk	3572	Unambiguous	K2(Label:13C(6)+Acetyl); K25(Label:13C(6))	HCD	1	0	1	1			H	68300000		1.67422	1430.14	75.91	H	Inconsistently Labeled	Not Used		0	9.77e-06		0.06	14	28	21	21	148	1	6	60	558000	3	852.111	2554.32	0	0.12	64.79	19433	19433	MS2	8/288
P80859	6-phosphogluconate dehydrogenase, NADP(+)-dependent, decarboxylating OS=Bacillus subtilis (strain 168) GN=gndA PE=1 SV=4 - [6PGD_BACSU]	Carbohydrate metabolism	Pentose phosphate pathway	gndA	K69(aaLength:469, 59~79)	kILLMVk	236	Unambiguous	K1(Label:13C(6)+Acetyl); K7(Label:13C(6))	HCD	1	0	1	1			H	10500000		1.67422	1430.14	75.91	H	Inconsistently Labeled	Not Used		0.002	0.0133		0.0038	13	13	13	24	5	1	24	60	525000	2	449.814	898.62	0	0.82	56.59	15839	15839	MS2	4/72
P80860	Glucose-6-phosphate isomerase OS=Bacillus subtilis (strain 168) GN=pgi PE=1 SV=4 - [G6PI_BACSU]	Carbohydrate metabolism	Glycolysis / Gluconeogenesis	pgi	K165(aaLength:450, 155~175)	LLEEkYGKEEAK	1671	Unambiguous	K5(Acetyl)	HCD	1	0	1	1			1.148	61000000	Light	1.37186	1005.6	56.67	0.836822	Unique	Used	308	0	0.000234		0.0038	14	27	20	31	106	2	6	60	764000	3	493.596	1478.77	0	0.67	37.58	8346	8346	MS2	6/116
P80860	Glucose-6-phosphate isomerase OS=Bacillus subtilis (strain 168) GN=pgi PE=1 SV=4 - [G6PI_BACSU]	Carbohydrate metabolism	Glycolysis / Gluconeogenesis	pgi	K238(aaLength:450, 228~248)	GALDASkDFATSELEDNPAYQYAVVR	3720	Unambiguous	K7(Acetyl)	HCD	1	0	1	1		1	2.835	1640000	Light	1.37186	1005.6	56.67	2.06654	Excluded by Method	Not Used	3049	0	1.83e-06		0.00014	17	24	17	43	61	1	6	60	186000	3	958.127	2872.37	0	0.53	79.14	25459	25459	MS2	5/276
P80860	Glucose-6-phosphate isomerase OS=Bacillus subtilis (strain 168) GN=pgi PE=1 SV=4 - [G6PI_BACSU]	Carbohydrate metabolism	Glycolysis / Gluconeogenesis	pgi	K28(aaLength:450, 18~38)	DFVkTAHHNIHEK	2111	Unambiguous	K4(Acetyl)	HCD	1	0	1	1			1.173	183000000	Light	1.37186	1005.6	56.67	0.855045	Unique	Used	107	0	0.00127		0.02	14	27	20	24	103	1	30	60	318000	4	405.209	1617.82	0	1.43	30.34	6045	6045	MS2	5/132
P80861	NADH dehydrogenase-like protein YjlD OS=Bacillus subtilis (strain 168) GN=yjlD PE=1 SV=3 - [YJLD_BACSU]	Energy metabolism	Oxidative phosphorylation	yjlD	K134(aaLength:392, 124~144)	SAADANkVFQHVEDR	2360	Unambiguous	K7(Label:13C(6)+Acetyl)	HCD	1	0	1	1	1		H	78800000	Light	2.58082	1413.79	61.48	H	Excluded by Method	Not Used	945	0	1.17e-07		3.4e-05	16	26	19	51	96	1	11	60	703000	3	578.955	1734.85	0	0.81	49.3	12765	12765	MS2	8/148
P80861	NADH dehydrogenase-like protein YjlD OS=Bacillus subtilis (strain 168) GN=yjlD PE=1 SV=3 - [YJLD_BACSU]	Energy metabolism	Oxidative phosphorylation	yjlD	K37(aaLength:392, 27~47)	VTVVNkYPTHQIITELHR	3158	Unambiguous	K6(Label:13C(6)+Acetyl)	HCD	1	0	1	1			0.01	651000000	Light	2.58082	1413.79	61.48	0.00387474	Excluded by Method	Not Used	1600	0	1.72e-07		2e-05	16	26	19	53	86	1	6	25	6020000	4	549.812	2196.23	0	0.95	56.96	16004	16004	MS2	7/188
P80862	Phosphoserine aminotransferase OS=Bacillus subtilis (strain 168) GN=serC PE=1 SV=2 - [SERC_BACSU]	Amino acid metabolism	Glycine, serine and threonine metabolism	serC	K179(aaLength:359, 169~189)	kIDVSKFDVIYGGAQK	2565	Unambiguous	K1(Acetyl)	HCD	1	0	1	2			1.416	70100000	Light	1.64543	507.019	39.55	0.860566	Redundant	Not Used	2172	0.001	0.00626	119	0.051	14	27	20	21	124	2	33	60	132000	3	603.997	1809.98	0	1.64	64.12	19163	19163	MS2	3/180
P80862	Phosphoserine aminotransferase OS=Bacillus subtilis (strain 168) GN=serC PE=1 SV=2 - [SERC_BACSU]	Amino acid metabolism	Glycine, serine and threonine metabolism	serC	K284(aaLength:359, 274~294)	AQVLYScIDESNGFYkGHAR	3436	Unambiguous	C7(Carbamidomethyl); K16(Label:13C(6)+Acetyl)	HCD	1	0	1	1	1		H	38900000	Light	1.64543	507.019	39.55	H	Excluded by Method	Not Used	1548	0	1.77e-08		1.5e-05	16	25	18	54	77	1	8	60	657000	3	788.377	2363.12	0	-0.22	56.58	15832	15832	MS2	6/224
P80864	Probable thiol peroxidase OS=Bacillus subtilis (strain 168) GN=tpx PE=1 SV=3 - [TPX_BACSU]	Others	unknown	tpx	K101(aaLength:167, 91~111)	WcGANGIDkVETLSDHR	2932	Unambiguous	C2(Carbamidomethyl); K9(Acetyl)	HCD	1	0	1	1			0.839	41900000	Light	0.800139	719.737	81.44	1.04857	Unique	Used	1849	0	1.14e-06		1.4e-06	14	21	14	60	29	1	40	60	533000	3	667.315	1999.93	0	0.66	60.01	17336	17336	MS2	7/176
P80865	Succinyl-CoA ligase [ADP-forming] subunit alpha OS=Bacillus subtilis (strain 168) GN=sucD PE=1 SV=3 - [SUCD_BACSU]	Carbohydrate metabolism	Citrate cycle (TCA cycle)	sucD	K144(aaLength:300, 134~154)	IGIMPGYIHkK	1149	Unambiguous	K10(Acetyl)	HCD	1	0	1	1			0.215	36500000	Light	0.264314	815.203	65.33	0.813425	Unique	Used	1136	0	0.000634	92	0.0025	15	27	20	34	118	1	23	60	468000	2	649.868	1298.73	0	0.51	51.73	13732	13732	MS2	5/84
P80865	Succinyl-CoA ligase [ADP-forming] subunit alpha OS=Bacillus subtilis (strain 168) GN=sucD PE=1 SV=3 - [SUCD_BACSU]	Carbohydrate metabolism	Citrate cycle (TCA cycle)	sucD	K286(aaLength:300, 276~296)	TLNAcGIEVAETPSVMGETLIkVLK	3660	Unambiguous	C5(Carbamidomethyl); K22(Acetyl)	HCD	1	0	1	2			0.222	104000000	Light	0.264314	815.203	65.33	0.839909	Redundant	Not Used	3225	0	9.56e-11		1.8e-08	18	27	20	85	114	1	1	60	476000	3	905.816	2715.43	0	0.46	91.12	29290	29290	MS2	9/280
P80865	Succinyl-CoA ligase [ADP-forming] subunit alpha OS=Bacillus subtilis (strain 168) GN=sucD PE=1 SV=3 - [SUCD_BACSU]	Carbohydrate metabolism	Citrate cycle (TCA cycle)	sucD	K7(aaLength:300, 1~17)	SVFINkDTR	622	Unambiguous	K6(Acetyl)	HCD	1	0	1	1			0.217	139000000	Light	0.264314	815.203	65.33	0.820992	Unique	Used	553	0	0.00011		0.0079	14	26	19	28	89	1	19	60	377000	2	561.301	1121.6	0	0.24	44.07	10651	10651	MS2	5/80
P80866	Vegetative protein 296 OS=Bacillus subtilis (strain 168) GN=yurY PE=1 SV=3 - [V296_BACSU]	Others	unknown	sufC	K121(aaLength:261, 111~131)	REEGDEISLmkFIR	2454	Unambiguous	M10(Oxidation); K11(Acetyl)	HCD	1	0	1	1			1.117	72300000	Light	1.59193	1534.95	78.54	0.701663	Unique	Used	2155	0	0.000263		0.0052	14	27	20	30	112	2	20	60	750000	3	594.302	1780.89	0	0.25	63.66	18977	18977	MS2	6/156
P80866	Vegetative protein 296 OS=Bacillus subtilis (strain 168) GN=yurY PE=1 SV=3 - [V296_BACSU]	Others	unknown	sufC	K56(aaLength:261, 46~66)	STLSAAIMGHPkYEVTK	2692	Unambiguous	K12(Acetyl)	HCD	1	0	1	2			1.495	15600000	Light	1.59193	1534.95	78.54	0.93911	Redundant	Not Used	1464	0	0.000101	112	0.0049	17	27	20	31	115	1	7	60	166000	2	937.986	1874.97	0	-1.47	55.78	15495	15495	MS2	4/148
P80868	Elongation factor G OS=Bacillus subtilis (strain 168) GN=fusA PE=1 SV=3 - [EFG_BACSU]	Others	unknown	fusA	K136(aaLength:692, 126~146)	IVFVNkMDK	624	Unambiguous	K6(Acetyl)	HCD	1	0	1	1			1.073	94900000	Light	1.36349	2871.16	80.92	0.786952	Unique	Used	1286	0	3.81e-05	96	0.00033	20	27	20	43	122	1	9	37	4330000	2	568.313	1135.62	0	0.57	53.46	14485	14485	MS2	8/80
P80868	Elongation factor G OS=Bacillus subtilis (strain 168) GN=fusA PE=1 SV=3 - [EFG_BACSU]	Others	unknown	fusA	K39(aaLength:692, 29~49)	IHkIGETHEGASQMDWMEQEQER	3700	Unambiguous	K3(Label:13C(6)+Acetyl)	HCD	1	0	1	1	1		H	12200000	Light	1.36349	2871.16	80.92	H	Excluded by Method	Not Used	1134	0	2.58e-05		0.00096	13	19	13	30	18	1	6	60	156000	4	705.072	2817.27	0	0.22	51.7	13721	13721	MS2	6/256
P80868	Elongation factor G OS=Bacillus subtilis (strain 168) GN=fusA PE=1 SV=3 - [EFG_BACSU]	Others	unknown	fusA	K469(aaLength:692, 459~479)	EFkVEANVGAPQVAYR	2586	Unambiguous	K3(Acetyl)	HCD	1	0	1	1			1.439	50000000	Light	1.36349	2871.16	80.92	1.05538	Unique	Used	1667	0	0.000465		0.0019	15	27	20	35	121	1	5	60	255000	2	910.475	1819.94	0	4.87	57.86	16380	16380	MS2	6/172
P80868	Elongation factor G OS=Bacillus subtilis (strain 168) GN=fusA PE=1 SV=3 - [EFG_BACSU]	Others	unknown	fusA	K564(aaLength:692, 554~574)	AkLFDGSYHDVDSNEMAFK	3246	Unambiguous	K2(Acetyl)	HCD	1	0	1	1			1.236	26000000	Light	1.36349	2871.16	80.92	0.906498	Unique	Used	1891	0	0.000158		0.0065	13	20	13	23	25	1	33	60	285000	3	739.336	2215.99	0	-1.41	60.43	17523	17523	MS2	6/212
P80871	General stress protein 14 OS=Bacillus subtilis (strain 168) GN=ywrO PE=1 SV=2 - [GS14_BACSU]	Others	unknown	ywrO	K27(aaLength:175, 17~37)	AWAEELSkHDNITVR	2567	Unambiguous	K8(Acetyl)	HCD	1	0	1	1			0.646	20800000	Light	0.66115	170.673	41.71	0.977085	Unique	Used	1458	0	3.14e-06		0.0018	15	27	20	35	124	1	20	60	593000	3	604.308	1810.91	0	0.39	55.76	15484	15484	MS2	7/140
P80875	General stress protein 16U OS=Bacillus subtilis (strain 168) GN=yceD PE=1 SV=3 - [G16U_BACSU]	Others	unknown	yceD	K169(aaLength:193, 159~179)	HNGEWkFSAIGSGYQGGLAR	3184	Unambiguous	K6(Acetyl)	HCD	1	0	1	1			0.792	358000000	Light	0.797175	832.923	67.88	0.993508	Unique	Used	2041	0	8.42e-09		1.8e-07	17	25	18	73	75	1	6	45	5730000	3	726.357	2177.06	0	1.36	62.45	18429	18429	MS2	22/224
P80885	Pyruvate kinase OS=Bacillus subtilis (strain 168) GN=pyk PE=1 SV=2 - [KPYK_BACSU]	Carbohydrate metabolism	Glycolysis / Gluconeogenesis	pyk	K347(aaLength:585, 337~357)	SEEALNYKEILSkR	2347	Unambiguous	K13(Acetyl)	HCD	1	0	1	1			1.557	13600000	Light	1.43865	1085.9	59.49	1.08226	Unique	Used	1720	0	1.91e-05		0.00073	15	28	21	40	145	2	27	60	671000	3	574.641	1721.91	0	1.41	58.65	16717	16717	MS2	5/136
P80886	Succinyl-CoA ligase [ADP-forming] subunit beta OS=Bacillus subtilis (strain 168) GN=sucC PE=1 SV=2 - [SUCC_BACSU]	Carbohydrate metabolism	Citrate cycle (TCA cycle)	sucC	K179(aaLength:385, 169~189)	AAkFMLGLYK	794	Unambiguous	K3(Acetyl)	HCD	1	0	1	1			0.195	240000000	Light	0.232459	1532.76	77.92	0.838859	Unique	Used	2375	0.001	0.00317		0.039	14	27	20	21	101	1	42	60	1180000	2	592.331	1183.66	0	0.85	66.52	20199	20199	MS2	4/100
P80886	Succinyl-CoA ligase [ADP-forming] subunit beta OS=Bacillus subtilis (strain 168) GN=sucC PE=1 SV=2 - [SUCC_BACSU]	Carbohydrate metabolism	Citrate cycle (TCA cycle)	sucC	K46(aaLength:385, 36~56)	SLSSSVYVVkAQIHAGGR	2748	Unambiguous	K10(Acetyl)	HCD	1	0	1	1			0.203	42400000	Light	0.232459	1532.76	77.92	0.873273	Unique	Used	2145	0	1.03e-08		3.6e-06	16	27	20	62	122	1	10	60	685000	3	634.347	1901.03	0	1.07	63.56	18931	18931	MS2	10/168
P81100	Stress response protein SCP2 OS=Bacillus subtilis (strain 168) GN=yceC PE=1 SV=3 - [SCP2_BACSU]	Others	unknown	yceC	K152(aaLength:199, 142~162)	VVDQSNHEEMLkYNLR	2960	Unambiguous	K12(Acetyl)	HCD	1	0	1	1			0.853	77700000	Light	0.932913	444.051	52.76	0.91434	Unique	Used	1104	0	2.62e-08		3.6e-06	16	26	20	61	100	1	12	60	2050000	3	672.999	2016.98	0	0.48	51.29	13563	13563	MS2	8/168
P81100	Stress response protein SCP2 OS=Bacillus subtilis (strain 168) GN=yceC PE=1 SV=3 - [SCP2_BACSU]	Others	unknown	yceC	K178(aaLength:199, 168~188)	SGSEWkFAAVGEGTNDTR	2863	Unambiguous	K6(Label:13C(6)+Acetyl)	HCD	1	0	1	1			H	14900000		0.932913	444.051	52.76	H	No Quan Values	Not Used		0	0.00142		0.016	14	22	15	21	38	1	18	60	211000	3	653.977	1959.92	0	0.8	59.62	17159	17159	MS2	3/184
P81100	Stress response protein SCP2 OS=Bacillus subtilis (strain 168) GN=yceC PE=1 SV=3 - [SCP2_BACSU]	Others	unknown	yceC	K63(aaLength:199, 53~73)	LLGGGGPNIDcDASVLMLENGkFTDkk	3733	Unambiguous	C11(Carbamidomethyl); K22(Label:13C(6)+Acetyl); K26(Label:13C(6)); K27(Label:13C(6))	HCD	1	0	1	1			H	44900000		0.932913	444.051	52.76	H	Inconsistently Labeled	Not Used		0	4.41e-08	137	1.2e-06	17	27	20	67	121	2	4	60	403000	3	970.501	2909.49	0	-0.35	73.68	23249	23249	MS2	8/284
P81100	Stress response protein SCP2 OS=Bacillus subtilis (strain 168) GN=yceC PE=1 SV=3 - [SCP2_BACSU]	Others	unknown	yceC	K77(aaLength:199, 67~87)	NLIYFGNLkSR	1324	Unambiguous	K9(Acetyl)	HCD	1	0	1	1			0.825	29500000	Light	0.932913	444.051	52.76	0.884327	Unique	Used	2304	0	0.000247		0.0028	19	26	19	32	89	1	40	60	413000	2	683.878	1366.75	0	0.3	65.83	19891	19891	MS2	4/120
P81101	Ribosome-recycling factor OS=Bacillus subtilis (strain 168) GN=frr PE=1 SV=2 - [RRF_BACSU]	Others	unknown	frr	K170(aaLength:185, 160~180)	LTDEYVSkIDSVTK	2158	Unambiguous	K8(Acetyl)	HCD	1	0	1	1			1.077	28000000	Light	1.25282	597.734	67.03	0.859658	Unique	Used	1956	0	5.58e-05		0.0093	15	28	21	28	127	1	15	60	478000	3	547.285	1639.84	0	-1.79	61.17	17857	17857	MS2	5/128
P81101	Ribosome-recycling factor OS=Bacillus subtilis (strain 168) GN=frr PE=1 SV=2 - [RRF_BACSU]	Others	unknown	frr	K80(aaLength:185, 70~90)	TAIGDIEkAILk	1239	Unambiguous	K8(Label:13C(6)+Acetyl); K12(Label:13C(6))	HCD	1	0	1	1			H	24000000		1.25282	597.734	67.03	H	Inconsistently Labeled	Not Used		0	0.000231		0.0049	14	23	16	26	42	1	41	60	1110000	2	663.408	1325.81	0	0.43	76.26	24308	24308	MS2	5/104
P81101	Ribosome-recycling factor OS=Bacillus subtilis (strain 168) GN=frr PE=1 SV=2 - [RRF_BACSU]	Others	unknown	frr	K84(aaLength:185, 74~94)	AILkADLGLTPTSDGNMIR	2978	Unambiguous	K4(Label:13C(6)+Acetyl)	HCD	1	0	1	1	1		H	3610000	Light	1.25282	597.734	67.03	H	Excluded by Method	Not Used	2519	0	0.00189		0.05	21	28	21	21	127	1	38	60	85800	3	678.704	2034.1	0	-1.11	68.67	21141	21141	MS2	3/204
P81102	Putative NAD(P)H nitroreductase YodC OS=Bacillus subtilis (strain 168) GN=yodC PE=1 SV=3 - [YODC_BACSU]	Others	unknown	yodC	K159(aaLength:202, 149~169)	GYDTcAIGGFNkEQFQK	2944	Unambiguous	C5(Carbamidomethyl); K12(Acetyl)	HCD	1	0	1	1			2.545	16500000	Light	2.10494	506.379	60.4	1.20906	Unique	Used	1786	0	0.000225		0.013	14	21	14	20	26	1	47	60	417000	3	668.977	2004.92	0	1.98	59.43	17070	17070	MS2	5/152
P81102	Putative NAD(P)H nitroreductase YodC OS=Bacillus subtilis (strain 168) GN=yodC PE=1 SV=3 - [YODC_BACSU]	Others	unknown	yodC	K164(aaLength:202, 154~174)	EQFQkQFDISER	2052	Unambiguous	K5(Acetyl)	HCD	1	0	1	1			1.826	30000000	Light	2.10494	506.379	60.4	0.867485	Unique	Used	1407	0	0.00194		0.0074	14	24	17	26	59	1	14	60	181000	2	798.885	1596.76	0	-1.54	54.8	15078	15078	MS2	4/128
P94352	Uncharacterized protein YxjI OS=Bacillus subtilis (strain 168) GN=yxjI PE=3 SV=1 - [YXJI_BACSU]	Others	unknown	yxjI	K29(aaLength:162, 19~39)	DAFHIYDRDEQETFkVEGR	3456	Unambiguous	K15(Label:13C(6)+Acetyl)	HCD	1	0	1	1	1		H	7950000	Light	1.89595	32.24	14.2	H	Excluded by Method	Not Used	1649	0.001	0.00263	59	0.014	14	25	18	24	70	2	49	60	165000	4	601.541	2403.14	0	4.15	57.65	16294	16294	MS2	5/188
P94356	Uncharacterized protein YxkC OS=Bacillus subtilis (strain 168) GN=yxkC PE=1 SV=2 - [YXKC_BACSU]	Others	unknown	yxkC	K164(aaLength:180, 154~174)	AFEVDkEAYAkGTWk	2550	Unambiguous	K6(Label:13C(6)); K11(Label:13C(6)+Acetyl); K15(Label:13C(6))	HCD	1	0	1	1			H	24000000		1.22764	581.07	64.44	H	Inconsistently Labeled	Not Used		0	1.24e-07		0.00017	15	28	21	46	144	2	13	60	961000	3	601.654	1802.95	0	0.98	53.98	14718	14718	MS2	6/148
P94356	Uncharacterized protein YxkC OS=Bacillus subtilis (strain 168) GN=yxkC PE=1 SV=2 - [YXKC_BACSU]	Others	unknown	yxkC	K178(aaLength:180, 168~180)	FSNDVIVkIK	859	Unambiguous	K8(Acetyl)	HCD	1	0	1	2			1.053	8490000	Light	1.22764	581.07	64.44	0.857741	Redundant	Not Used	1483	0.005	0.0534		0.0087	14	26	19	27	96	1	26	60	265000	2	602.851	1204.7	0	1.21	55.96	15578	15578	MS2	5/100
P94356	Uncharacterized protein YxkC OS=Bacillus subtilis (strain 168) GN=yxkC PE=1 SV=2 - [YXKC_BACSU]	Others	unknown	yxkC	K44(aaLength:180, 34~54)	AETEkTYNIGDTVk	2087	Unambiguous	K5(Label:13C(6)+Acetyl); K14(Label:13C(6))	HCD	1	0	1	1			H	5510000		1.22764	581.07	64.44	H	Inconsistently Labeled	Not Used		0	0.000926		0.044	14	27	20	21	116	1	21	60	206000	2	811.92	1622.83	0	1.04	46.27	11484	11484	MS2	3/140
P94356	Uncharacterized protein YxkC OS=Bacillus subtilis (strain 168) GN=yxkC PE=1 SV=2 - [YXKC_BACSU]	Others	unknown	yxkC	K77(aaLength:180, 67~87)	VEDRDTVGTQYVEkk	2589	Unambiguous	K14(Label:13C(6)+Acetyl); K15(Label:13C(6))	HCD	1	0	1	2			H	15700000		1.22764	581.07	64.44	H	Inconsistently Labeled	Not Used		0.001	0.00799		0.044	14	26	19	21	99	2	31	60	535000	3	607.652	1820.94	0	-0.18	39.33	8965	8965	MS2	7/156
P94377	Catalase X OS=Bacillus subtilis (strain 168) GN=katX PE=3 SV=1 - [CATX_BACSU]	Amino acid metabolism	Tryptophan metabolism	katX	K246(aaLength:547, 236~256)	AVLVkYHFEPK	1339	Unambiguous	K5(Acetyl)	HCD	1	0	1	1		1	L	15500000	Light	L	137.058	18.28	L	Excluded by Method	Not Used	1131	0	0.000118	104	0.022	15	27	20	24	106	1	47	60	303000	3	458.259	1372.76	0	0.38	51.62	13691	13691	MS2	4/104
P94391	1-pyrroline-5-carboxylate dehydrogenase 2 OS=Bacillus subtilis (strain 168) GN=ycgN PE=3 SV=2 - [ROCA2_BACSU]	Amino acid metabolism	Arginine and proline metabolism	ycgN	K23(aaLength:515, 13~33)	HEPFTNFQDQNNVEAFkK	3273	Unambiguous	K17(Acetyl)	HCD	1	0	1	2			0.045	101000000	Light	0.0451952	840.518	53.4	0.99568	Redundant	Not Used	1507	0.001	0.00685	40	0.0031	14	23	16	29	44	1	32	60	227000	3	745.684	2235.04	0	-4.73	56.15	15660	15660	MS2	5/184
P94391	1-pyrroline-5-carboxylate dehydrogenase 2 OS=Bacillus subtilis (strain 168) GN=ycgN PE=3 SV=2 - [ROCA2_BACSU]	Amino acid metabolism	Arginine and proline metabolism	ycgN	K281(aaLength:515, 271~291)	VQPGQQHLkR	934	Unambiguous	K9(Acetyl)	HCD	1	0	1	1			0.038	25700000	Light	0.0451952	840.518	53.4	0.840797	Unique	Used	30	0	0.000465		0.034	14	26	19	21	86	1	34	60	422000	3	411.567	1232.69	0	0.06	25.92	4777	4777	MS2	5/104
P94391	1-pyrroline-5-carboxylate dehydrogenase 2 OS=Bacillus subtilis (strain 168) GN=ycgN PE=3 SV=2 - [ROCA2_BACSU]	Amino acid metabolism	Arginine and proline metabolism	ycgN	K331(aaLength:515, 321~341)	AVVHEkVYDQVLER	2354	Unambiguous	K6(Acetyl)	HCD	1	0	1	1			0.031	32900000	Light	0.0451952	840.518	53.4	0.685913	Unique	Used	1063	0	2.13e-05		0.00032	15	27	20	43	118	1	19	60	492000	3	576.31	1726.91	0	0.95	50.67	13324	13324	MS2	11/136
P94391	1-pyrroline-5-carboxylate dehydrogenase 2 OS=Bacillus subtilis (strain 168) GN=ycgN PE=3 SV=2 - [ROCA2_BACSU]	Amino acid metabolism	Arginine and proline metabolism	ycgN	K409(aaLength:515, 399~419)	GYFIKPTIFADLDPkAR	2924	Unambiguous	K15(Acetyl)	HCD	1	0	1	1			0.021	28100000	Light	0.0451952	840.518	53.4	0.464651	Unique	Used	2938	0	2.89e-07		0.00057	15	27	20	40	116	1	15	60	353000	3	665.364	1994.08	0	1.41	75.99	24200	24200	MS2	6/176
P94391	1-pyrroline-5-carboxylate dehydrogenase 2 OS=Bacillus subtilis (strain 168) GN=ycgN PE=3 SV=2 - [ROCA2_BACSU]	Amino acid metabolism	Arginine and proline metabolism	ycgN	K84(aaLength:515, 74~94)	ASQEHAEQAIQAAAkAFEEWR	3464	Unambiguous	K15(Acetyl)	HCD	1	0	1	1			0.034	21000000	Light	0.0451952	840.518	53.4	0.752292	Unique	Used	3070	0	4.39e-09		4e-06	16	26	19	60	81	1	20	60	658000	3	805.056	2413.15	0	0.2	80.13	25796	25796	MS2	15/232
P94421	Uncharacterized ABC transporter solute-binding protein YclQ OS=Bacillus subtilis (strain 168) GN=yclQ PE=1 SV=1 - [YCLQ_BACSU]	Membrane transport	ABC transporters	yclQ	K153(aaLength:317, 143~163)	YMESFkSDAETIGk	2203	Unambiguous	K6(Label:13C(6)+Acetyl); K14(Label:13C(6))	HCD	1	0	1	1			H	12200000		1.33769	440.132	56.78	H	Inconsistently Labeled	Not Used		0.004	0.0438		0.028	14	25	18	21	66	1	39	60	180000	2	830.401	1659.79	0	-1.98	57.55	16244	16244	MS2	5/136
P94462	Peptide deformylase 1 OS=Bacillus subtilis (strain 168) GN=defA PE=3 SV=1 - [DEF1_BACSU]	Others	unknown	defA	K26(aaLength:160, 16~36)	VVTHPAEVLETPAETVTVFDkK	3499	Unambiguous	K21(Acetyl)	HCD	1	0	1	2			1.291	12000000	Light	ND			ND	Redundant	Not Used	2333	0	0.00144	137	0.063	16	28	21	21	143	1	21	60	209000	3	818.104	2452.3	0	0.6	66.13	20028	20028	MS2	5/172
P94498	Phosphoadenosine phosphosulfate reductase OS=Bacillus subtilis (strain 168) GN=cysH PE=2 SV=2 - [CYSH1_BACSU]	Energy metabolism	Sulfur metabolism	cysH	K162(aaLength:233, 152~172)	ANTNFLNKDEkFK	2088	Unambiguous	K11(Acetyl)	HCD	1	0	1	2			0.44	78800000	Light	ND			ND	Redundant	Not Used	801	0	3.82e-05		0.00066	15	26	19	39	93	2	25	60	1200000	3	537.61	1610.82	0	-0.65	47.67	12056	12056	MS2	6/140
P94544	DNA polymerase/3'-5' exonuclease PolX OS=Bacillus subtilis (strain 168) GN=polX PE=1 SV=1 - [POLX_BACSU]	Others	unknown	polX	K458(aaLength:570, 448~468)	RLETALTNkHVDIIAHPTGR	3361	Unambiguous	K9(Acetyl)	HCD	1	0	1	1			0.731	18900000	Light	0.607596	86.0054	12.28	1.2031	Unique	Used	1053	0	0.000227		0.04	14	27	20	22	115	2	56	60	450000	4	571.818	2284.25	0	-0.55	50.63	13306	13306	MS2	10/228
P94550	Electron transfer flavoprotein subunit beta OS=Bacillus subtilis (strain 168) GN=etfB PE=3 SV=1 - [ETFB_BACSU]	Others	unknown	etfB	K50(aaLength:257, 40~60)	EkHGGTITAVTVGGEEAEK	2867	Unambiguous	K2(Acetyl)	HCD	1	0	1	1			0.031	31500000	Light	0.103827	192.385	49.42	0.298575	Unique	Used	446	0	0.00102		0.02	14	27	20	24	102	1	0	60	216000	3	652.329	1954.97	0	0.62	41.76	9821	9821	MS2	4/212
P94550	Electron transfer flavoprotein subunit beta OS=Bacillus subtilis (strain 168) GN=etfB PE=3 SV=1 - [ETFB_BACSU]	Others	unknown	etfB	K67(aaLength:257, 57~77)	HGGTITAVTVGGEEAEkELR	3076	Unambiguous	K17(Acetyl)	HCD	1	0	1	1	1		L	21900000	Light	0.103827	192.385	49.42	L	Excluded by Method	Not Used	1441	0	1.65e-06	110	8e-06	16	28	21	59	136	1	22	60	557000	3	699.357	2096.06	0	-2.72	55.55	15388	15388	MS2	14/164
P94556	Glutamate racemase 1 OS=Bacillus subtilis (strain 168) GN=racE PE=1 SV=2 - [MURI1_BACSU]	Metabolism of other amino acids	D-Glutamine and D-glutamate metabolism	racE	K248(aaLength:272, 238~258)	DQFAkIADDWFGHEVGHVEcISLQEPIkR	3830	Unambiguous	K5(Label:13C(6)+Acetyl); C20(Carbamidomethyl); K28(Label:13C(6))	HCD	1	0	1	1			H	9350000		ND			H	Inconsistently Labeled	Not Used		0	0.00128		0.027	20	27	20	23	116	2	48	60	0	5	696.553	3478.73	0	2.6	80.55	25961	25961	MS2	3/332
P94558	Non-canonical purine NTP pyrophosphatase OS=Bacillus subtilis (strain 168) GN=ysnA PE=3 SV=1 - [NTPA_BACSU]	Nucleotide metabolism	Purine metabolism	ysnA	K105(aaLength:198, 95~115)	YAGEQKDDQANIEkVLSELK	3401	Unambiguous	K14(Acetyl)	HCD	1	0	1	1			0.848	12100000	Light	0.77332	148.702	53.03	1.09657	Unique	Used	2735	0	0.000537		0.017	14	28	21	26	142	2	27	60	266000	3	774.062	2320.17	0	1.47	71.84	22486	22486	MS2	4/212
P94558	Non-canonical purine NTP pyrophosphatase OS=Bacillus subtilis (strain 168) GN=ysnA PE=3 SV=1 - [NTPA_BACSU]	Nucleotide metabolism	Purine metabolism	ysnA	K165(aaLength:198, 155~175)	GEYGFGYDPIFIVkDKDK	3112	Unambiguous	K14(Acetyl)	HCD	1	0	1	1			0.778	117000000	Light	0.77332	148.702	53.03	1.00605	Unique	Used	2786	0	7.31e-08		6.8e-07	17	27	20	69	114	2	11	60	1730000	3	711.691	2133.06	0	1.98	72.75	22865	22865	MS2	8/152
P94559	Putative metallophosphoesterase YsnB OS=Bacillus subtilis (strain 168) GN=ysnB PE=3 SV=2 - [YSNB_BACSU]	Others	unknown	ysnB	K62(aaLength:169, 52~72)	GNcDFAGDFkDELLLTAGSR	3271	Unambiguous	C3(Carbamidomethyl); K10(Label:13C(6)+Acetyl)	HCD	1	0	1	1			0.2	5000000	Light	L	39.3179	10.65	ND	Unique	Used	3145	0	0.000388		0.0082	17	24	17	25	57	1	28	60	128000	3	745.354	2234.05	0	-1.05	82.89	26679	26679	MS2	3/224
P94565	2-isopropylmalate synthase OS=Bacillus subtilis (strain 168) GN=leuA PE=3 SV=1 - [LEU1_BACSU]	Amino acid metabolism	Valine, leucine and isoleucine biosynthesis	leuA	K443(aaLength:518, 433~453)	cIDkDVELLDYR	1987	Unambiguous	C1(Carbamidomethyl); K4(Acetyl)	HCD	1	0	1	1			0.56	7440000	Light	0.569755	683.392	60.04	0.982879	Unique	Used	2198	0	0.000608		0.022	14	26	19	23	82	1	19	60	209000	2	790.886	1580.77	0	1.74	64.48	19317	19317	MS2	3/120
P96579	Putative ribosomal N-acetyltransferase YdaF OS=Bacillus subtilis (strain 168) GN=ydaF PE=1 SV=1 - [YDAF_BACSU]	Others	unknown	ydaF	K36(aaLength:183, 26~46)	LGkWLFFAENPSSADTYR	3131	Unambiguous	K3(Acetyl)	HCD	1	0	1	1			0.23	2020000000	Light	0.444088	148.895	20.22	0.517915	Unique	Used	3078	0	1.01e-09		5.5e-07	17	25	18	68	75	1	0	60	1150000	2	1072.53	2144.05	0	0.53	80.9	26054	26054	MS2	11/196
P96583	DNA topoisomerase 3 OS=Bacillus subtilis (strain 168) GN=topB PE=3 SV=1 - [TOP3_BACSU]	Others	unknown	topB	K95(aaLength:727, 85~105)	kDVNQIVIATDAGR	1879	Unambiguous	K1(Label:13C(6)+Acetyl)	HCD	1	0	1	1	1		H	8780000	Light	1.6174	151.899	10.59	H	Excluded by Method	Not Used	1283	0	8.73e-05		0.00033	17	27	21	43	126	1	5	60	482000	2	774.428	1547.85	0	0.65	53.44	14476	14476	MS2	5/156
P96612	D-alanine--D-alanine ligase OS=Bacillus subtilis (strain 168) GN=ddl PE=3 SV=1 - [DDL_BACSU]	Metabolism of other amino acids	D-Alanine metabolism	ddl	K27(aaLength:354, 17~37)	ALNTEkFDIHPIYITEK	3044	Unambiguous	K6(Acetyl)	HCD	1	0	1	1			2.276	21000000	Light	1.16364	425.504	50.28	1.95593	Unique	Used	2414	0.001	0.00561		0.063	14	28	21	20	132	1	27	60	170000	3	692.032	2074.08	0	-2.12	67.13	20462	20462	MS2	3/184
P96612	D-alanine--D-alanine ligase OS=Bacillus subtilis (strain 168) GN=ddl PE=3 SV=1 - [DDL_BACSU]	Metabolism of other amino acids	D-Alanine metabolism	ddl	K281(aaLength:354, 271~291)	AFkAIDGSGLVR	1081	Unambiguous	K3(Acetyl)	HCD	1	0	1	1			1.109	6060000	Light	1.16364	425.504	50.28	0.953042	Unique	Used	1462	0	5.53e-06		0.00017	15	27	20	45	101	1	4	60	251000	2	638.357	1275.71	0	0.46	55.76	15488	15488	MS2	6/124
P96614	DEAD-box ATP-dependent RNA helicase CshA OS=Bacillus subtilis (strain 168) GN=cshA PE=1 SV=2 - [CSHA_BACSU]	Others	unknown	cshA	K279(aaLength:494, 269~289)	GYAAEGIHGDLTQAkR	2380	Unambiguous	K15(Label:13C(6)+Acetyl)	HCD	1	0	1	1	1		H	21100000	Light	0.931748	732.921	46.56	H	Excluded by Method	Not Used	579	0	3.87e-06	98	0.013	14	27	20	26	115	1	37	60	321000	3	578.967	1734.89	0	0.31	44.55	10819	10819	MS2	5/132
P96647	Uncharacterized protein YddJ OS=Bacillus subtilis (strain 168) GN=yddJ PE=4 SV=1 - [YDDJ_BACSU]	Others	unknown	yddJ	K85(aaLength:126, 75~95)	YYEkFGDkYEk	1816	Unambiguous	K4(Label:13C(6)+Acetyl); K8(Label:13C(6)); K11(Label:13C(6))	HCD	1	0	1	1			H	6740000		ND			H	Inconsistently Labeled	Not Used		0.003	0.0372	74	0.017	18	25	18	24	78	2	11	60	367000	3	510.593	1529.77	0	-0.01	43.08	10281	10281	MS2	4/108
P96648	Uncharacterized protein YddK OS=Bacillus subtilis (strain 168) GN=yddK PE=4 SV=1 - [YDDK_BACSU]	Others	unknown	yddK	K252(aaLength:266, 242~262)	MYDLTLEDkkWER	2464	Unambiguous	K9(Label:13C(6)+Acetyl); K10(Label:13C(6))	HCD	1	0	1	2			H	13800000		1.69814	96.48	6.02	H	Inconsistently Labeled	Not Used		0	0.00112		0.03	14	27	20	23	109	2	42	60	743000	3	594.304	1780.9	0	-0.27	60.64	17618	17618	MS2	4/112
P96672	UPF0750 membrane protein YdeO OS=Bacillus subtilis (strain 168) GN=ydeO PE=3 SV=1 - [YDEO_BACSU]	Others	unknown	ydeO	K242(aaLength:290, 232~252)	EAYGGFSHEkFK	1573	Unambiguous	K10(Acetyl)	HCD	1	0	1	1			0.864	15600000	Light	ND			ND	Unique	Used	616	0	4.79e-05		0.0024	14	21	14	28	28	1	13	60	789000	3	481.23	1441.67	0	0.09	45.23	11078	11078	MS2	9/96
P96703	Uncharacterized N-acetyltransferase YdgE OS=Bacillus subtilis (strain 168) GN=ydgE PE=3 SV=1 - [YDGE_BACSU]	Others	unknown	ydgE	K26(aaLength:157, 16~36)	GMSVQNFAkQNITSGTWTEKEAFEK	3721	Unambiguous	K9(Acetyl)	HCD	1	0	1	1			0.452	570000000	Light	ND			ND	Unique	Used	2476	0	9.79e-13		4.6e-07	17	26	19	70	90	2	10	60	2530000	3	958.464	2873.38	0	0.33	67.73	20737	20737	MS2	13/272
P96703	Uncharacterized N-acetyltransferase YdgE OS=Bacillus subtilis (strain 168) GN=ydgE PE=3 SV=1 - [YDGE_BACSU]	Others	unknown	ydgE	K42(aaLength:157, 32~52)	EAFEkSEQAYENMIPNGR	3160	Unambiguous	K5(Acetyl)	HCD	1	0	1	1			1.149	24800000	Light	ND			ND	Unique	Used	2049	0	5.01e-06		0.00024	13	20	13	37	22	1	32	60	503000	3	718.998	2154.98	0	1.25	62.54	18468	18468	MS2	5/188
P96721	Uncharacterized protein YwqI OS=Bacillus subtilis (strain 168) GN=ywqI PE=4 SV=1 - [YWQI_BACSU]	Others	unknown	ywqI	K13(aaLength:86, 3~23)	LkYDTVIkTLDSVk	2256	Unambiguous	K2(Label:13C(6)); K8(Label:13C(6)+Acetyl); K14(Label:13C(6))	HCD	1	0	1	1			H	12000000		ND			H	Inconsistently Labeled	Not Used		0	0.00126		0.0016	13	19	13	28	18	2	75	60	492000	3	561.674	1683.01	0	0.61	65.45	19715	19715	MS2	6/152
Q00828	Response regulator aspartate phosphatase A OS=Bacillus subtilis (strain 168) GN=rapA PE=2 SV=2 - [RAPA_BACSU]	Others	unknown	rapA	K247(aaLength:378, 237~257)	AAEYFGkSVSIcK	1745	Unambiguous	K7(Acetyl); C12(Carbamidomethyl)	HCD	1	0	1	1			0.025	13000000	Light	0.032016	309.879	44.18	0.78086	Unique	Used	1418	0	0.000477		0.00096	15	25	18	36	75	1	7	60	226000	2	751.371	1501.73	0	-0.62	54.95	15146	15146	MS2	4/120
Q00828	Response regulator aspartate phosphatase A OS=Bacillus subtilis (strain 168) GN=rapA PE=2 SV=2 - [RAPA_BACSU]	Others	unknown	rapA	K361(aaLength:378, 351~371)	ALSFYEkMVHAQK	2036	Unambiguous	K7(Acetyl)	HCD	1	0	1	1	1	1	L	645000	Light	0.032016	309.879	44.18	L	Excluded by Method	Not Used	1905	0	0.000727		0.026	16	26	19	23	99	1	17	60	559000	2	797.408	1593.81	0	-0.42	60.62	17608	17608	MS2	5/120
Q01465	Rod shape-determining protein MreB OS=Bacillus subtilis (strain 168) GN=mreB PE=3 SV=3 - [MREB_BACSU]	Others	unknown	mreB	K100(aaLength:337, 90~110)	kPYVMVcVPSGITAVEER	2987	Unambiguous	K1(Label:13C(6)+Acetyl); C7(Carbamidomethyl)	HCD	1	0	1	1	1		H	25400000	Light	1.92475	748.336	57.86	H	Excluded by Method	Not Used	2596	0	1.78e-07		0.00024	15	27	20	44	112	0	35	60	441000	3	695.027	2083.07	0	0.59	69.51	21515	21515	MS2	10/204
Q03222	Transcription termination factor Rho OS=Bacillus subtilis (strain 168) GN=rho PE=3 SV=3 - [RHO_BACSU]	Folding, sorting and degradation	RNA degradation	rho	K395(aaLength:427, 385~405)	TMSDSPDFAEkFMR	2307	Unambiguous	K11(Acetyl)	HCD	1	0	1	1			0.872	17300000	Light	0.96606	179.111	24.12	0.902635	Unique	Used	2526	0	8.01e-09		7.5e-06	13	13	13	51	2	1	35	60	464000	2	852.373	1703.74	0	-0.54	68.76	21181	21181	MS2	8/116
Q03224	Fructose-1,6-bisphosphatase class 2 OS=Bacillus subtilis (strain 168) GN=glpX PE=1 SV=1 - [GLPX_BACSU]	Carbohydrate metabolism	Fructose and mannose metabolism	glpX	K231(aaLength:321, 221~241)	ALGGEIIGkLLPQSEEEITR	3216	Unambiguous	K9(Acetyl)	HCD	1	0	1	1			0.408	24300000	Light	0.4801	555.24	52.96	0.849822	Unique	Used	3081	0	0.000147		0.005	14	26	19	30	98	1	31	60	494000	3	732.403	2195.2	0	1.68	80.4	25907	25907	MS2	6/196
Q03522	UDP-N-acetylmuramoylalanine--D-glutamate ligase OS=Bacillus subtilis (strain 168) GN=murD PE=3 SV=1 - [MURD_BACSU]	Metabolism of other amino acids	D-Glutamine and D-glutamate metabolism	murD	K399(aaLength:451, 389~409)	LGNELGIQHVkR	1443	Unambiguous	K11(Acetyl)	HCD	1	0	1	1			1.215	7950000	Light	1.60721	96.8475	15.74	0.755971	Unique	Used	502	0	1.75e-06		0.00067	18	27	20	39	107	1	52	60	412000	3	469.269	1405.79	0	0.34	43.29	10355	10355	MS2	5/124
Q04747	Surfactin synthase subunit 2 OS=Bacillus subtilis (strain 168) GN=srfAB PE=1 SV=3 - [SRFAB_BACSU]	Metabolism of terpenoids and polyketides	Nonribosomal peptide structures	srfAB	K1015(aaLength:3583, 1005~1025)	IQEHFHkEVPIk	1877	Unambiguous	K7(Label:13C(6)+Acetyl); K12(Label:13C(6))	HCD	1	0	1	1			H	94600000		0.508371	10943.3	72.48	H	Inconsistently Labeled	Not Used		0	0.000594		0.043	14	27	20	21	103	1	23	60	2280000	3	520.298	1558.88	0	0.44	42.41	10035	10035	MS2	6/128
Q04747	Surfactin synthase subunit 2 OS=Bacillus subtilis (strain 168) GN=srfAB PE=1 SV=3 - [SRFAB_BACSU]	Metabolism of terpenoids and polyketides	Nonribosomal peptide structures	srfAB	K1138(aaLength:3583, 1128~1148)	NISFQLEAAkGR	1346	Unambiguous	K10(Acetyl)	HCD	1	0	1	1			0.45	16200000	Light	0.508371	10943.3	72.48	0.88518	Unique	Used	1626	0	3.1e-06	97	5e-05	16	26	19	50	90	1	28	60	300000	2	688.372	1375.74	0	2.97	57.31	16152	16152	MS2	5/132
Q04747	Surfactin synthase subunit 2 OS=Bacillus subtilis (strain 168) GN=srfAB PE=1 SV=3 - [SRFAB_BACSU]	Metabolism of terpenoids and polyketides	Nonribosomal peptide structures	srfAB	K1504(aaLength:3583, 1494~1514)	HMTQITEATFAALFEkQAQQTPDHSAVk	3793	Unambiguous	K16(Label:13C(6)+Acetyl); K28(Label:13C(6))	HCD	1	0	1	1			H	45800000		0.508371	10943.3	72.48	H	Inconsistently Labeled	Not Used		0	4.39e-06		0.00017	15	28	21	46	141	1	5	60	441000	4	796.404	3182.6	0	-0.57	74.09	23438	23438	MS2	13/312
Q04747	Surfactin synthase subunit 2 OS=Bacillus subtilis (strain 168) GN=srfAB PE=1 SV=3 - [SRFAB_BACSU]	Metabolism of terpenoids and polyketides	Nonribosomal peptide structures	srfAB	K1595(aaLength:3583, 1585~1605)	YSLEDSGAkFAVVNER	2597	Unambiguous	K9(Acetyl)	HCD	1	0	1	1			0.457	94800000	Light	0.508371	10943.3	72.48	0.898949	Unique	Used	2046	0	4.58e-11		2.6e-10	19	26	19	102	91	1	9	60	248000	2	913.95	1826.89	0	0.21	62.49	18448	18448	MS2	10/148
Q04747	Surfactin synthase subunit 2 OS=Bacillus subtilis (strain 168) GN=srfAB PE=1 SV=3 - [SRFAB_BACSU]	Metabolism of terpenoids and polyketides	Nonribosomal peptide structures	srfAB	K1621(aaLength:3583, 1611~1631)	NmTAIGQYEGIIVSLDDGkWR	3482	Unambiguous	M2(Oxidation); K19(Label:13C(6)+Acetyl)	HCD	1	0	1	1			0.063	4550000	Light	0.508371	10943.3	72.48	0.123925	Unique	Used	3181	0	0.000293		0.017	14	27	20	26	123	1	14	60	149000	3	810.74	2430.2	0	-1.1	84.99	27389	27389	MS2	4/240
Q04747	Surfactin synthase subunit 2 OS=Bacillus subtilis (strain 168) GN=srfAB PE=1 SV=3 - [SRFAB_BACSU]	Metabolism of terpenoids and polyketides	Nonribosomal peptide structures	srfAB	K185(aaLength:3583, 175~195)	TPANGQGKPYSDYIkWLGK	3167	Unambiguous	K15(Acetyl)	HCD	1	0	1	1			0.858	55500000	Light	0.508371	10943.3	72.48	1.68774	Unique	Used	2273	0	1.78e-06		5.5e-05	16	29	22	52	164	1	34	60	755000	3	722.373	2165.1	0	0.47	65.49	19732	19732	MS2	7/204
Q04747	Surfactin synthase subunit 2 OS=Bacillus subtilis (strain 168) GN=srfAB PE=1 SV=3 - [SRFAB_BACSU]	Metabolism of terpenoids and polyketides	Nonribosomal peptide structures	srfAB	K2235(aaLength:3583, 2225~2245)	GIFVkELALLYk	1592	Unambiguous	K5(Label:13C(6)+Acetyl); K12(Label:13C(6))	HCD	1	0	1	1			H	47200000		0.508371	10943.3	72.48	H	Inconsistently Labeled	Not Used		0	0.000344		0.0044	13	20	13	24	25	1	34	60	235000	2	724.452	1447.9	0	0.96	85.21	27468	27468	MS2	6/116
Q04747	Surfactin synthase subunit 2 OS=Bacillus subtilis (strain 168) GN=srfAB PE=1 SV=3 - [SRFAB_BACSU]	Metabolism of terpenoids and polyketides	Nonribosomal peptide structures	srfAB	K2242(aaLength:3583, 2232~2252)	ELALLYkGEQLPEPTLHYK	3360	Unambiguous	K7(Acetyl)	HCD	1	0	1	1			0.502	55600000	Light	0.508371	10943.3	72.48	0.987467	Unique	Used	2705	0	2.58e-05		0.0003	16	27	20	43	114	1	5	60	386000	3	762.079	2284.22	0	0.54	71.55	22355	22355	MS2	5/192
Q04747	Surfactin synthase subunit 2 OS=Bacillus subtilis (strain 168) GN=srfAB PE=1 SV=3 - [SRFAB_BACSU]	Metabolism of terpenoids and polyketides	Nonribosomal peptide structures	srfAB	K2266(aaLength:3583, 2256~2276)	DFAVWQNEAEQkER	2518	Unambiguous	K12(Acetyl)	HCD	1	0	1	1			0.621	3260000	Light	0.508371	10943.3	72.48	1.22155	Unique	Used	1872	0	0.000137	26	0.00086	13	20	13	32	25	1	0	60	151000	2	896.417	1791.83	0	-1.55	60.24	17437	17437	MS2	5/136
Q04747	Surfactin synthase subunit 2 OS=Bacillus subtilis (strain 168) GN=srfAB PE=1 SV=3 - [SRFAB_BACSU]	Metabolism of terpenoids and polyketides	Nonribosomal peptide structures	srfAB	K2492(aaLength:3583, 2482~2502)	ETAEkWSEYVLR	1896	Unambiguous	K5(Acetyl)	HCD	1	0	1	1			0.443	42700000	Light	0.508371	10943.3	72.48	0.871411	Unique	Used	2330	0	6.59e-06	67	0.001	15	25	18	35	72	1	0	60	204000	2	776.886	1552.76	0	-0.11	66.08	20009	20009	MS2	5/116
Q04747	Surfactin synthase subunit 2 OS=Bacillus subtilis (strain 168) GN=srfAB PE=1 SV=3 - [SRFAB_BACSU]	Metabolism of terpenoids and polyketides	Nonribosomal peptide structures	srfAB	K2915(aaLength:3583, 2905~2925)	TGDLVkWVNGGIEYIGR	2786	Unambiguous	K6(Label:13C(6)+Acetyl)	HCD	1	0	1	1			H	8410000		0.508371	10943.3	72.48	H	No Quan Values	Not Used		0	0.000477	150	0.034	22	29	22	24	160	1	6	60	117000	2	963.015	1925.02	0	0.02	78.81	25339	25339	MS2	4/172
Q04747	Surfactin synthase subunit 2 OS=Bacillus subtilis (strain 168) GN=srfAB PE=1 SV=3 - [SRFAB_BACSU]	Metabolism of terpenoids and polyketides	Nonribosomal peptide structures	srfAB	K3188(aaLength:3583, 3178~3198)	MVYREENGDIVQVYkPIGESK	3541	Unambiguous	K15(Acetyl)	HCD	1	0	1	1			0.508	18600000	Light	0.508371	10943.3	72.48	0.99927	Unique	Used	1529	0	0.000252		0.0018	17	27	20	35	107	1	0	60	228000	3	832.751	2496.24	0	-2.11	56.42	15772	15772	MS2	6/228
Q04747	Surfactin synthase subunit 2 OS=Bacillus subtilis (strain 168) GN=srfAB PE=1 SV=3 - [SRFAB_BACSU]	Metabolism of terpenoids and polyketides	Nonribosomal peptide structures	srfAB	K3220(aaLength:3583, 3210~3230)	LLANkLQSSLDLR	1775	Unambiguous	K5(Acetyl)	HCD	1	0	1	1			0.487	25100000	Light	0.508371	10943.3	72.48	0.957961	Unique	Used	2495	0	5.6e-05		0.0024	15	25	18	32	79	1	31	60	508000	2	756.942	1512.88	0	1.34	68.06	20878	20878	MS2	6/132
Q04747	Surfactin synthase subunit 2 OS=Bacillus subtilis (strain 168) GN=srfAB PE=1 SV=3 - [SRFAB_BACSU]	Metabolism of terpenoids and polyketides	Nonribosomal peptide structures	srfAB	K338(aaLength:3583, 328~348)	YDYVPLYEIQkR	2148	Unambiguous	K11(Label:13C(6)+Acetyl)	HCD	1	0	1	1	1		H	12500000	Light	0.508371	10943.3	72.48	H	Excluded by Method	Not Used	2289	0	0.00018		0.0045	14	28	21	32	139	1	24	60	195000	3	545.623	1634.85	0	1.11	65.64	19799	19799	MS2	4/96
Q04747	Surfactin synthase subunit 2 OS=Bacillus subtilis (strain 168) GN=srfAB PE=1 SV=3 - [SRFAB_BACSU]	Metabolism of terpenoids and polyketides	Nonribosomal peptide structures	srfAB	K3381(aaLength:3583, 3371~3391)	EWTkGAK	185	Unambiguous	K4(Acetyl)	HCD	1	0	1	1			0.415	12100000	Light	0.508371	10943.3	72.48	0.816333	Unique	Used	90	0.006	0.0612	62	0.021	14	26	19	23	88	1	63	60	375000	2	431.227	861.446	0	-0.16	29.37	5770	5770	MS2	5/60
Q04747	Surfactin synthase subunit 2 OS=Bacillus subtilis (strain 168) GN=srfAB PE=1 SV=3 - [SRFAB_BACSU]	Metabolism of terpenoids and polyketides	Nonribosomal peptide structures	srfAB	K3538(aaLength:3583, 3528~3548)	FkENLLMLIR	1085	Unambiguous	K2(Acetyl)	HCD	1	0	1	1			0.431	8760000	Light	0.508371	10943.3	72.48	0.847806	Unique	Used	3063	0	0.000876		0.045	14	26	19	20	86	1	21	60	344000	2	659.881	1318.76	0	0.33	79.96	25740	25740	MS2	3/104
Q04747	Surfactin synthase subunit 2 OS=Bacillus subtilis (strain 168) GN=srfAB PE=1 SV=3 - [SRFAB_BACSU]	Metabolism of terpenoids and polyketides	Nonribosomal peptide structures	srfAB	K476(aaLength:3583, 466~486)	AELPEGMAVHQVFEEQAkR	3243	Unambiguous	K18(Acetyl)	HCD	1	0	1	1			0.569	67800000	Light	0.508371	10943.3	72.48	1.11926	Unique	Used	1847	0	3.93e-08		8.7e-06	16	26	19	57	88	1	2	60	1940000	3	737.701	2211.09	0	0.5	60	17333	17333	MS2	8/176
Q04747	Surfactin synthase subunit 2 OS=Bacillus subtilis (strain 168) GN=srfAB PE=1 SV=3 - [SRFAB_BACSU]	Metabolism of terpenoids and polyketides	Nonribosomal peptide structures	srfAB	K629(aaLength:3583, 619~639)	GVMIEHkSILR	1236	Unambiguous	K7(Acetyl)	HCD	1	0	1	1			0.414	3980000	Light	0.508371	10943.3	72.48	0.814366	Unique	Used	909	0	0.000191		0.013	14	26	19	25	87	1	44	60	141000	3	442.251	1324.74	0	-0.88	48.9	12591	12591	MS2	4/96
Q04747	Surfactin synthase subunit 2 OS=Bacillus subtilis (strain 168) GN=srfAB PE=1 SV=3 - [SRFAB_BACSU]	Metabolism of terpenoids and polyketides	Nonribosomal peptide structures	srfAB	K74(aaLength:3583, 64~84)	TVFVHQQLQkPR	1681	Unambiguous	K10(Label:13C(6)+Acetyl)	HCD	1	0	1	1	1		H	51700000	Light	0.508371	10943.3	72.48	H	Excluded by Method	Not Used	552	0	2.74e-08		3.2e-06	16	25	18	60	66	0	16	60	867000	3	510.295	1528.87	0	0.1	44.03	10640	10640	MS2	7/112
Q04747	Surfactin synthase subunit 2 OS=Bacillus subtilis (strain 168) GN=srfAB PE=1 SV=3 - [SRFAB_BACSU]	Metabolism of terpenoids and polyketides	Nonribosomal peptide structures	srfAB	K740(aaLength:3583, 730~750)	HLIIGGDALVPHIVSKVk	2823	Unambiguous	K18(Acetyl)	HCD	1	0	1	1			0.51	30200000	Light	0.508371	10943.3	72.48	1.0032	Unique	Used	2362	0	6.15e-07		5.6e-06	13	20	13	53	21	1	35	60	579000	3	646.724	1938.16	0	1.42	66.39	20144	20144	MS2	8/144
Q04795	Aspartokinase 1 OS=Bacillus subtilis (strain 168) GN=dapG PE=3 SV=3 - [AK1_BACSU]	Amino acid metabolism	Cysteine and methionine metabolism	dapG	K7(aaLength:404, 1~17)	IIVQkFGGTSVK	1214	Unambiguous	K5(Acetyl)	HCD	1	0	1	1			1.473	4690000	Light	1.52273	332.496	38.12	0.967341	Unique	Used	1224	0	0.000252		0.0099	14	27	20	27	103	1	34	60	280000	2	659.89	1318.77	0	-0.17	52.76	14199	14199	MS2	3/120
Q04796	4-hydroxy-tetrahydrodipicolinate synthase OS=Bacillus subtilis (strain 168) GN=dapA PE=1 SV=1 - [DAPA_BACSU]	Amino acid metabolism	Lysine biosynthesis	dapA	K243(aaLength:290, 233~253)	LLPIMkELFK	1076	Unambiguous	K6(Acetyl)	HCD	1	0	1	1			1.111	23700000	Light	1.44891	483.601	73.45	0.766784	Unique	Used	3212	0.001	0.00894		0.032	15	25	18	21	74	1	1	60	391000	2	637.383	1273.76	0	0.51	87.85	28344	28344	MS2	4/88
Q04796	4-hydroxy-tetrahydrodipicolinate synthase OS=Bacillus subtilis (strain 168) GN=dapA PE=1 SV=1 - [DAPA_BACSU]	Amino acid metabolism	Lysine biosynthesis	dapA	K66(aaLength:290, 56~76)	IALFEYTVkEVNGR	2272	Unambiguous	K9(Label:13C(6)+Acetyl)	HCD	1	0	1	1	1		H	4580000	Light	1.44891	483.601	73.45	H	Excluded by Method	Not Used	2693	0	3.4e-05		0.00012	15	28	21	48	136	1	11	60	247000	2	843.961	1686.91	0	-1.04	71.46	22313	22313	MS2	5/124
Q04797	Aspartate-semialdehyde dehydrogenase OS=Bacillus subtilis (strain 168) GN=asd PE=1 SV=1 - [DHAS_BACSU]	Amino acid metabolism	Cysteine and methionine metabolism	asd	K195(aaLength:346, 185~205)	kHYQIAFNAIPQIDK	2601	Unambiguous	K1(Acetyl)	HCD	1	0	1	1			1.371	31400000	Light	1.57221	1004.06	86.42	0.872018	Unique	Used	2077	0	7.33e-05		0.047	14	28	21	22	157	1	50	60	791000	3	609.997	1827.98	0	0.67	62.74	18564	18564	MS2	10/168
Q04797	Aspartate-semialdehyde dehydrogenase OS=Bacillus subtilis (strain 168) GN=asd PE=1 SV=1 - [DHAS_BACSU]	Amino acid metabolism	Cysteine and methionine metabolism	asd	K40(aaLength:346, 30~50)	NFEMDTLTLLSSkR	2293	Unambiguous	K13(Acetyl)	HCD	1	0	1	1			1.348	24000000	Light	1.57221	1004.06	86.42	0.857389	Unique	Used	3003	0	8.72e-11		5.9e-10	19	28	21	100	127	1	3	60	691000	2	848.933	1696.86	0	0.9	77.57	24834	24834	MS2	11/156
Q05852	UTP--glucose-1-phosphate uridylyltransferase OS=Bacillus subtilis (strain 168) GN=gtaB PE=1 SV=1 - [GTAB_BACSU]	Carbohydrate metabolism	Amino sugar and nucleotide sugar metabolism	gtaB	K186(aaLength:292, 176~196)	YQVkNFVEKPPK	1789	Unambiguous	K4(Acetyl)	HCD	1	0	1	1			1.351	36100000	Light	1.62351	848.522	67.12	0.832149	Unique	Used	816	0	0.000472		0.002	15	28	21	35	130	1	14	60	1050000	3	506.949	1518.83	0	1.09	47.81	12113	12113	MS2	4/128
Q05852	UTP--glucose-1-phosphate uridylyltransferase OS=Bacillus subtilis (strain 168) GN=gtaB PE=1 SV=1 - [GTAB_BACSU]	Carbohydrate metabolism	Amino sugar and nucleotide sugar metabolism	gtaB	K251(aaLength:292, 241~261)	VFAYDFEGkR	1072	Unambiguous	K9(Acetyl)	HCD	1	0	1	1			1.474	27500000	Light	1.62351	848.522	67.12	0.907911	Unique	Used	1525	0	1.22e-05		2.9e-05	16	24	17	50	52	1	50	60	1270000	2	637.314	1273.62	0	-0.15	56.4	15764	15764	MS2	6/76
Q05873	Valine--tRNA ligase OS=Bacillus subtilis (strain 168) GN=valS PE=1 SV=3 - [SYV_BACSU]	Translation	Aminoacyl-tRNA biosynthesis	valS	K122(aaLength:880, 112~132)	FLEETWkWk	1219	Unambiguous	K7(Label:13C(6)+Acetyl); K9(Label:13C(6))	HCD	1	0	1	2			H	9170000		1.50872	798.138	39.55	H	Inconsistently Labeled	Not Used		0	0.0022		0.017	20	27	20	25	110	1	13	60	344000	2	660.856	1320.7	0	0.98	66.45	20172	20172	MS2	4/72
Q05873	Valine--tRNA ligase OS=Bacillus subtilis (strain 168) GN=valS PE=1 SV=3 - [SYV_BACSU]	Translation	Aminoacyl-tRNA biosynthesis	valS	K169(aaLength:880, 159~179)	LYEkGLIYR	851	Unambiguous	K4(Label:13C(6)+Acetyl)	HCD	1	0	1	1		1	H	8010000	Light	1.50872	798.138	39.55	H	Excluded by Method	Not Used	1356	0	0.00136	122	0.0088	20	27	20	28	107	1	40	60	149000	2	601.848	1202.69	0	0.2	54.28	14850	14850	MS2	5/84
Q05873	Valine--tRNA ligase OS=Bacillus subtilis (strain 168) GN=valS PE=1 SV=3 - [SYV_BACSU]	Translation	Aminoacyl-tRNA biosynthesis	valS	K328(aaLength:880, 318~338)	LVkDLQEAGVLFk	1779	Unambiguous	K3(Label:13C(6)+Acetyl); K13(Label:13C(6))	HCD	1	0	1	1			H	13900000		1.50872	798.138	39.55	H	Inconsistently Labeled	Not Used		0	0.000372		0.013	14	24	17	23	53	1	27	60	413000	2	757.456	1513.9	0	0.62	69.17	21366	21366	MS2	4/136
Q05873	Valine--tRNA ligase OS=Bacillus subtilis (strain 168) GN=valS PE=1 SV=3 - [SYV_BACSU]	Translation	Aminoacyl-tRNA biosynthesis	valS	K609(aaLength:880, 599~619)	SVADkWILTR	948	Unambiguous	K5(Label:13C(6)+Acetyl)	HCD	1	0	1	1	1		H	14500000	Light	1.50872	798.138	39.55	H	Excluded by Method	Not Used	2088	0	1.33e-06		8.3e-06	16	26	19	57	91	1	37	60	389000	2	618.856	1236.7	0	-0.01	62.82	18604	18604	MS2	7/92
Q06752	Cysteine--tRNA ligase OS=Bacillus subtilis (strain 168) GN=cysS PE=1 SV=1 - [SYC_BACSU]	Translation	Aminoacyl-tRNA biosynthesis	cysS	K145(aaLength:466, 135~155)	KGYAYESEGDVYFkTR	2866	Unambiguous	K14(Acetyl)	HCD	1	0	1	1			1.376	1910000	Light	1.23953	279.847	30.9	1.11009	Unique	Used	1162	0.001	0.00432		0.016	15	22	15	21	39	2	31	60	78300	3	652.313	1954.92	0	2.72	52.17	13923	13923	MS2	3/180
Q06752	Cysteine--tRNA ligase OS=Bacillus subtilis (strain 168) GN=cysS PE=1 SV=1 - [SYC_BACSU]	Translation	Aminoacyl-tRNA biosynthesis	cysS	K346(aaLength:466, 336~356)	LNSSTNLTEDDDQWLEkVEEHR	3654	Unambiguous	K17(Label:13C(6)+Acetyl)	HCD	1	0	1	1	1		H	13600000	Light	1.23953	279.847	30.9	H	Excluded by Method	Not Used	2570	0	9.5e-07	37	3.7e-05	15	23	16	48	43	1	0	60	345000	3	902.758	2706.26	0	0.72	69.15	21353	21353	MS2	6/248
Q06752	Cysteine--tRNA ligase OS=Bacillus subtilis (strain 168) GN=cysS PE=1 SV=1 - [SYC_BACSU]	Translation	Aminoacyl-tRNA biosynthesis	cysS	K95(aaLength:466, 85~105)	FIkAYFEDVGALGcR	2506	Unambiguous	K3(Label:13C(6)+Acetyl); C14(Carbamidomethyl)	HCD	1	0	1	1			H	5550000		1.23953	279.847	30.9	H	No Quan Values	Not Used		0	0.000831		0.012	20	27	20	26	108	1	11	60	111000	3	598.639	1793.9	0	1.42	73.48	23166	23166	MS2	3/160
Q06796	50S ribosomal protein L11 OS=Bacillus subtilis (strain 168) GN=rplK PE=1 SV=3 - [RL11_BACSU]	Translation	Ribosome	rplK	K71(aaLength:141, 61~81)	SFTFITkTPPAAVLLK	2487	Unambiguous	K7(Acetyl)	HCD	1	0	1	1			1.656	239000000	Light	1.78135	467.081	55.32	0.92963	Unique	Used	3068	0	2.48e-06		0.00028	15	24	17	40	60	1	5	60	5530000	2	888.52	1776.03	0	1.04	80.08	25778	25778	MS2	10/156
Q06796	50S ribosomal protein L11 OS=Bacillus subtilis (strain 168) GN=rplK PE=1 SV=3 - [RL11_BACSU]	Translation	Ribosome	rplK	K80(aaLength:141, 70~90)	TPPAAVLLkk	547	Unambiguous	K9(Label:13C(6)+Acetyl); K10(Label:13C(6))	HCD	1	0	1	1			H	94300000		1.78135	467.081	55.32	H	Inconsistently Labeled	Not Used		0	8.93e-05		0.00017	13	16	13	38	10	1	51	60	1400000	2	546.365	1091.72	0	0.86	51.03	13458	13458	MS2	7/76
Q06797	50S ribosomal protein L1 OS=Bacillus subtilis (strain 168) GN=rplA PE=1 SV=4 - [RL1_BACSU]	Translation	Ribosome	rplA	K13(aaLength:232, 3~23)	YVEAAkLVDR	862	Unambiguous	K6(Label:13C(6)+Acetyl)	HCD	1	0	1	1	1		H	5880000	Light	1.73968	1316.85	54.31	H	Excluded by Method	Not Used	907	0	1.46e-06		9.8e-05	19	26	19	47	92	1	36	60	422000	2	606.34	1211.67	0	-0.39	48.88	12581	12581	MS2	5/88
Q06797	50S ribosomal protein L1 OS=Bacillus subtilis (strain 168) GN=rplA PE=1 SV=4 - [RL1_BACSU]	Translation	Ribosome	rplA	K151(aaLength:232, 141~161)	TGTVTFEVEkAIGEIK	2451	Unambiguous	K10(Acetyl)	HCD	1	0	1	1			1.509	26600000	Light	1.73968	1316.85	54.31	0.867402	Unique	Used	2993	0	0.00233	122	0.025	14	28	21	24	134	1	10	60	171000	2	882.476	1763.94	0	0.71	77.43	24772	24772	MS2	6/144
Q06797	50S ribosomal protein L1 OS=Bacillus subtilis (strain 168) GN=rplA PE=1 SV=4 - [RL1_BACSU]	Translation	Ribosome	rplA	K19(aaLength:232, 9~29)	SkAYDVSEAVALVk	1836	Unambiguous	K2(Label:13C(6)+Acetyl); K14(Label:13C(6))	HCD	1	0	1	1			H	14200000		1.73968	1316.85	54.31	H	Inconsistently Labeled	Not Used		0	7.77e-06		7.5e-05	16	27	20	49	107	1	13	60	422000	3	511.957	1533.86	0	0.5	65.19	19599	19599	MS2	9/152
Q06797	50S ribosomal protein L1 OS=Bacillus subtilis (strain 168) GN=rplA PE=1 SV=4 - [RL1_BACSU]	Translation	Ribosome	rplA	K210(aaLength:232, 200~220)	GVYVkNVAVTSTMGPGVk	2669	Unambiguous	K5(Label:13C(6)+Acetyl); K18(Label:13C(6))	HCD	1	0	1	1			H	30900000		1.73968	1316.85	54.31	H	Inconsistently Labeled	Not Used		0	2e-09		2e-07	17	27	20	74	110	1	0	60	526000	2	931.018	1861.03	0	-0.48	57.63	16284	16284	MS2	8/188
Q06797	50S ribosomal protein L1 OS=Bacillus subtilis (strain 168) GN=rplA PE=1 SV=4 - [RL1_BACSU]	Translation	Ribosome	rplA	K32(aaLength:232, 22~42)	AYDVSEAVALVKk	1548	Unambiguous	K13(Acetyl)	HCD	1	0	1	1			1.684	9720000	Light	1.73968	1316.85	54.31	0.967995	Unique	Used	2323	0	0.000214		0.0017	15	27	20	36	123	1	47	60	476000	2	717.896	1434.79	0	0.88	66.01	19974	19974	MS2	5/100
Q06797	50S ribosomal protein L1 OS=Bacillus subtilis (strain 168) GN=rplA PE=1 SV=4 - [RL1_BACSU]	Translation	Ribosome	rplA	K80(aaLength:232, 70~90)	VLVFAkGEK	451	Unambiguous	K6(Acetyl)	HCD	1	0	1	2			1.449	161000000	Light	1.73968	1316.85	54.31	0.832912	Redundant	Not Used	917	0	0.000152	85	0.00067	20	27	20	39	106	1	21	60	587000	2	516.808	1032.61	0	0.18	49.04	12648	12648	MS2	4/76
Q06799	Protein translocase subunit SecE OS=Bacillus subtilis (strain 168) GN=secE PE=3 SV=1 - [SECE_BACSU]	Folding, sorting and degradation	Protein export	secE	K5(aaLength:59, 1~15)	IMkFFK	180	Unambiguous	K3(Acetyl)	HCD	1	0	1	1			0.753	24500000	Light	ND			ND	Unique	Used	1613	0	0.00157	47	0.0016	14	21	14	29	28	1	33	60	1130000	2	428.244	855.48	0	0.1	57.12	16074	16074	MS2	4/52
Q08352	Alanine dehydrogenase OS=Bacillus subtilis (strain 168) GN=ald PE=1 SV=1 - [DHA_BACSU]	Amino acid metabolism	Alanine, aspartate and glutamate metabolism	ald	K149(aaLength:378, 139~159)	MAAQIGAQFLEkPK	1953	Unambiguous	K12(Acetyl)	HCD	1	0	1	1			2.039	9280000	Light	2.79873	915.269	73.02	0.728544	Unique	Used	2080	0	0.000249	120	0.027	14	27	20	24	122	0	10	60	357000	2	787.424	1573.84	0	0.14	62.76	18576	18576	MS2	5/144
Q08352	Alanine dehydrogenase OS=Bacillus subtilis (strain 168) GN=ald PE=1 SV=1 - [DHA_BACSU]	Amino acid metabolism	Alanine, aspartate and glutamate metabolism	ald	K7(aaLength:378, 1~17)	MIIGVPkEIK	769	Unambiguous	K7(Acetyl)	HCD	1	0	1	1			2.433	15300000	Light	2.79873	915.269	73.02	0.869322	Unique	Used	1809	0.001	0.00628		0.027	14	25	18	21	73	1	13	60	755000	2	585.352	1169.7	0	0.12	59.61	17158	17158	MS2	4/84
Q08432	Cystathionine beta-lyase PatB OS=Bacillus subtilis (strain 168) GN=patB PE=1 SV=1 - [CBL_BACSU]	Amino acid metabolism	Cysteine and methionine metabolism	patB	K355(aaLength:387, 345~365)	VILEPGTkYGPGGEGFMR	2870	Unambiguous	K8(Label:13C(6)+Acetyl)	HCD	1	0	1	1	1		H	3320000	Light	L	56.46	12.92	H	Excluded by Method	Not Used	2174	0	7.02e-05		0.012	20	26	20	26	100	1	0	60	79200	2	978.505	1956	0	1.68	64.16	19180	19180	MS2	3/176
Q08787	Surfactin synthase subunit 3 OS=Bacillus subtilis (strain 168) GN=srfAC PE=1 SV=2 - [SRFAC_BACSU]	Metabolism of terpenoids and polyketides	Nonribosomal peptide structures	srfAC	K188(aaLength:1275, 178~198)	DYIkWLEk	671	Unambiguous	K4(Label:13C(6)+Acetyl); K8(Label:13C(6))	HCD	1	0	1	1			H	33900000		1.14983	1996.63	48.78	H	Inconsistently Labeled	Not Used		0	0.0025	112	0.037	14	27	20	22	124	1	26	60	426000	2	574.823	1148.64	0	0.45	65.25	19623	19623	MS2	6/72
Q08787	Surfactin synthase subunit 3 OS=Bacillus subtilis (strain 168) GN=srfAC PE=1 SV=2 - [SRFAC_BACSU]	Metabolism of terpenoids and polyketides	Nonribosomal peptide structures	srfAC	K522(aaLength:1275, 512~532)	GSVVALYTkR	667	Unambiguous	K9(Acetyl)	HCD	1	0	1	1			1.246	19800000	Light	1.14983	1996.63	48.78	1.08364	Unique	Used	994	0	0.000664		0.0071	14	26	19	28	94	1	22	60	140000	2	568.328	1135.65	0	1.82	49.8	12982	12982	MS2	4/76
Q08787	Surfactin synthase subunit 3 OS=Bacillus subtilis (strain 168) GN=srfAC PE=1 SV=2 - [SRFAC_BACSU]	Metabolism of terpenoids and polyketides	Nonribosomal peptide structures	srfAC	K878(aaLength:1275, 868~888)	IELEEIEkQLQEYPGVK	3061	Unambiguous	K8(Acetyl)	HCD	1	0	1	1			1.021	15100000	Light	1.14983	1996.63	48.78	0.887957	Unique	Used	2991	0	4.64e-05		0.058	14	28	21	21	153	1	52	60	374000	3	696.369	2087.09	0	0.48	77.42	24768	24768	MS2	7/164
Q08788	Surfactin synthase thioesterase subunit OS=Bacillus subtilis (strain 168) GN=srfAD PE=1 SV=3 - [SRFAD_BACSU]	Others	unknown	srfAD	K6(aaLength:242, 1~16)	SQLFkSFDASEK	1527	Unambiguous	K5(Acetyl)	HCD	1	0	1	1			1.426	17000000	Light	1.44649	310.596	42.15	0.985834	Unique	Used	1519	0.001	0.00386		0.026	14	24	17	20	58	1	36	60	281000	2	714.853	1428.7	0	-0.85	56.34	15735	15735	MS2	3/128
Q45477	Isoleucine--tRNA ligase OS=Bacillus subtilis (strain 168) GN=ileS PE=3 SV=3 - [SYI_BACSU]	Translation	Aminoacyl-tRNA biosynthesis	ileS	K131(aaLength:921, 121~141)	LcEEYAWkQIEGQR	2654	Unambiguous	C2(Carbamidomethyl); K8(Acetyl)	HCD	1	0	1	1			1.304	9990000	Light	1.4602	829.525	46.25	0.893026	Unique	Used	1983	0	1.15e-06		4.1e-05	15	23	16	48	46	1	13	60	389000	3	617.962	1851.87	0	0.43	61.66	18068	18068	MS2	6/128
Q45477	Isoleucine--tRNA ligase OS=Bacillus subtilis (strain 168) GN=ileS PE=3 SV=3 - [SYI_BACSU]	Translation	Aminoacyl-tRNA biosynthesis	ileS	K638(aaLength:921, 628~648)	VSDAILkQVAEVYR	2156	Unambiguous	K7(Label:13C(6)+Acetyl)	HCD	1	0	1	1	1		H	10200000	Light	1.4602	829.525	46.25	H	Excluded by Method	Not Used	2783	0.001	0.00705	94	0.042	14	27	20	21	104	1	48	60	111000	2	819.961	1638.91	0	-1	72.7	22843	22843	MS2	3/132
Q45477	Isoleucine--tRNA ligase OS=Bacillus subtilis (strain 168) GN=ileS PE=3 SV=3 - [SYI_BACSU]	Translation	Aminoacyl-tRNA biosynthesis	ileS	K831(aaLength:921, 821~841)	SLEANLkLYPNK	1533	Unambiguous	K7(Acetyl)	HCD	1	0	1	1			1.294	3940000	Light	1.4602	829.525	46.25	0.886178	Unique	Used	1565	0.002	0.0141		0.032	19	27	20	22	109	1	66	60	173000	2	716.393	1431.78	0	-4.28	56.69	15880	15880	MS2	3/116
Q45477	Isoleucine--tRNA ligase OS=Bacillus subtilis (strain 168) GN=ileS PE=3 SV=3 - [SYI_BACSU]	Translation	Aminoacyl-tRNA biosynthesis	ileS	K903(aaLength:921, 893~913)	DVGANPkYPTLSLR	1979	Unambiguous	K7(Label:13C(6)+Acetyl)	HCD	1	0	1	1	1		H	40400000	Light	1.4602	829.525	46.25	H	Excluded by Method	Not Used	1756	0	6.9e-08		3.6e-05	16	28	21	53	147	1	4	60	864000	2	789.933	1578.86	0	-0.25	59.05	16902	16902	MS2	6/140
Q45477	Isoleucine--tRNA ligase OS=Bacillus subtilis (strain 168) GN=ileS PE=3 SV=3 - [SYI_BACSU]	Translation	Aminoacyl-tRNA biosynthesis	ileS	K917(aaLength:921, 907~921)	NAEIVEkYYQk	1520	Unambiguous	K7(Label:13C(6)+Acetyl); K11(Label:13C(6))	HCD	1	0	1	1			H	8810000		1.4602	829.525	46.25	H	Inconsistently Labeled	Not Used		0	6.81e-06		9.6e-05	16	27	20	48	124	1	16	60	504000	2	719.884	1438.76	0	-0.11	49.18	12718	12718	MS2	5/120
Q45480	Uncharacterized RNA pseudouridine synthase YlyB OS=Bacillus subtilis (strain 168) GN=ylyB PE=3 SV=3 - [YLYB_BACSU]	Others	unknown	ylyB	K164(aaLength:303, 154~174)	NDMAHESLVNQLVNkTVTR	3251	Unambiguous	K15(Label:13C(6)+Acetyl)	HCD	1	0	1	1			0.032	7280000	Light	2.7711	95.9367	31.35	0.0115478	Unique	Used	2508	0	0.000122	127	0.025	14	28	21	24	136	1	23	60	272000	3	739.718	2217.14	0	0.37	68.33	20995	20995	MS2	3/216
Q45493	Ribonuclease J 1 OS=Bacillus subtilis (strain 168) GN=rnjA PE=1 SV=1 - [RNJ1_BACSU]	Folding, sorting and degradation	RNA degradation	rnjA	K129(aaLength:555, 119~139)	LNIIGEDDIVkFR	1956	Unambiguous	K11(Acetyl)	HCD	1	0	1	1			0.964	63100000	Light	1.16531	1089.6	72.97	0.827249	Unique	Used	2723	0	4.13e-10	145	1.4e-08	19	28	21	87	145	1	23	60	626000	2	787.433	1573.86	0	0.19	71.7	22424	22424	MS2	10/140
Q45493	Ribonuclease J 1 OS=Bacillus subtilis (strain 168) GN=rnjA PE=1 SV=1 - [RNJ1_BACSU]	Folding, sorting and degradation	RNA degradation	rnjA	K153(aaLength:555, 143~163)	TTHSIPDSYGIVVkTPPGNIVHTGDFK	3745	Unambiguous	K14(Acetyl)	HCD	1	0	1	1			0.913	44100000	Light	1.16531	1089.6	72.97	0.783484	Unique	Used	2086	0	5.32e-05		0.059	14	28	21	21	140	1	11	60	419000	4	731.378	2922.49	0	-2.69	62.81	18600	18600	MS2	7/260
Q45493	Ribonuclease J 1 OS=Bacillus subtilis (strain 168) GN=rnjA PE=1 SV=1 - [RNJ1_BACSU]	Folding, sorting and degradation	RNA degradation	rnjA	K382(aaLength:555, 372~392)	LIkPKFFMPIHGEYR	2782	Unambiguous	K3(Acetyl)	HCD	1	0	1	2			0.912	30700000	Light	1.16531	1089.6	72.97	0.782626	Redundant	Not Used	2112	0	3.19e-05	123	0.063	14	28	21	20	130	1	19	60	298000	4	480.266	1918.04	0	0.98	63.17	18760	18760	MS2	4/160
Q45499	Inositol-1-monophosphatase OS=Bacillus subtilis (strain 168) GN=suhB PE=3 SV=1 - [SUHB_BACSU]	Biosynthesis of other secondary metabolites	Streptomycin biosynthesis	suhB	K51(aaLength:265, 41~61)	SNPNDLVTNIDKETEkFFIDR	3562	Unambiguous	K16(Acetyl)	HCD	1	0	1	1			0.338	16200000	Light	L	135.944	16.6	ND	Unique	Used	3176	0	9.63e-05		0.021	14	27	20	24	113	2	0	60	197000	3	846.423	2537.25	0	1.03	84.68	27288	27288	MS2	4/236
Q45549	Transcriptional repressor NrdR OS=Bacillus subtilis (strain 168) GN=nrdR PE=3 SV=2 - [NRDR_BACSU]	Others	unknown	nrdR	K93(aaLength:152, 83~103)	TLEDMcFDIEkELR	2634	Unambiguous	C6(Carbamidomethyl); K11(Label:13C(6)+Acetyl)	HCD	1	0	1	1	1		H	6060000	Light	ND			H	Excluded by Method	Not Used	3012	0	2.29e-09		2.5e-07	17	24	17	71	57	1	30	60	279000	2	923.937	1846.87	0	0.85	77.74	24903	24903	MS2	7/116
Q796Y8	Putative peroxiredoxin YgaF OS=Bacillus subtilis (strain 168) GN=ygaF PE=3 SV=1 - [BCP_BACSU]	Others	unknown	ygaF	K83(aaLength:157, 73~93)	EkHNLPFLLLVDDEHK	2917	Unambiguous	K2(Acetyl)	HCD	1	0	1	1			0.639	34500000	Light	0.757516	247.775	52.87	0.843546	Unique	Used	2639	0	1.58e-06		0.006	14	28	21	30	128	1	17	60	535000	3	663.687	1989.05	0	0.56	70.36	21853	21853	MS2	5/176
[truncated: 8 more rows]
[truncated: 6 more columns]

## Sheet: exp1_Sc (271)
Protein Group Accessions	Protein Descriptions	KEGG_BRITE1	KEGG_BRITE2	Gene name	succinylation position in full aa (aaLength:aa full length, near succinylation position)	Sequence	Unique Sequence ID	PSM Ambiguity	Modifications	Activation Type	DeltaScore	DeltaCn	Rank	Search Engine Rank	# Missing Channels	# Single-Peak Channels	Heavy/Light (pep)	Precursor Area	Quan Channel	Heavy/Light (pro)	Score (pro)	Coverage (pro)	R-value	Quan Info	Quan Usage	QuanResultID	q-Value	PEP	Decoy Peptides Matched	Exp Value	Homology Threshold	Identity High	Identity Middle	IonScore	Peptides Matched	# Missed Cleavages	Isolation Interference [%]	Ion Inject Time [ms]	Intensity	Charge	m/z [Da]	MH+ [Da]	Delta Mass [Da]	Delta Mass [PPM]	RT [min]	First Scan	Last Scan	MS Order	Ions Matched
[truncated: 271 more rows]
[truncated: 5 more columns]

[truncated: 2 more sheets: exp2_Ac (886), exp2_Sc (100)]
