# Supplementary material for: Changes in the Acetylome and Succinylome of Bacillus subtilis in Response to Carbon Source
Source: PLoS One. 2015 Jun 22;10(6):e0131169. doi: 10.1371/journal.pone.0131169 (PMC4476798; doi:10.1371/journal.pone.0131169)
Supplement: S3 Table — Peptide peak ratios (glucose to citrate) and R-values are shown. “G” and “C” indicate that the peptide was detected only in glucose or citrate in each experiment, respectively. The data was derived from S2 Table. (XLSX) [file pone.0131169.s007.xlsx]

## Sheet: all acetylation sites (1355)
Protein Group Accessions	acetylation(ac) position	KEGG_BRITE1	KEGG_BRITE2	Ac Gene name	protein duplicate	From	glc/cit (pep)	R (exp1)	glc/cit (pep)	R (exp2)	for iceLogo
O32153	K110(aaLength:284, 100~120)	Others	unknown	frlD	U	exp2_Ac specific			62.5	2068.37	QSRLRLAFQEKDVSFISGHDL
P54535	K89(aaLength:255, 79~99)	Others	unknown	artP	U	exp1_Ac and exp2_Ac	C	C	30.303	837.971	FNSLITALKSKQVDLVLSGMT
P31103	K112(aaLength:149, 102~122)	Nucleotide metabolism	Purine metabolism	ndk	U	exp1_Ac and exp2_Ac	0.192	1.0391	38.4615	234.483	IRGDYGMFVGKNIIHGSDSLE
P37809	K444(aaLength:473, 434~454)	Energy metabolism	Oxidative phosphorylation	atpD	U	exp1_Ac and exp2_Ac	0.63	0.891784	100	136.31	VQGFKEILAGKYDHLPEDAFR
P54466	K305(aaLength:331, 295~315)	Others	unknown	yqfA	U	exp1_Ac and exp2_Ac	0.329	0.932254	38.4615	120.176	NIGVMDYMNIKNIDADTEMRD
O06724	K99(aaLength:301, 89~109)	Others	unknown	yisK	U	exp2_Ac specific			16.6667	91.1912	KPSKNIICIGKNYRDHAIEMG
O34759	K49(aaLength:69, 39~59)	Others	unknown	ydjO	U	exp1_Ac and exp2_Ac	0.625	0.972273	33.3333	70.9867	DTPLCPLCGSKMVDGIRSLVN
P37887	K136(aaLength:308, 126~146)	Amino acid metabolism	Cysteine and methionine metabolism	cysK	U	exp1_Ac and exp2_Ac	0.7	0.884634	38.4615	54.5393	AIKKAEELAEKHGYFVPQQFN
O31620	K263(aaLength:271, 253~271)	Metabolism of cofactors and vitamins	Thiamine metabolism	thiD	U	exp2_Ac specific			100	44.4498	GHGPTNHFAFKRNSLNTSRXX
P21466	K81(aaLength:200, 71~91)	Translation	Ribosome	rpsD	U	exp1_Ac and exp2_Ac	G	G	100	44.1128	LFDKAGKLAGKHGENFMILLD
P12425	K377(aaLength:444, 367~387)	Amino acid metabolism	Alanine, aspartate and glutamate metabolism	glnA	U	exp1_Ac and exp2_Ac	0.533	1.06724	27.7778	42.0224	PIDRNIYVMSKEERMENGIVD
P81102	K164(aaLength:202, 154~174)	Others	unknown	yodC	U	exp1_Ac and exp2_Ac	1.826	0.867485	18.5185	9.81176	IGGFNKEQFQKQFDISERYVP
O34967	K11(aaLength:82, 1~21)	Translation	Ribosome	rpmE2	U	exp2_Ac specific			100	3.74241	MKEGIHPKNHKVIFQDVNSGY
P37946	K239(aaLength:422, 229~249)	Amino acid metabolism	Valine, leucine and isoleucine biosynthesis	ilvA	U	exp1_Ac and exp2_Ac	1.926	1.36282	5.88235	2.77012	GHVVTLDKIDKFVDGAAVKKI
O34737	K154(aaLength:158, 144~158)	Others	unknown	ykuN	U	exp2_Ac specific			71.4286	2.7362	LAWADYMNKEKIHVSXXXXXX
O34946	K207(aaLength:231, 197~217)	Membrane transport	ABC transporters	znuC	U	exp2_Ac specific			22.2222	2.57453	EQNEVQQFLDKVIRLERGEKG
P27876	K49(aaLength:253, 39~59)	Carbohydrate metabolism	Glycolysis / Gluconeogenesis	tpiA	U	exp2_Ac specific			6.89655	2.23733	VVCAPALFLEKLASAVKGTDL
P14577	K77(aaLength:144, 67~87)	Translation	Ribosome	rplP	U	exp1_Ac and exp2_Ac	G	G	9.34579	2.1858	KIFPSKPYTAKPLEVRMGSGK
P39912	K142(aaLength:358, 132~152)	Amino acid metabolism	Phenylalanine, tyrosine and tryptophan biosynthesis	aroA	U	exp1_Ac and exp2_Ac	G	G	25	2.13465	EQVAEVAAAAKKQGIKILRGG
P12039	K396(aaLength:422, 386~406)	Nucleotide metabolism	Purine metabolism	purD	U	exp1_Ac and exp2_Ac	G	G	25	2.09113	TFEAARDRVYKAVDEIFKPGL
O34768	K69(aaLength:320, 59~79)	Carbohydrate metabolism	Amino sugar and nucleotide sugar metabolism	ydjE	U	exp1_Ac and exp2_Ac	G	G	3.24675	1.88069	VGKDPFGYFLKRTLDAVHVDT
Q07833	K558(aaLength:2334, 548~568)	Others	unknown	wapA	U	exp2_Ac specific			31.25	1.85604	IWPTSAEIASKRYKLHLDGKD
P12043	K325(aaLength:346, 315~335)	Nucleotide metabolism	Purine metabolism	purM	U	exp2_Ac specific			14.4928	1.8432	VIGTLESHGEKAYLIGRVKKG
O05269	K79(aaLength:326, 69~89)	Nucleotide metabolism	Purine metabolism	guaC	U	exp2_Ac specific			34.4828	1.8164	FEPETRIDFIKDMNARGLFSS
P45744	K385(aaLength:398, 375~395)	Metabolism of terpenoids and polyketides	Biosynthesis of siderophore group nonribosomal peptides	dhbC	U	exp1_Ac and exp2_Ac	25.714	0.619975	100	1.79945	PEDELQETSAKFRTMLRAMGV
P38032	K378(aaLength:531, 368~388)	Metabolism of cofactors and vitamins	Nicotinate and nicotinamide metabolism	nadB	U	exp2_Ac specific			14.9254	1.79125	NSLLEALVFGKRAAEHIIQKP
P55342	K305(aaLength:539, 295~315)	Others	unknown	yllA	U	exp1_Ac and exp2_Ac	G	G	1.19048	1.75489	IEKDNGRFVIKELDLGWTRDE
P22250	K38(aaLength:483, 28~48)	Translation	Aminoacyl-tRNA biosynthesis	gltX	U	exp1_Ac and exp2_Ac	1.446	0.827434	2.69542	1.70726	NYLFARNQGGKFIIRVEDTDK
P39912	K351(aaLength:358, 341~358)	Amino acid metabolism	Phenylalanine, tyrosine and tryptophan biosynthesis	aroA	D	exp1_Ac and exp2_Ac	G	G	19.6078	1.67424	PEFEKWLNELKPMVKVNAXXX
O31509	K61(aaLength:239, 51~71)	Others	unknown	yeeI	U	exp2_Ac specific			2.65252	1.65924	LERAKTYSVPKNIIERAIEKA
O31664	K30(aaLength:259, 20~40)	Others	unknown	mtnU	U	exp1_Ac and exp2_Ac	G	G	0.751315	1.65271	NIKKAEFFIEKESKHADVLVL
P40409	K124(aaLength:317, 114~134)	Membrane transport	ABC transporters	feuA	U	exp2_Ac specific			17.5439	1.64488	MKPDVILASTKFPEKTLQKIS
O31618	K191(aaLength:256, 181~201)	Metabolism of cofactors and vitamins	Thiamine metabolism	thiG	U	exp2_Ac specific			4.78469	1.64473	VIVDAGIGSPKDAAYAMELGA
P80700	K225(aaLength:293, 215~235)	Others	unknown	tsf	U	exp1_Ac and exp2_Ac	2.025	1.56035	2.71739	1.63668	QEGKPENIVAKMVEGRLNKFF
Q796Y8	K76(aaLength:157, 66~86)	Others	unknown	ygaF	U	exp2_Ac specific			0.811688	1.62253	IIGVSPDSQEKHGKFKEKHNL
P54420	K556(aaLength:632, 546~566)	Amino acid metabolism	Alanine, aspartate and glutamate metabolism	asnB	U	exp2_Ac specific			14.9254	1.59764	GFPVPIRHWLKNEMNEWVRNI
P80870	K4(aaLength:130, 1~14)	Others	unknown	yugI	U	exp2_Ac specific			14.4928	1.58178	XXXXXXXMAAKFEVGSVYTGK
P55342	K247(aaLength:539, 237~257)	Others	unknown	yllA	D	exp2_Ac specific			1.06157	1.56487	IKKLETAMFQKILRENDELAR
P17620	K186(aaLength:398, 176~196)	Metabolism of cofactors and vitamins	Riboflavin metabolism	ribBA	U	exp2_Ac specific			29.4118	1.55353	LIEIAKKHQLKMITIKDLIQY
Q07876	K153(aaLength:311, 143~163)	Others	unknown	rsmH	U	exp2_Ac specific			1.23609	1.54222	RYEDLVRIFFKYGEEKFSKQI
P12048	K209(aaLength:512, 199~219)	Nucleotide metabolism	Purine metabolism	purH	U	exp2_Ac specific			10.989	1.51169	EPEQFTVTFEKKQSLRYGENP
P45743	K123(aaLength:312, 113~133)	Metabolism of terpenoids and polyketides	Biosynthesis of siderophore group nonribosomal peptides	dhbB	U	exp1_Ac and exp2_Ac	G	G	20.8333	1.49341	APEDDDLVLTKWRYSAFKRTN
Q08352	K149(aaLength:378, 139~159)	Amino acid metabolism	Alanine, aspartate and glutamate metabolism	ald	U	exp1_Ac and exp2_Ac	2.039	0.728544	2.11864	1.48981	AAQIGAQFLEKPKGGKGILLA
P21467	K148(aaLength:166, 138~158)	Translation	Ribosome	rpsE	U	exp1_Ac and exp2_Ac	1.497	0.920479	3.28947	1.45422	RATLQGLSELKRAEDVAKLRG
P39666	K178(aaLength:289, 168~188)	Metabolism of cofactors and vitamins	Nicotinate and nicotinamide metabolism	nadC	U	exp1_Ac and exp2_Ac	G	G	4.56621	1.44608	AACGSILEACKKARQAAGHMV
P80868	K39(aaLength:692, 29~49)	Others	unknown	fusA	U	exp1_Ac and exp2_Ac	G	G	2.12766	1.43297	RILFYTGRIHKIGETHEGASQ
P17865	K175(aaLength:382, 165~185)	Others	unknown	ftsZ	U	exp1_Ac and exp2_Ac	1.139	1.30623	1.29534	1.42467	PNDRILEIVDKNTPMLEAFRE
P12874	K32(aaLength:87, 22~42)	Translation	Ribosome	rpsQ	U	exp2_Ac specific			5.78035	1.40262	TITVVVETYKKHTLYGKRVKY
P0CI74	K82(aaLength:98, 72~92)	Others	unknown	gpsB	U	exp1_Ac and exp2_Ac	G	G	0.595948	1.37796	QSNTTNFDILKRLSNLEKHVF
P09124	K224(aaLength:335, 214~234)	Carbohydrate metabolism	Glycolysis / Gluconeogenesis	gapA	U	exp1_Ac and exp2_Ac	G	G	9.17431	1.37257	KAVSLVLPELKGKLNGGAMRV
O06986	K147(aaLength:191, 137~157)	Others	unknown	yvdD	U	exp2_Ac specific			0.897666	1.37026	GYFEPMMKMVKYSIQEGFSNE
O34384	K169(aaLength:192, 159~179)	Others	unknown	yceE	U	exp1_Ac and exp2_Ac	0.816	1.07978	1.47059	1.36615	CELYRHGGEWKFNAIGSGFSG
P37529	K99(aaLength:217, 89~109)	Nucleotide metabolism	Purine metabolism	dck	U	exp2_Ac specific			2.6738	1.36344	SIYEDTGIFAKMHADKGTMSK
P0CI74	K89(aaLength:98, 79~98)	Others	unknown	gpsB	D	exp1_Ac and exp2_Ac	C	C	0.589623	1.36334	DILKRLSNLEKHVFGSKLYDX
P39912	K155(aaLength:358, 145~165)	Amino acid metabolism	Phenylalanine, tyrosine and tryptophan biosynthesis	aroA	D	exp1_Ac and exp2_Ac	6.607	0.991824	15.873	1.35534	GIKILRGGAFKPRTSPYDFQG
P37565	K6(aaLength:291, 1~16)	Others	unknown	hslO	U	exp2_Ac specific			2.15054	1.35288	XXXXXMDYLVKALAYDGKVRA
P0CI74	K26(aaLength:98, 16~36)	Others	unknown	gpsB	D	exp1_Ac and exp2_Ac	0.721	0.957964	0.584112	1.35059	KEFKTGVRGYKQEDVDKFLDM
O31457	K31(aaLength:322, 21~41)	Others	unknown	ybfQ	U	exp2_Ac specific			1.93798	1.34831	AFREQHLAFCKELGLLGRILV
P55342	K438(aaLength:539, 428~448)	Others	unknown	yllA	D	exp2_Ac specific			0.908265	1.33888	QAKSQIEAIHKTVRQEALKVD
O07638	K26(aaLength:93, 16~36)	Others	unknown	ylaN	U	exp2_Ac specific			1.82149	1.33588	LLKVDAEKILKLIRVQMDNLT
P37872	K39(aaLength:201, 29~49)	Others	unknown	ybxB	U	exp2_Ac specific			0.944287	1.33206	TFTSDSGVFSKKEVDFGSRLL
P12049	K41(aaLength:84, 31~51)	Nucleotide metabolism	Purine metabolism	purS	U	exp1_Ac and exp2_Ac	6.929	0.788623	27.027	1.32993	YNEVQDVRIGKYMELTIEKSD
P94352	K29(aaLength:162, 19~39)	Others	unknown	yxjI	U	exp1_Ac and exp2_Ac	G	G	2.1097	1.32381	IYDRDEQETFKVEGRFFSLGD
P21882	K175(aaLength:325, 165~185)	Carbohydrate metabolism	Pyruvate metabolism	pdhB	U	exp2_Ac specific			5.31915	1.31917	NDPVVFLEHMKLYRSFRQEVP
P94421	K130(aaLength:317, 120~140)	Membrane transport	ABC transporters	yclQ	U	exp2_Ac specific			2.34192	1.31909	IISARQSESYKEFSKIAPTIY
Q08787	K319(aaLength:1275, 309~329)	Metabolism of terpenoids and polyketides	Nonribosomal peptide structures	srfAC	U	exp2_Ac specific			3.24675	1.3121	SEGITFNGLLKRLQEQSLQSE
P39596	K345(aaLength:385, 335~355)	Others	unknown	efeM	U	exp2_Ac specific			5.78035	1.31055	EFSEFEVLMAKYKTNDQSYTS
P21476	K18(aaLength:92, 8~28)	Translation	Ribosome	rpsS	U	exp2_Ac specific			5.64972	1.30195	GPFVDGHLMTKIEKLNETDKK
P80868	K469(aaLength:692, 459~479)	Others	unknown	fusA	D	exp1_Ac and exp2_Ac	1.439	1.05538	1.92308	1.29519	IIVDRMKREFKVEANVGAPQV
P40871	K394(aaLength:539, 384~404)	Metabolism of terpenoids and polyketides	Biosynthesis of siderophore group nonribosomal peptides	dhbE	U	exp2_Ac specific			29.4118	1.29431	RGPYTIRGYYKAEEHNAASFT
P54617	K120(aaLength:227, 110~130)	Others	unknown	ydjF	U	exp1_Ac and exp2_Ac	0.761	0.91284	2.94985	1.29375	IAATNAAQMRKMHDKLVSDIG
P39912	K219(aaLength:358, 209~229)	Amino acid metabolism	Phenylalanine, tyrosine and tryptophan biosynthesis	aroA	D	exp1_Ac and exp2_Ac	G	G	15.1515	1.29373	ARNMQNFELLKAAGAVKKPVL
P29726	K159(aaLength:430, 149~169)	Nucleotide metabolism	Purine metabolism	purA	U	exp1_Ac and exp2_Ac	G	G	11.4943	1.29043	DLLDRDAFAEKLERNLEEKNR
Q796Y8	K83(aaLength:157, 73~93)	Others	unknown	ygaF	D	exp1_Ac and exp2_Ac	0.639	0.843546	0.643915	1.28716	SQEKHGKFKEKHNLPFLLLVD
O31457	K246(aaLength:322, 236~256)	Others	unknown	ybfQ	D	exp1_Ac and exp2_Ac	G	G	1.84843	1.286	VNRVEHVIVGKDYFTGEPCER
P27206	K1058(aaLength:3587, 1048~1068)	Metabolism of terpenoids and polyketides	Nonribosomal peptide structures	srfAA	U	exp1_Ac and exp2_Ac	G	G	4.08163	1.28593	KAFAVIEPAEKQEHYPLSLAQ
Q04747	K338(aaLength:3583, 328~348)	Metabolism of terpenoids and polyketides	Nonribosomal peptide structures	srfAB	U	exp1_Ac and exp2_Ac	G	G	0.826446	1.28387	YDYVPLYEIQKRSALDGNLLN
O07513	K11(aaLength:145, 1~21)	Others	unknown	hit	U	exp1_Ac and exp2_Ac	0.69	1.05438	0.310849	1.28065	MHCAENCIFCKIIAGDIPSAK
O31618	K21(aaLength:256, 11~31)	Metabolism of cofactors and vitamins	Thiamine metabolism	thiG	D	exp1_Ac and exp2_Ac	G	G	3.71747	1.27788	FQSRLLLGTGKYPSFDIQKEA
P12047	K153(aaLength:431, 143~163)	Nucleotide metabolism	Purine metabolism	purB	U	exp2_Ac specific			8.69565	1.27571	VHAEPTTFGLKLALWHEEMKR
O34924	K340(aaLength:357, 330~350)	Others	unknown	ytoP	U	exp2_Ac specific			0.492854	1.27532	DYAAAKEMLIKLVTACDKQTV
P54381	K46(aaLength:679, 36~56)	Translation	Aminoacyl-tRNA biosynthesis	glyS	U	exp1_Ac and exp2_Ac	1.103	0.862282	1.8018	1.26403	KEKNITHGEVKLFNTPRRLAV
P21466	K171(aaLength:200, 161~181)	Translation	Ribosome	rpsD	D	exp2_Ac specific			2.86533	1.26398	VPEYLTFDAEKLEGTFTRLPE
P08838	K255(aaLength:570, 245~265)	Membrane transport	Phosphotransferase system (PTS)	ptsI	U	exp1_Ac and exp2_Ac	3.405	0.900738	4.69484	1.25989	AYLAQKAEWAKLVNEPTVSKD
O32072	K57(aaLength:103, 47~67)	Others	unknown	ytwF	U	exp1_Ac and exp2_Ac	G	G	1.72712	1.25933	DIPEKMETLDKDKEYVFICRS
O06746	K138(aaLength:163, 128~148)	Others	unknown	yitK	U	exp2_Ac specific			0.701754	1.25522	DDQVRVTGKNKDDLQQIISAV
P37518	K89(aaLength:366, 79~99)	Others	unknown	ychF	U	exp1_Ac and exp2_Ac	2.709	1.05863	2.1645	1.2548	GASKGEGLGNKFLSHIRQVDA
P50866	K322(aaLength:420, 312~332)	Others	unknown	clpX	U	exp1_Ac and exp2_Ac	G	G	1.56495	1.25043	DEEALVAILTKPKNALVKQFK
P45745	K1050(aaLength:2378, 1040~1060)	Metabolism of terpenoids and polyketides	Biosynthesis of siderophore group nonribosomal peptides	dhbF	U	exp2_Ac specific			35.7143	1.24329	PALQRAERPEKIPLSFAQRRL
P37464	K30(aaLength:425, 20~40)	Translation	Aminoacyl-tRNA biosynthesis	serS	U	exp1_Ac and exp2_Ac	G	G	1.76056	1.243	HKGEDLTDFDKFEALDDRRRE
P45740	K545(aaLength:590, 535~555)	Metabolism of cofactors and vitamins	Thiamine metabolism	thiC	U	exp1_Ac and exp2_Ac	G	G	12.0482	1.24185	TAHFCSMCGPKFCSMRISQDI
P46922	K155(aaLength:293, 145~165)	Membrane transport	ABC transporters	opuAC	U	exp2_Ac specific			0.775795	1.23755	TQDEMGEIMIKVEEGEKPAKV
P13484	K392(aaLength:673, 382~402)	Others	unknown	tagE	U	exp2_Ac specific			1.26422	1.23638	DIFGSGEDFEKIKKEIEDTKL
P50848	K317(aaLength:501, 307~327)	Others	unknown	ypwA	U	exp2_Ac specific			0.590319	1.23608	RNKHFWTPYYKKIQEASPVQF
P53557	K79(aaLength:335, 69~89)	Metabolism of cofactors and vitamins	Biotin metabolism	bioB	U	exp1_Ac and exp2_Ac	G	G	4.38596	1.2283	CGYCSQSAISKAPIESYRMVN
P37251	K303(aaLength:574, 293~313)	Amino acid metabolism	Valine, leucine and isoleucine biosynthesis	ilvB	U	exp2_Ac specific			3.64964	1.228	RFDDRVTGNLKHFARNAKIAH
P39666	K226(aaLength:289, 216~236)	Metabolism of cofactors and vitamins	Nicotinate and nicotinamide metabolism	nadC	D	exp1_Ac and exp2_Ac	G	G	3.84615	1.21804	CPPDTVRHFAKLTPANIKTEA
O32047	K195(aaLength:737, 185~205)	Folding, sorting and degradation	Protein export	secDF	U	exp1_Ac and exp2_Ac	0.804	0.744967	1.44092	1.21363	FKKEVQKEHPKFVSAPNVSQE
P20166	K604(aaLength:699, 594~614)	Membrane transport	Phosphotransferase system (PTS)	ptsG	U	exp1_Ac and exp2_Ac	G	G	37.037	1.21309	RGKILNVFPTKHAIGLQSDGG
O06006	K90(aaLength:169, 80~100)	Others	unknown	yraA	U	exp1_Ac and exp2_Ac	0.524	0.849145	0.650195	1.20636	RADDRPGEFAKAFVENKKPVF
O07603	K280(aaLength:346, 270~290)	Others	unknown	yhfE	U	exp1_Ac and exp2_Ac	0.395	1.13758	0.378788	1.20573	LRKHLVQLAEKHHIDYKLDIY
O06478	K426(aaLength:485, 416~436)	Amino acid metabolism	Arginine and proline metabolism	yfmT	U	exp1_Ac and exp2_Ac	G	G	1.31752	1.20388	SNLERGVAFAKRIETGMIHVN
O32162	K114(aaLength:465, 104~124)	Others	unknown	sufB	U	exp2_Ac specific			2.22717	1.20048	DKLGIPEAEQKYLAGVSAQYE
Q08787	K522(aaLength:1275, 512~532)	Metabolism of terpenoids and polyketides	Nonribosomal peptide structures	srfAC	D	exp1_Ac and exp2_Ac	1.246	1.08364	2.96736	1.19919	GKGSVVALYTKRSLELVIGIL
Q796Y8	K81(aaLength:157, 71~91)	Others	unknown	ygaF	D	exp2_Ac specific			0.59988	1.19914	PDSQEKHGKFKEKHNLPFLLL
P37253	K328(aaLength:342, 318~338)	Amino acid metabolism	Valine, leucine and isoleucine biosynthesis	ilvC	U	exp1_Ac and exp2_Ac	0.728	1.11517	1.04058	1.19807	RKLREMMPFVKQGKKKEAVVS
O34484	K163(aaLength:249, 153~173)	Others	unknown	mapB	U	exp1_Ac and exp2_Ac	1.111	0.929059	1.13895	1.18987	EARSQGFTVIKTLTGHGIGRS
P80698	K37(aaLength:424, 27~47)	Others	unknown	tig	U	exp1_Ac and exp2_Ac	G	G	2.25734	1.18711	ALDDAFKKVVKQVSIPGFRKG
P39912	K22(aaLength:358, 12~32)	Amino acid metabolism	Phenylalanine, tyrosine and tryptophan biosynthesis	aroA	D	exp1_Ac and exp2_Ac	6.679	1.00263	13.8889	1.18592	KADELNLQILKLINERGNVVK
P39912	K283(aaLength:358, 273~293)	Amino acid metabolism	Phenylalanine, tyrosine and tryptophan biosynthesis	aroA	D	exp2_Ac specific			13.8889	1.18592	TLDISAVPILKQETHLPVFVD
P25971	K131(aaLength:239, 121~141)	Nucleotide metabolism	Pyrimidine metabolism	pyrF	U	exp2_Ac specific			7.93651	1.18432	QLTSTSEQIMKDELLIEKSLI
P32081	K7(aaLength:67, 1~17)	Others	unknown	cspB	U	exp1_Ac and exp2_Ac	2.013	0.915643	3.40136	1.18318	XXXXMLEGKVKWFNSEKGFGF
P37571	K438(aaLength:810, 428~448)	Others	unknown	clpC	U	exp1_Ac and exp2_Ac	0.49	1.10124	0.537346	1.17936	DAAVQSQEFEKAASLRDTEQR
P80875	K169(aaLength:193, 159~179)	Others	unknown	yceD	U	exp1_Ac and exp2_Ac	0.792	0.993508	1.03734	1.17826	GELYRHNGEWKFSAIGSGYQG
O32165	K28(aaLength:437, 18~38)	Others	unknown	sufD	U	exp2_Ac specific			2.23714	1.17629	SEKHQEPAWLKNLRLQALEQA
O34833	K63(aaLength:363, 53~73)	Others	unknown	yceH	U	exp1_Ac and exp2_Ac	1.474	1.00168	4.21941	1.17441	YGKEPAVEISKFSDRILGMMK
O32162	K18(aaLength:465, 8~28)	Others	unknown	sufB	D	exp1_Ac and exp2_Ac	G	G	2.17865	1.17433	IGEYKYGFHDKDVSIFRSERG
Q04747	K1504(aaLength:3583, 1494~1514)	Metabolism of terpenoids and polyketides	Nonribosomal peptide structures	srfAB	D	exp1_Ac and exp2_Ac	G	G	0.755858	1.17421	TEATFAALFEKQAQQTPDHSA
P39814	K556(aaLength:691, 546~566)	Others	unknown	topA	U	exp2_Ac specific			1.52439	1.17266	IIDNFYTDFEKRVKKAESEMK
P54419	K236(aaLength:400, 226~246)	Amino acid metabolism	Cysteine and methionine metabolism	metK	U	exp1_Ac and exp2_Ac	0.023	0.011531	1.94553	1.16707	VPEELIDEETKYFINPTGRFV
P42962	K105(aaLength:249, 95~115)	Others	unknown	ycsE	U	exp2_Ac specific			1.0917	1.16479	HIQMMWDLRNKHNTNFWASTV
P12047	K132(aaLength:431, 122~142)	Nucleotide metabolism	Purine metabolism	purB	D	exp1_Ac and exp2_Ac	G	G	7.93651	1.16434	DIIKEKAKEHKYTVMMGRTHG
P21472	K43(aaLength:138, 33~53)	Translation	Ribosome	rpsL	U	exp2_Ac specific			3.63636	1.16326	KEHTNVSSPQKRGVCTRVGTM
P49787	K347(aaLength:450, 337~357)	Lipid metabolism	Fatty acid biosynthesis	accC1	U	exp1_Ac and exp2_Ac	G	G	1.38696	1.16159	ECRINAENPSKNFMPSPGEIK
P53558	K37(aaLength:231, 27~47)	Metabolism of cofactors and vitamins	Biotin metabolism	bioD	U	exp2_Ac specific			2.68097	1.1594	KDNNRHVGVYKPFLSGISRHH
P12048	K175(aaLength:512, 165~185)	Nucleotide metabolism	Purine metabolism	purH	D	exp1_Ac and exp2_Ac	G	G	8.40336	1.156	SLQKKRELAAKVFRHTAAYDA
P40778	K92(aaLength:432, 82~102)	Metabolism of other amino acids	D-Glutamine and D-glutamate metabolism	murC	U	exp1_Ac and exp2_Ac	G	G	2.36967	1.15513	SEGIPVIRYHKFLGDYMKKFT
P39126	K226(aaLength:423, 216~236)	Carbohydrate metabolism	Citrate cycle (TCA cycle)	icd	U	exp1_Ac and exp2_Ac	0.426	1.01696	0.465333	1.15246	VTLVHKGNIMKFTEGAFKNWG
P21879	K117(aaLength:488, 107~127)	Nucleotide metabolism	Purine metabolism	guaB	U	exp1_Ac and exp2_Ac	1.276	1.4876	1.32979	1.15103	QVFDAEHLMGKYRISGVPIVN
O31571	K44(aaLength:194, 34~54)	Others	unknown	yfhC	U	exp2_Ac specific			1.97628	1.15038	AVILDMLETAKYAPNHRVTEP
P45740	K120(aaLength:590, 110~130)	Metabolism of cofactors and vitamins	Thiamine metabolism	thiC	D	exp1_Ac and exp2_Ac	G	G	11.1111	1.14526	AKPNVSYPGLKRKPLRAKAGQ
P50866	K94(aaLength:420, 84~104)	Others	unknown	clpX	D	exp1_Ac and exp2_Ac	1.091	0.986853	1.43266	1.14473	SLAVAVYNHYKRINSNSKVDD
P94558	K165(aaLength:198, 155~175)	Nucleotide metabolism	Purine metabolism	ysnA	U	exp1_Ac and exp2_Ac	0.778	1.00605	0.677507	1.1444	GFGYDPIFIVKDKDKTMAELT
P20277	K46(aaLength:120, 36~56)	Translation	Ribosome	rplQ	U	exp1_Ac and exp2_Ac	1.661	0.933618	2.75482	1.14376	RAKELRSVVEKMITLGKRGDL
P12040	K23(aaLength:195, 13~33)	Nucleotide metabolism	Purine metabolism	purN	U	exp2_Ac specific			8.19672	1.14131	SNFEAIVTRLKEENWDASAAL
P37251	K512(aaLength:574, 502~522)	Amino acid metabolism	Valine, leucine and isoleucine biosynthesis	ilvB	D	exp1_Ac and exp2_Ac	G	G	3.38983	1.14058	SKFASQPDFVKLSEAYGIKGI
P71084	K99(aaLength:429, 89~109)	Metabolism of cofactors and vitamins	Porphyrin and chlorophyll metabolism	gsaB	U	exp1_Ac and exp2_Ac	G	G	1.23457	1.13976	TPTKHEVTFAKMLKEAIPAMD
P55873	K33(aaLength:119, 23~43)	Translation	Ribosome	rplT	U	exp1_Ac and exp2_Ac	1.789	0.860641	3.27869	1.13874	GYFGSKHTLYKVANQQVMKSG
P50849	K263(aaLength:705, 253~273)	Folding, sorting and degradation	RNA degradation	pnp	U	exp2_Ac specific			1.31062	1.13747	DLLKAIQVHEKHAREDAINEV
P54531	K9(aaLength:364, 1~19)	Amino acid metabolism	Valine, leucine and isoleucine biosynthesis	yqiT	U	exp2_Ac specific			0.509165	1.13734	XXMELFKYMEKYDYEQLVFCQ
P21466	K74(aaLength:200, 64~84)	Translation	Ribosome	rpsD	D	exp2_Ac specific			2.57069	1.13401	NERQFRTLFDKAGKLAGKHGE
P14577	K67(aaLength:144, 57~77)	Translation	Ribosome	rplP	D	exp2_Ac specific			4.83092	1.12986	YMKRGGKVWIKIFPSKPYTAK
P12047	K257(aaLength:431, 247~267)	Nucleotide metabolism	Purine metabolism	purB	D	exp2_Ac specific			7.69231	1.12852	ETREVEEFFAKGQKGSSAMPH
P39912	K175(aaLength:358, 165~185)	Amino acid metabolism	Phenylalanine, tyrosine and tryptophan biosynthesis	aroA	D	exp2_Ac specific			13.1579	1.1235	GLGVEGLQILKRVADEFDLAV
P21473	K84(aaLength:89, 74~89)	Translation	Ribosome	rpsO	U	exp2_Ac specific			3.83142	1.11901	DVTRYRELINKLGLRRXXXXX
P24072	K104(aaLength:120, 94~114)	Cell motility	Bacterial chemotaxis	cheY	U	exp1_Ac and exp2_Ac	1.071	0.976	1.11607	1.11835	IQAGAKDFIVKPFQADRVLEA
Q06752	K346(aaLength:466, 336~356)	Translation	Aminoacyl-tRNA biosynthesis	cysS	U	exp1_Ac and exp2_Ac	G	G	1.49701	1.11797	LTEDDDQWLEKVEEHRKAFEE
O31629	K11(aaLength:171, 1~21)	Others	unknown	yjcG	U	exp2_Ac specific			0.322061	1.11793	MKYGIVLFPSKKLQDLANSYR
P54617	K70(aaLength:227, 60~80)	Others	unknown	ydjF	D	exp2_Ac specific			2.54453	1.11598	EYHECQADMEKMESYAMKALQ
P80698	K97(aaLength:424, 87~107)	Others	unknown	tig	D	exp2_Ac specific			2.11864	1.11417	PVDRPEIDVEKIEKGESLIFT
O54408	K30(aaLength:734, 20~40)	Nucleotide metabolism	Purine metabolism	relA	U	exp2_Ac specific			1.221	1.11215	LSDEHIAFVEKAYLYAEDAHR
O06477	K84(aaLength:286, 74~94)	Others	unknown	yfmS	U	exp2_Ac specific			1.77936	1.11214	SNQKKTSMVPKELFGFPLIAR
P25994	K470(aaLength:1071, 460~480)	Nucleotide metabolism	Pyrimidine metabolism	pyrAB	U	exp1_Ac and exp2_Ac	3.407	0.715522	27.7778	1.10669	HKLFGIVQFEKELKANAGDTD
P28598	K6(aaLength:544, 1~16)	Folding, sorting and degradation	RNA degradation	groL	U	exp1_Ac and exp2_Ac	0.76	0.914519	1.17509	1.10596	XXXXXMAKEIKFSEEARRAML
P54374	K38(aaLength:280, 28~48)	Amino acid metabolism	Phenylalanine, tyrosine and tryptophan biosynthesis	aroD	U	exp2_Ac specific			0.659631	1.10295	LGLDGHYHAFKVEENDLEDAV
P21469	K21(aaLength:156, 11~31)	Translation	Ribosome	rpsG	U	exp1_Ac and exp2_Ac	1.545	0.860663	2.69542	1.10133	DVLPDPIYNSKLVSRLINKMM
Q08787	K1185(aaLength:1275, 1175~1195)	Metabolism of terpenoids and polyketides	Nonribosomal peptide structures	srfAC	D	exp2_Ac specific			2.7248	1.10116	DNEALNSEAVKHGLKQKTHAF
O34454	K61(aaLength:205, 51~71)	Others	unknown	ykaA	U	exp1_Ac and exp2_Ac	1.349	0.693931	1.73611	1.10088	KGDNHVHVMIKELNKAFITPI
P39645	K12(aaLength:254, 2~22)	Others	unknown	ywfI	U	exp1_Ac and exp2_Ac	1.057	0.972003	1.28535	1.10057	SEQQMTNEAAKTLDGWYALHD
Q07833	K1403(aaLength:2334, 1393~1413)	Others	unknown	wapA	D	exp2_Ac specific			18.5185	1.09988	IHNEYSALAGKNDWTKRQITF
P19947	K9(aaLength:59, 1~19)	Translation	Ribosome	rpmD	U	exp1_Ac and exp2_Ac	1.44	0.726079	2.49377	1.09939	XXMAKLEITLKRSVIGRPEDQ
P37253	K62(aaLength:342, 52~72)	Amino acid metabolism	Valine, leucine and isoleucine biosynthesis	ilvC	D	exp1_Ac and exp2_Ac	0.68	1.04164	0.953289	1.09756	SFTQAQEDGHKVFSVKEAAAQ
P80868	K494(aaLength:692, 484~504)	Others	unknown	fusA	D	exp2_Ac specific			1.62866	1.0969	TFRTGAKVEGKFVRQSGGRGQ
P54470	K238(aaLength:270, 228~248)	Others	unknown	yqfL	U	exp1_Ac and exp2_Ac	G	G	0.878735	1.09678	RIKEELEYFEKIVDRIGCQVV
P0CI78	K84(aaLength:103, 74~94)	Translation	Ribosome	rplX	U	exp1_Ac and exp2_Ac	G	G	2.84091	1.09567	KTGEVTRVGYKVEDGKKVRVA
P70974	K100(aaLength:145, 90~110)	Translation	Ribosome	rplM	U	exp1_Ac and exp2_Ac	G	G	3.1746	1.09523	ALEMRTNYPEKMLELAIKGML
P46898	K45(aaLength:179, 35~55)	Translation	Ribosome	rplF	U	exp1_Ac and exp2_Ac	1.641	0.850832	2.73224	1.09486	TRTFHPDMEIKVEDNVLTVAR
P50863	K88(aaLength:352, 78~98)	Others	unknown	salA	U	exp1_Ac and exp2_Ac	0.81	1.32506	0.615764	1.09443	FEELPEETVAKFRAPSAEKKT
P28598	K488(aaLength:544, 478~498)	Folding, sorting and degradation	RNA degradation	groL	D	exp2_Ac specific			1.16279	1.09439	ATGEWVNMIEKGIVDPTKVTR
P37253	K169(aaLength:342, 159~179)	Amino acid metabolism	Valine, leucine and isoleucine biosynthesis	ilvC	D	exp1_Ac and exp2_Ac	0.668	1.02326	0.949668	1.09339	EARDKALAYAKGIGGARAGVL
P14192	K241(aaLength:456, 231~251)	Carbohydrate metabolism	Amino sugar and nucleotide sugar metabolism	glmU	U	exp1_Ac and exp2_Ac	1.01	0.810588	1.52672	1.09272	VALSQAEQFMKERINKRHMQN
O34628	K205(aaLength:365, 195~215)	Others	unknown	yvlB	U	exp1_Ac and exp2_Ac	0.397	0.951192	0.370233	1.09238	GPVRGEHLHVKEFSAKTTNGV
O34962	K237(aaLength:410, 227~247)	Carbohydrate metabolism	Pyruvate metabolism	ytsJ	U	exp2_Ac specific			2.89855	1.09199	GMNDVKNEVAKFTNQDRKDGS
P12048	K253(aaLength:512, 243~263)	Nucleotide metabolism	Purine metabolism	purH	D	exp2_Ac specific			7.93651	1.09178	HGKELSYNNIKDADAAVQIVR
P80868	K314(aaLength:692, 304~324)	Others	unknown	fusA	D	exp2_Ac specific			1.61812	1.0898	DEEPFSALAFKVMTDPYVGKL
O31663	K377(aaLength:397, 367~387)	Others	unknown	mtnK	U	exp1_Ac and exp2_Ac	0.01	0.00388141	2.20264	1.08952	ALETGTAFIEKRSEFKTITDV
P17820	K306(aaLength:611, 296~316)	Folding, sorting and degradation	RNA degradation	dnaK	U	exp1_Ac and exp2_Ac	0.928	0.857654	1.40252	1.08888	DAGLSASEIDKVILVGGSTRI
P42919	K268(aaLength:277, 258~277)	Translation	Ribosome	rplB	U	exp1_Ac and exp2_Ac	1.633	0.884818	2.77778	1.088	KTRKKKNKSDKFIVRRRKNKX
P39645	K154(aaLength:254, 144~164)	Others	unknown	ywfI	D	exp1_Ac and exp2_Ac	1.403	1.29018	1.27065	1.08798	SKYVCFYPMDKRRSGNDNWYM
P12047	K162(aaLength:431, 152~172)	Nucleotide metabolism	Purine metabolism	purB	D	exp1_Ac and exp2_Ac	G	G	7.40741	1.08672	LKLALWHEEMKRNLERFKQAK
P09124	K108(aaLength:335, 98~118)	Carbohydrate metabolism	Glycolysis / Gluconeogenesis	gapA	D	exp1_Ac and exp2_Ac	7.218	0.902121	7.24638	1.08413	GFFTKRADAAKHLEAGAKKVI
P94421	K161(aaLength:317, 151~171)	Membrane transport	ABC transporters	yclQ	D	exp2_Ac specific			1.92308	1.08318	SFKSDAETIGKIFDKEDKVKD
P12877	K19(aaLength:179, 9~29)	Translation	Ribosome	rplE	U	exp2_Ac specific			2.51889	1.08253	NKEIAPALMTKFNYDSVMQVP
P37253	K288(aaLength:342, 278~298)	Amino acid metabolism	Valine, leucine and isoleucine biosynthesis	ilvC	D	exp2_Ac specific			0.938967	1.08107	LKDIQNGTFAKEWIVENQVNR
P46922	K283(aaLength:293, 273~293)	Membrane transport	ABC transporters	opuAC	D	exp2_Ac specific			0.677048	1.08003	KMGLVVPQYMKNVNSIEDLKK
P25994	K669(aaLength:1071, 659~679)	Nucleotide metabolism	Pyrimidine metabolism	pyrAB	D	exp1_Ac and exp2_Ac	G	G	27.027	1.07678	EDLDRAEDRDKFEQALGELGV
P37877	K183(aaLength:395, 173~193)	Carbohydrate metabolism	Pyruvate metabolism	ackA	U	exp1_Ac and exp2_Ac	G	G	7.87402	1.07541	RKYGFHGTSHKYVTERAAELL
P22326	K235(aaLength:422, 225~245)	Translation	Aminoacyl-tRNA biosynthesis	tyrS1	U	exp1_Ac and exp2_Ac	0.782	0.549572	1.4881	1.07478	VTKADGTKFGKTEGGAIWLDK
P37871	K616(aaLength:1199, 606~626)	Transcription	RNA polymerase	rpoC	U	exp2_Ac specific			1.19904	1.07327	IAQQPINAPFKKGILGKIIAE
P37870	K837(aaLength:1193, 827~847)	Transcription	RNA polymerase	rpoB	U	exp2_Ac specific			1.16686	1.07269	RGIIRIGAEVKDGDLLVGKVT
P37580	K207(aaLength:315, 197~217)	Membrane transport	ABC transporters	fhuD	U	exp1_Ac and exp2_Ac	G	G	2.47525	1.07154	TNGKDIYVFGKDFGRGGSIIY
P54375	K30(aaLength:202, 20~40)	Others	unknown	sodA	U	exp2_Ac specific			0.714286	1.07143	DKETMTIHHTKHHNTYVTNLN
O32164	K43(aaLength:406, 33~53)	Metabolism of other amino acids	Selenocompound metabolism	sufS	U	exp1_Ac and exp2_Ac	G	G	1.5674	1.07012	KPRAVIETLDKYYNQYNSNVH
P39126	K48(aaLength:423, 38~58)	Carbohydrate metabolism	Citrate cycle (TCA cycle)	icd	D	exp1_Ac and exp2_Ac	0.351	0.837921	0.431965	1.06982	ASKVLEAAVEKAYKGEKKITW
P54419	K179(aaLength:400, 169~189)	Amino acid metabolism	Cysteine and methionine metabolism	metK	D	exp2_Ac specific			1.78253	1.06929	DILPYLRPDGKTQVTVEYDEN
P09124	K162(aaLength:335, 152~172)	Carbohydrate metabolism	Glycolysis / Gluconeogenesis	gapA	D	exp1_Ac and exp2_Ac	G	G	7.14286	1.06864	CTTNCLAPFAKVLNDKFGIKR
P20277	K82(aaLength:120, 72~92)	Translation	Ribosome	rplQ	D	exp1_Ac and exp2_Ac	G	G	2.57069	1.06731	NEENNQDALQKLFSDIATRYE
P21465	K21(aaLength:218, 11~31)	Translation	Ribosome	rpsC	U	exp1_Ac and exp2_Ac	1.832	0.930505	2.7248	1.06544	RIGVIRDWESKWYAGKDYADF
P55180	K113(aaLength:339, 103~123)	Carbohydrate metabolism	Amino sugar and nucleotide sugar metabolism	galE	U	exp2_Ac specific			0.609756	1.06543	GTFILCEAMEKYGVKKIVFSS
P37870	K1133(aaLength:1193, 1123~1143)	Transcription	RNA polymerase	rpoB	D	exp1_Ac and exp2_Ac	0.897	0.984085	1.15875	1.06523	GVPESFKVLIKELQSLGMDVK
P35136	K321(aaLength:525, 311~331)	Amino acid metabolism	Glycine, serine and threonine metabolism	serA	U	exp1_Ac and exp2_Ac	2.176	0.802031	4.13223	1.06503	LPAMTKDEFAKIKPYHQIAGK
P39149	K117(aaLength:209, 107~127)	Nucleotide metabolism	Pyrimidine metabolism	upp	U	exp1_Ac and exp2_Ac	G	G	1.60256	1.0647	ETLKPVEYYVKLPSDVEEREF
P55872	K65(aaLength:173, 55~75)	Others	unknown	infC	U	exp1_Ac and exp2_Ac	0.888	0.902462	1.08225	1.06372	PPVCRIMDYGKFRFEQQKKEK
P39772	K382(aaLength:430, 372~392)	Translation	Aminoacyl-tRNA biosynthesis	asnS	U	exp1_Ac and exp2_Ac	1.626	0.951613	1.51515	1.0629	KEHGLDSDAYKWYAELRKYGS
P33166	K308(aaLength:396, 298~318)	Others	unknown	tuf	U	exp1_Ac and exp2_Ac	0.937	0.819245	1.38504	1.06107	PGTITPHSKFKAEVYVLSKEE
O30509	K223(aaLength:476, 213~233)	Translation	Aminoacyl-tRNA biosynthesis	gatB	U	exp1_Ac and exp2_Ac	1.086	0.891703	1.26582	1.06072	KNLNSFAFVQKGLEHEEKRQE
P27876	K3(aaLength:253, 1~13)	Carbohydrate metabolism	Glycolysis / Gluconeogenesis	tpiA	D	exp1_Ac and exp2_Ac	2.858	0.840515	3.26797	1.06017	XXXXXXXXMRKPIIAGNWKMN
P37571	K532(aaLength:810, 522~542)	Others	unknown	clpC	D	exp2_Ac specific			0.482625	1.05926	KAVRRARAGLKDPKRPIGSFI
P37877	K70(aaLength:395, 60~80)	Carbohydrate metabolism	Pyruvate metabolism	ackA	D	exp2_Ac specific			7.75194	1.05874	HAVAVKMLLNKLTEFGIIKDL
P49814	K204(aaLength:312, 194~214)	Carbohydrate metabolism	Citrate cycle (TCA cycle)	mdh	U	exp1_Ac and exp2_Ac	0.379	0.975888	0.423549	1.05863	GGIPLETLIPKERIDAIVERT
P21469	K51(aaLength:156, 41~61)	Translation	Ribosome	rpsG	D	exp1_Ac and exp2_Ac	1.445	0.804957	2.59067	1.05853	TILYKSFDIIKERTGNDAMEV
P28599	K75(aaLength:94, 65~85)	Others	unknown	groS	U	exp1_Ac and exp2_Ac	G	G	1.23153	1.05561	IFSKYAGTEVKYEGTEYLILR
P37870	K677(aaLength:1193, 667~687)	Transcription	RNA polymerase	rpoB	D	exp1_Ac and exp2_Ac	0.942	1.03345	1.14811	1.05545	GKDSGAAVICKHPGIVERVEA
P14949	K102(aaLength:104, 92~104)	Others	unknown	trxA	U	exp1_Ac and exp2_Ac	0.016	0.0274707	0.685401	1.0553	PKEALQELVNKHLXXXXXXXX
P39912	K231(aaLength:358, 221~241)	Amino acid metabolism	Phenylalanine, tyrosine and tryptophan biosynthesis	aroA	D	exp2_Ac specific			12.3457	1.05415	AGAVKKPVLLKRGLAATISEF
O32165	K20(aaLength:437, 10~30)	Others	unknown	sufD	D	exp1_Ac and exp2_Ac	1.282	0.90698	2.00401	1.05371	DQEYLKSFSEKHQEPAWLKNL
P27206	K737(aaLength:3587, 727~747)	Metabolism of terpenoids and polyketides	Nonribosomal peptide structures	srfAA	D	exp2_Ac specific			3.34448	1.05369	LSSVVADKLLKLFKEAGTAPR
P21464	K49(aaLength:246, 39~59)	Translation	Ribosome	rpsB	U	exp2_Ac specific			2.38663	1.05325	YIIDLQKTVKKVEEAYNFTKN
P28367	K87(aaLength:366, 77~97)	Others	unknown	prfB	U	exp2_Ac specific			1.17371	1.05323	EELQMTHDLLKEEPDTDLQLE
P50620	K325(aaLength:700, 315~335)	Nucleotide metabolism	Purine metabolism	nrdE	U	exp2_Ac specific			1.66945	1.05292	DEMDMNEMYDKFVDNPRVKKE
O32162	K345(aaLength:465, 335~355)	Others	unknown	sufB	D	exp1_Ac and exp2_Ac	1.239	0.857764	1.95312	1.05277	APNTSSTIVSKSISKQGGKVT
P37887	K129(aaLength:308, 119~139)	Amino acid metabolism	Cysteine and methionine metabolism	cysK	D	exp2_Ac specific			0.74239	1.05273	GAEGMKGAIKKAEELAEKHGY
P81100	K152(aaLength:199, 142~162)	Others	unknown	yceC	U	exp1_Ac and exp2_Ac	0.853	0.91434	1.27065	1.04972	VDQSNHEEMLKYNLRDNYAGR
P33166	K38(aaLength:396, 28~48)	Others	unknown	tuf	D	exp2_Ac specific			1.36986	1.04944	LTAAITTVLHKKSGKGTAMAY
P46899	K83(aaLength:120, 73~93)	Translation	Ribosome	rplR	U	exp1_Ac and exp2_Ac	1.619	0.81326	2.66667	1.04895	AATKVGELVAKRAAEKGISDV
Q05873	K122(aaLength:880, 112~132)	Translation	Aminoacyl-tRNA biosynthesis	valS	U	exp1_Ac and exp2_Ac	G	G	1.94932	1.04557	GREKFLEETWKWKEEYADFIR
O06478	K34(aaLength:485, 24~44)	Amino acid metabolism	Arginine and proline metabolism	yfmT	D	exp2_Ac specific			1.14416	1.04548	VLENKNPYTQKTFTTFRKATA
P40924	K359(aaLength:394, 349~369)	Carbohydrate metabolism	Glycolysis / Gluconeogenesis	pgk	U	exp2_Ac specific			3.30033	1.04497	GGGDSAAAVEKFGLADKMSHI
O35019	K37(aaLength:71, 27~47)	Others	unknown	yfkK	U	exp1_Ac and exp2_Ac	G	G	1.54321	1.04468	VIKAEDFSDEKIEDLTYLHRM
O32174	K17(aaLength:127, 7~27)	Amino acid metabolism	Glycine, serine and threonine metabolism	gcvH	U	exp1_Ac and exp2_Ac	0.575	0.880308	0.567215	1.0443	LRYSGEHEWVKVEGEKARIGI
P28598	K223(aaLength:544, 213~233)	Folding, sorting and degradation	RNA degradation	groL	D	exp1_Ac and exp2_Ac	0.746	0.897672	1.10865	1.04343	LDNPYILITDKKITNIQEILP
P80865	K144(aaLength:300, 134~154)	Carbohydrate metabolism	Citrate cycle (TCA cycle)	sucD	U	exp1_Ac and exp2_Ac	0.215	0.813425	0.151561	1.04285	KIGIMPGYIHKKGHVGVVSRS
P54375	K41(aaLength:202, 31~51)	Others	unknown	sodA	D	exp1_Ac and exp2_Ac	0.592	0.863853	0.694444	1.04167	HHNTYVTNLNKAVEGNTALAN
P17820	K76(aaLength:611, 66~86)	Folding, sorting and degradation	RNA degradation	dnaK	D	exp1_Ac and exp2_Ac	0.963	0.890001	1.34048	1.04071	SIKRHMGTDYKVEIEGKDYTP
Q06797	K80(aaLength:232, 70~90)	Translation	Ribosome	rplA	U	exp1_Ac and exp2_Ac	1.449	0.832912	2.50627	1.04034	GKTQRVLVFAKGEKAKEAEAA
P37571	K580(aaLength:810, 570~590)	Others	unknown	clpC	D	exp1_Ac and exp2_Ac	0.528	1.18664	0.473934	1.04018	IRIDMSEYMEKHSTSRLVGSP
P19582	K240(aaLength:433, 230~250)	Amino acid metabolism	Cysteine and methionine metabolism	hom	U	exp2_Ac specific			0.484731	1.04006	QITDEDISFSKRLGYTMKLIG
P22250	K145(aaLength:483, 135~155)	Translation	Aminoacyl-tRNA biosynthesis	gltX	D	exp1_Ac and exp2_Ac	G	G	1.64204	1.04006	HRDLTQEEQEKFIAEGRKPSI
P08821	K23(aaLength:92, 13~33)	Others	unknown	hupA	U	exp1_Ac and exp2_Ac	G	G	1.04058	1.03988	ASELSKKDATKAVDSVFDTIL
O34340	K55(aaLength:413, 45~65)	Lipid metabolism	Fatty acid biosynthesis	fabF	U	exp2_Ac specific			0.873362	1.03981	EYPAKVAAELKDFNVEDYMDK
Q06796	K71(aaLength:141, 61~81)	Translation	Ribosome	rplK	U	exp1_Ac and exp2_Ac	1.656	0.92963	2.079	1.03914	YEDRSFTFITKTPPAAVLLKK
P28599	K68(aaLength:94, 58~78)	Others	unknown	groS	D	exp1_Ac and exp2_Ac	0.865	0.905068	1.21212	1.03898	VKEGDRIIFSKYAGTEVKYEG
P12879	K24(aaLength:132, 14~34)	Translation	Ribosome	rpsH	U	exp1_Ac and exp2_Ac	1.39	0.812491	2.32558	1.03747	IRNANMVRHEKLEIPASKLKR
P80698	K358(aaLength:424, 348~368)	Others	unknown	tig	D	exp1_Ac and exp2_Ac	1.374	0.8917	1.97239	1.03726	QMKEDAEKRVKSNLTLEAIAK
P21465	K106(aaLength:218, 96~116)	Translation	Ribosome	rpsC	D	exp1_Ac and exp2_Ac	1.536	0.780161	2.65252	1.03718	KRVHINILEIKRADLDAQLVA
O34667	K35(aaLength:157, 25~45)	Amino acid metabolism	Cysteine and methionine metabolism	luxS	U	exp1_Ac and exp2_Ac	G	G	0.817661	1.0371	HKVGTDGVVNKFDIRFCQPNK
P37465	K109(aaLength:664, 99~119)	Translation	Aminoacyl-tRNA biosynthesis	metG	U	exp1_Ac and exp2_Ac	G	G	1.38696	1.03693	TEKRHKVVIEKVFQKLLDNGD
Q45477	K903(aaLength:921, 893~913)	Translation	Aminoacyl-tRNA biosynthesis	ileS	U	exp1_Ac and exp2_Ac	G	G	1.66113	1.03653	VISKDVGANPKYPTLSLRNAE
Q45493	K129(aaLength:555, 119~139)	Folding, sorting and degradation	RNA degradation	rnjA	U	exp1_Ac and exp2_Ac	0.964	0.827249	1.28866	1.03529	LNIIGEDDIVKFRKTAVSFFR
O06478	K480(aaLength:485, 470~485)	Amino acid metabolism	Arginine and proline metabolism	yfmT	D	exp2_Ac specific			1.1325	1.03482	TLKWISVQHEKRSFPYXXXXX
O07621	K361(aaLength:432, 351~371)	Others	unknown	hemAT	U	exp2_Ac specific			1.15607	1.03441	TQINIVSKHIKDVNELVSESK
P31104	K86(aaLength:390, 76~96)	Amino acid metabolism	Phenylalanine, tyrosine and tryptophan biosynthesis	aroF	U	exp1_Ac and exp2_Ac	2.252	1.12498	2.15054	1.0338	VENNDWKHWTKIMGAAPITED
P80865	K7(aaLength:300, 1~17)	Carbohydrate metabolism	Citrate cycle (TCA cycle)	sucD	D	exp1_Ac and exp2_Ac	0.217	0.820992	0.15024	1.03376	XXXXMSVFINKDTRVIVQGIT
P80700	K292(aaLength:293, 282~293)	Others	unknown	tsf	D	exp1_Ac and exp2_Ac	G	G	1.71527	1.0331	NFAEEVMNQVKKXXXXXXXXX
P37464	K167(aaLength:425, 157~177)	Translation	Aminoacyl-tRNA biosynthesis	serS	D	exp1_Ac and exp2_Ac	1.163	0.910228	1.46199	1.0322	KVTGSRFVFYKGLGARLERAL
P42923	K101(aaLength:166, 91~111)	Translation	Ribosome	rplJ	U	exp1_Ac and exp2_Ac	1.467	0.848817	2.53165	1.03023	APAKVLNDFAKNHEALEIKAG
P29726	K259(aaLength:430, 249~269)	Nucleotide metabolism	Purine metabolism	purA	D	exp2_Ac specific			9.17431	1.02998	SVLVSARPKIKHVVGVSKAYT
P27206	K827(aaLength:3587, 817~837)	Metabolism of terpenoids and polyketides	Nonribosomal peptide structures	srfAA	D	exp1_Ac and exp2_Ac	0.025	0.014933	3.26797	1.02958	YLHLPELTEEKFLQDPFVPGD
P21465	K37(aaLength:218, 27~47)	Translation	Ribosome	rpsC	D	exp1_Ac and exp2_Ac	1.568	0.796415	2.63158	1.02899	DYADFLHEDLKIREYISKRLS
P21464	K109(aaLength:246, 99~119)	Translation	Ribosome	rpsB	D	exp1_Ac and exp2_Ac	1.295	0.8877	2.331	1.0287	GTLTNFETIQKRIKRLKDIEK
P14193	K198(aaLength:317, 188~208)	Carbohydrate metabolism	Pentose phosphate pathway	prs	U	exp1_Ac and exp2_Ac	1.426	0.874791	2.5974	1.02846	RLKAPIAIIDKRRPRPNVAEV
Q04796	K243(aaLength:290, 233~253)	Amino acid metabolism	Lysine biosynthesis	dapA	U	exp1_Ac and exp2_Ac	1.111	0.766784	1.11607	1.02767	LIHQKLLPIMKELFKAPNPAP
P04969	K16(aaLength:131, 6~26)	Translation	Ribosome	rpsK	U	exp1_Ac and exp2_Ac	G	G	2.331	1.02742	KSNTRKRRVKKNIESGIAHIR
P29727	K493(aaLength:513, 483~503)	Nucleotide metabolism	Purine metabolism	guaA	U	exp2_Ac specific			2.05761	1.02474	VISTRIVNEVKHINRVVYDIT
P09124	K332(aaLength:335, 322~335)	Carbohydrate metabolism	Glycolysis / Gluconeogenesis	gapA	D	exp1_Ac and exp2_Ac	G	G	6.84932	1.02472	RVVDLAAYIAKKGLXXXXXXX
P37869	K357(aaLength:430, 347~367)	Carbohydrate metabolism	Glycolysis / Gluconeogenesis	eno	U	exp1_Ac and exp2_Ac	3.214	0.947608	3.41297	1.02341	TETFDAIEMAKRAGYTAVISH
P53555	K350(aaLength:448, 340~360)	Metabolism of cofactors and vitamins	Biotin metabolism	bioK	U	exp1_Ac and exp2_Ac	G	G	1.42248	1.02179	IVEQVAEKSKKLHFLLQDLHA
Q01465	K100(aaLength:337, 90~110)	Others	unknown	mreB	U	exp1_Ac and exp2_Ac	G	G	2.01613	1.02173	AIKNKGMFARKPYVMVCVPSG
P81100	K178(aaLength:199, 168~188)	Others	unknown	yceC	D	exp1_Ac and exp2_Ac	G	G	1.23609	1.02117	AEIYRSGSEWKFAAVGEGTND
P81101	K170(aaLength:185, 160~180)	Others	unknown	frr	U	exp1_Ac and exp2_Ac	1.077	0.859658	1.27065	1.02053	VQKLTDEYVSKIDSVTKDKEK
P42060	K49(aaLength:113, 39~59)	Translation	Ribosome	rplV	U	exp1_Ac and exp2_Ac	2.288	0.757869	3.125	1.02004	TPRAASPIIEKVLKSAIANAE
P39148	K406(aaLength:415, 396~415)	Amino acid metabolism	Glycine, serine and threonine metabolism	glyA	U	exp1_Ac and exp2_Ac	2.054	0.843655	3.19489	1.01989	ARQRVAALTDKFPLYKELDYX
P21881	K353(aaLength:371, 343~363)	Carbohydrate metabolism	Pyruvate metabolism	pdhA	U	exp1_Ac and exp2_Ac	6.371	0.856834	5.18135	1.01982	VTDLMKIMYEKMPHNLEEQFE
O07521	K68(aaLength:314, 58~78)	Others	unknown	yhaM	U	exp1_Ac and exp2_Ac	0.901	0.820249	1.01215	1.01879	EVTYAPQTIVKVVGDVHHYRG
Q06753	K130(aaLength:249, 120~140)	Others	unknown	yacO	U	exp2_Ac specific			1.70648	1.01795	AVGAHGIVIPKRRAVGLTTTV
O32164	K367(aaLength:406, 357~377)	Metabolism of other amino acids	Selenocompound metabolism	sufS	D	exp1_Ac and exp2_Ac	1.544	1.17482	1.49031	1.01749	AGHHCAQPLMKWLDVTATARA
O32119	K72(aaLength:111, 62~82)	Others	unknown	yutI	U	exp1_Ac and exp2_Ac	G	G	1.35685	1.01704	ELVDVDEGIVKLRLLGACGSC
P37580	K218(aaLength:315, 208~228)	Membrane transport	ABC transporters	fhuD	D	exp1_Ac and exp2_Ac	G	G	2.34742	1.0162	DFGRGGSIIYKDLGLQATKLT
O34538	K196(aaLength:354, 186~206)	Others	unknown	ycdA	U	exp1_Ac and exp2_Ac	0.504	0.85131	0.316456	1.01609	LFGKDNADFEKITGANKNEIV
P08065	K267(aaLength:586, 257~277)	Carbohydrate metabolism	Citrate cycle (TCA cycle)	sdhA	U	exp1_Ac and exp2_Ac	C	C	0.117454	1.01583	GGRVWTYKDGKPWYFLEEKYP
P37870	K916(aaLength:1193, 906~926)	Transcription	RNA polymerase	rpoB	D	exp2_Ac specific			1.10375	1.01467	NQLVRVYIVQKRKISEGDKMA
P39779	K248(aaLength:259, 238~258)	Others	unknown	codY	U	exp1_Ac and exp2_Ac	G	G	1.00604	1.01444	KGTYIKVLNNKFLIELENLKS
P37870	K714(aaLength:1193, 704~724)	Transcription	RNA polymerase	rpoB	D	exp1_Ac and exp2_Ac	0.887	0.973114	1.10254	1.01356	KGNLDKYSLLKFVRSNQGTCY
P05657	K76(aaLength:94, 66~86)	Translation	Ribosome	rpmA	U	exp1_Ac and exp2_Ac	G	G	4.97512	1.0117	TLFAKIDGTVKFERFGRDRKK
P80866	K56(aaLength:261, 46~66)	Others	unknown	sufC	U	exp1_Ac and exp2_Ac	1.495	0.93911	2.30947	1.01139	TLSAAIMGHPKYEVTKGSITL
P21469	K76(aaLength:156, 66~86)	Translation	Ribosome	rpsG	D	exp1_Ac and exp2_Ac	1.699	0.946451	2.47525	1.01137	LKNIMPVLEVKARRVGGANYQ
P39815	K234(aaLength:435, 224~244)	Others	unknown	trmFO	U	exp2_Ac specific			3.53357	1.00984	EGCMPIEVMAKRGKKTMLFGP
P34956	K576(aaLength:649, 566~586)	Energy metabolism	Oxidative phosphorylation	qoxB	U	exp1_Ac and exp2_Ac	G	G	1.46199	1.00971	EEKTELYPESKFKKIHMPSNS
P37808	K421(aaLength:502, 411~431)	Energy metabolism	Oxidative phosphorylation	atpA	U	exp1_Ac and exp2_Ac	0.628	0.894291	0.753012	1.00949	NRGARTVEVLKQDLNKPLPVE
O32165	K132(aaLength:437, 122~142)	Others	unknown	sufD	D	exp1_Ac and exp2_Ac	1.15	0.813593	1.91939	1.00922	AAREHSDLVEKYFMKDGVKVD
P39148	K2(aaLength:415, 1~12)	Amino acid metabolism	Glycine, serine and threonine metabolism	glyA	D	exp1_Ac and exp2_Ac	1.124	0.461669	3.15457	1.00702	XXXXXXXXXMKHLPAQDEQVF
P33166	K210(aaLength:396, 200~220)	Others	unknown	tuf	D	exp1_Ac and exp2_Ac	0.995	0.869956	1.31234	1.00537	YIPTPERDTEKPFMMPVEDVF
P33166	K316(aaLength:396, 306~326)	Others	unknown	tuf	D	exp1_Ac and exp2_Ac	0.953	0.833234	1.31234	1.00537	KFKAEVYVLSKEEGGRHTPFF
P39778	K53(aaLength:467, 43~63)	Others	unknown	clpY	U	exp1_Ac and exp2_Ac	G	G	0.496771	1.00523	DEKLKDEVVPKNILMMGPTGV
O05268	K151(aaLength:332, 141~161)	Metabolism of other amino acids	Selenocompound metabolism	yumC	U	exp1_Ac and exp2_Ac	1.257	0.914401	1.37363	1.00446	NLHYFVDDLQKFAGRRVAILG
P02394	K73(aaLength:123, 63~83)	Translation	Ribosome	rplL	U	exp1_Ac and exp2_Ac	1.535	0.898692	2.51889	1.00429	GAGSQKIKVIKVVREITGLGL
Q45493	K382(aaLength:555, 372~392)	Folding, sorting and degradation	RNA degradation	rnjA	D	exp1_Ac and exp2_Ac	0.912	0.782626	1.25	1.00424	EEQKLMLRLIKPKFFMPIHGE
P08821	K19(aaLength:92, 9~29)	Others	unknown	hupA	D	exp1_Ac and exp2_Ac	G	G	1.00301	1.00233	AVAEASELSKKDATKAVDSVF
P27206	K1868(aaLength:3587, 1858~1878)	Metabolism of terpenoids and polyketides	Nonribosomal peptide structures	srfAA	D	exp2_Ac specific			3.1746	1.00017	YYNRPELTEEKFVPHPFTSGE
P42060	K110(aaLength:113, 100~113)	Translation	Ribosome	rplV	D	exp1_Ac and exp2_Ac	G	G	3.0581	0.998204	TSHITIVVSEKKEGXXXXXXX
P21476	K56(aaLength:92, 46~66)	Translation	Ribosome	rpsS	D	exp2_Ac specific			4.329	0.9976	GHTIAVYDGRKHVPVFISEDM
O32210	K232(aaLength:276, 222~242)	Others	unknown	yvgN	U	exp1_Ac and exp2_Ac	G	G	0.652316	0.99687	DLQHGVVTIPKSIKEHRIIEN
P21466	K134(aaLength:200, 124~144)	Translation	Ribosome	rpsD	D	exp1_Ac and exp2_Ac	1.385	0.825867	2.25734	0.995775	SRVDIPSYLVKPGQTIGVREK
P12873	K22(aaLength:66, 12~32)	Translation	Ribosome	rpmC	U	exp1_Ac and exp2_Ac	1.531	0.872112	2.48139	0.993994	AEIEQKVKSLKEELFNLRFQL
P38494	K83(aaLength:382, 73~93)	Translation	Ribosome	ypfD	U	exp1_Ac and exp2_Ac	0.788	0.932138	0.908265	0.99124	KVEDDALILSKRAVDADRAWE
O35011	K63(aaLength:67, 53~67)	Transcription	RNA polymerase	rpoZ	U	exp1_Ac and exp2_Ac	G	G	0.899281	0.990905	EIDAGLLSFEKEDREXXXXXX
O34833	K119(aaLength:363, 109~129)	Others	unknown	yceH	D	exp2_Ac specific			3.55872	0.990516	IFKRGGSMIEKIFKKYQTLGG
P24136	K350(aaLength:358, 340~358)	Drug resistance	beta-Lactam resistance	oppD	U	exp1_Ac and exp2_Ac	0.502	0.994273	0.468165	0.990282	KMRKLANTFEKPVLVREVEXX
O31742	K49(aaLength:115, 39~59)	Others	unknown	rplS	U	exp1_Ac and exp2_Ac	G	G	5.12821	0.989222	RIQIFEGVVIKRRGGGISETF
O32175	K49(aaLength:118, 39~59)	Others	unknown	yusI	U	exp1_Ac and exp2_Ac	0.729	0.623492	0.986193	0.989189	SKEELKALYEKSGLDLKKFFN
P80862	K284(aaLength:359, 274~294)	Amino acid metabolism	Glycine, serine and threonine metabolism	serC	U	exp1_Ac and exp2_Ac	G	G	1.84843	0.989078	SCIDESNGFYKGHARKDSRSR
P37472	K8(aaLength:180, 1~18)	Nucleotide metabolism	Purine metabolism	hprT	U	exp1_Ac and exp2_Ac	0.983	0.994327	0.968992	0.988237	XXXMMKHDIEKVLISEEEIQK
Q05873	K165(aaLength:880, 155~175)	Translation	Aminoacyl-tRNA biosynthesis	valS	D	exp2_Ac specific			1.84162	0.987804	LSKAVREVFVKLYEKGLIYRG
P70974	K40(aaLength:145, 30~50)	Translation	Ribosome	rplM	D	exp2_Ac specific			2.85714	0.985707	SSEVAAILRGKHKPTYTPHVD
O31663	K359(aaLength:397, 349~369)	Others	unknown	mtnK	D	exp1_Ac and exp2_Ac	G	G	1.99203	0.985345	ADLDTIVPFDKRIGRKRLALE
O32028	K67(aaLength:231, 57~77)	Amino acid metabolism	Cysteine and methionine metabolism	mtnN	U	exp2_Ac specific			1.27389	0.982988	ISTTLLLDRYKPDYVINTGSA
P70974	K73(aaLength:145, 63~83)	Translation	Ribosome	rplM	D	exp1_Ac and exp2_Ac	G	G	2.849	0.982899	IELTGKKLTDKIYYRHTQHPG
P70974	K86(aaLength:145, 76~96)	Translation	Ribosome	rplM	D	exp2_Ac specific			2.849	0.982899	YRHTQHPGGLKSRTALEMRTN
Q06752	K95(aaLength:466, 85~105)	Translation	Aminoacyl-tRNA biosynthesis	cysS	D	exp1_Ac and exp2_Ac	G	G	1.31579	0.982635	DVPTISERFIKAYFEDVGALG
P45740	K213(aaLength:590, 203~223)	Metabolism of cofactors and vitamins	Thiamine metabolism	thiC	D	exp1_Ac and exp2_Ac	G	G	9.52381	0.981653	VTSSIEEEVEKMTWAIRWGAD
P27206	K313(aaLength:3587, 303~323)	Metabolism of terpenoids and polyketides	Nonribosomal peptide structures	srfAA	D	exp2_Ac specific			3.11526	0.981473	DGGQAFSEFVKDRMKDLMKTL
P71021	K69(aaLength:164, 59~79)	Others	unknown	divIVA	U	exp2_Ac specific			0.924214	0.979985	HFANIEETLNKSILVAQEAAE
P21468	K3(aaLength:95, 1~13)	Translation	Ribosome	rpsF	U	exp1_Ac and exp2_Ac	G	G	1.9685	0.976815	XXXXXXXXMRKYEVMYIIRPN
P54507	K201(aaLength:261, 191~211)	Others	unknown	tasA	U	exp2_Ac specific			1.85529	0.976035	FDQVQMEIQFKDDKTKDEKGL
P45694	K350(aaLength:667, 340~360)	Carbohydrate metabolism	Pentose phosphate pathway	tkt	U	exp1_Ac and exp2_Ac	1.226	0.862082	1.11111	0.974506	DWDQEVPVYEKGSSLASRASS
P39666	K141(aaLength:289, 131~151)	Metabolism of cofactors and vitamins	Nicotinate and nicotinamide metabolism	nadC	D	exp2_Ac specific			3.07692	0.974434	KTTPGLRMLEKYAVRAGGGYN
P42920	K81(aaLength:209, 71~91)	Translation	Ribosome	rplC	U	exp1_Ac and exp2_Ac	1.535	0.764387	2.55102	0.973855	KAETAPKRFVKELRGVEMDAY
P39772	K314(aaLength:430, 304~324)	Translation	Aminoacyl-tRNA biosynthesis	asnS	D	exp2_Ac specific			1.38696	0.972974	HETAIAEHYDKPVFITRYPTS
P20691	K252(aaLength:428, 242~262)	Amino acid metabolism	Phenylalanine, tyrosine and tryptophan biosynthesis	aroE	U	exp1_Ac and exp2_Ac	1.906	0.85027	2.457	0.97087	AMVPNSRIVLKNVGLNPTRTG
P37476	K72(aaLength:637, 62~82)	Others	unknown	ftsH	U	exp2_Ac specific			0.628536	0.97057	EVKGQLKNYDKDQYFLTHVPE
Q05852	K251(aaLength:292, 241~261)	Carbohydrate metabolism	Amino sugar and nucleotide sugar metabolism	gtaB	U	exp1_Ac and exp2_Ac	1.474	0.907911	1.55039	0.970229	QRVFAYDFEGKRYDVGEKLGF
P39596	K230(aaLength:385, 220~240)	Others	unknown	efeM	D	exp2_Ac specific			4.2735	0.968913	EEGDKWTGFHKLEKAIWKDQD
P80866	K121(aaLength:261, 111~131)	Others	unknown	sufC	D	exp1_Ac and exp2_Ac	1.117	0.701663	2.20751	0.966741	REEGDEISLMKFIRKMDENME
P12874	K62(aaLength:87, 52~72)	Translation	Ribosome	rpsQ	D	exp1_Ac and exp2_Ac	G	G	3.96825	0.962909	NNQAKIGDIVKIMETRPLSAT
P12048	K408(aaLength:512, 398~418)	Nucleotide metabolism	Purine metabolism	purH	D	exp1_Ac and exp2_Ac	G	G	6.99301	0.961984	QEWEDLKLAWKVVKHVKSNAI
P80240	K25(aaLength:157, 15~35)	Others	unknown	greA	U	exp2_Ac specific			0.692042	0.961971	QKLEQELEYLKTVKRKEVVER
P31104	K320(aaLength:390, 310~330)	Amino acid metabolism	Phenylalanine, tyrosine and tryptophan biosynthesis	aroF	D	exp1_Ac and exp2_Ac	G	G	1.99601	0.959517	GVMKPIPTLYKPLKSVDIETK
P80239	K80(aaLength:187, 70~90)	Others	unknown	ahpC	U	exp2_Ac specific			2.57732	0.958593	SVSTDTHFVHKGWHDSSEKIS
P35136	K323(aaLength:525, 313~333)	Amino acid metabolism	Glycine, serine and threonine metabolism	serA	D	exp2_Ac specific			3.71747	0.958134	AMTKDEFAKIKPYHQIAGKIG
O32038	K285(aaLength:592, 275~295)	Translation	Aminoacyl-tRNA biosynthesis	aspS	U	exp1_Ac and exp2_Ac	1.305	0.809369	1.87266	0.958023	PRMTYDEAMNKYGSDKPDTRF
P12046	K206(aaLength:241, 196~216)	Nucleotide metabolism	Purine metabolism	purC	U	exp2_Ac specific			50	0.957236	ISPDTCRLWDKETNEKLDKDL
Q9KWZ1	K235(aaLength:368, 225~245)	Metabolism of cofactors and vitamins	Nicotinate and nicotinamide metabolism	nadA	U	exp2_Ac specific			7.04225	0.954561	LWKGHCSVHEKFTTKNIHDMR
P42919	K68(aaLength:277, 58~78)	Translation	Ribosome	rplB	D	exp2_Ac specific			2.43309	0.952994	HKRQYRVIDFKRDKDGIPGRV
P49787	K201(aaLength:450, 191~211)	Lipid metabolism	Fatty acid biosynthesis	accC1	D	exp2_Ac specific			1.13766	0.952795	AFGNPGVYIEKYIEDFRHVEI
P21880	K56(aaLength:470, 46~66)	Carbohydrate metabolism	Pyruvate metabolism	pdhD	U	exp2_Ac specific			2.30415	0.952193	VCLNVGCIPSKALINAGHRYE
P42924	K60(aaLength:95, 50~70)	Translation	Ribosome	rplW	U	exp2_Ac specific			2.53165	0.951791	KVDKVNIMNYKGKSKRVGRYT
P39126	K393(aaLength:423, 383~403)	Carbohydrate metabolism	Citrate cycle (TCA cycle)	icd	D	exp1_Ac and exp2_Ac	0.385	0.919087	0.383142	0.948899	IKSMEKTIASKVVTYDFARLM
P25994	K208(aaLength:1071, 198~218)	Nucleotide metabolism	Pyrimidine metabolism	pyrAB	D	exp1_Ac and exp2_Ac	3.655	0.767606	23.8095	0.948595	LSPVHQCLLEKSIAGYKEIEY
P25994	K1014(aaLength:1071, 1004~1024)	Nucleotide metabolism	Pyrimidine metabolism	pyrAB	D	exp1_Ac and exp2_Ac	3.192	0.670369	23.8095	0.948595	QFVINTLTKGKQPARDGFRIR
P21880	K380(aaLength:470, 370~390)	Carbohydrate metabolism	Pyruvate metabolism	pdhD	D	exp1_Ac and exp2_Ac	G	G	2.29358	0.947825	KEEGLDIVAAKFPFAANGRAL
P70974	K62(aaLength:145, 52~72)	Translation	Ribosome	rplM	D	exp1_Ac and exp2_Ac	1.644	0.767811	2.74725	0.947795	GDHVIIINAEKIELTGKKLTD
P20429	K22(aaLength:314, 12~32)	Transcription	RNA polymerase	rpoA	U	exp1_Ac and exp2_Ac	0.872	0.898678	0.933707	0.946184	VEISDDAKFGKFVVEPLERGY
O34943	K36(aaLength:201, 26~46)	Others	unknown	ytpR	U	exp1_Ac and exp2_Ac	G	G	2.05761	0.945501	LGYEKHGDVVKIFNNETKETT
P80244	K141(aaLength:197, 131~151)	Others	unknown	clpP	U	exp1_Ac and exp2_Ac	0.647	0.898058	0.725689	0.944136	GQATEIEIAAKRILLLRDKLN
P36430	K546(aaLength:804, 536~556)	Translation	Aminoacyl-tRNA biosynthesis	leuS	U	exp2_Ac specific			1.66945	0.943951	LHLLYARFWHKFLYDIGVVPT
P46208	K375(aaLength:626, 365~385)	Others	unknown	htpG	U	exp1_Ac and exp2_Ac	0.888	0.85739	1.01937	0.942887	LQSLLKKDREKYETFYKSFGR
Q04747	K3220(aaLength:3583, 3210~3230)	Metabolism of terpenoids and polyketides	Nonribosomal peptide structures	srfAB	D	exp1_Ac and exp2_Ac	0.487	0.957961	0.606796	0.942646	LRSQIKLLANKLQSSLDLRNG
P53557	K148(aaLength:335, 138~158)	Metabolism of cofactors and vitamins	Biotin metabolism	bioB	D	exp2_Ac specific			3.3557	0.939776	LKICACLGLLKPEQAKRLKDA
P80858	K338(aaLength:472, 328~348)	Amino acid metabolism	Valine, leucine and isoleucine biosynthesis	leuC	U	exp1_Ac and exp2_Ac	0.504	1.49025	0.777605	0.937307	LTPHQKIEDIKVEHVFIGSCT
P37465	K169(aaLength:664, 159~179)	Translation	Aminoacyl-tRNA biosynthesis	metG	D	exp1_Ac and exp2_Ac	0.959	0.695828	1.25313	0.936873	PDSGHPVELIKEESYFFRMGK
P24136	K320(aaLength:358, 310~330)	Drug resistance	beta-Lactam resistance	oppD	D	exp1_Ac and exp2_Ac	C	C	0.442282	0.935534	MFKVSDTHYVKSWLLHPDAPK
P21470	K129(aaLength:130, 119~130)	Translation	Ribosome	rpsI	U	exp2_Ac specific			2.94118	0.933299	KGARRAPQFSKRXXXXXXXXX
P25812	K486(aaLength:628, 476~496)	Others	unknown	mnmG	U	exp2_Ac specific			3.53357	0.932236	EKKRLHSVIIKPSPENQEYIR
P37465	K380(aaLength:664, 370~390)	Translation	Aminoacyl-tRNA biosynthesis	metG	D	exp1_Ac and exp2_Ac	1.168	0.847473	1.24688	0.9322	LLNRTVAMINKYFDGQIGSYK
P32436	K202(aaLength:281, 192~212)	Others	unknown	degV	U	exp1_Ac and exp2_Ac	1.351	0.907185	1.39276	0.931047	FDNKVIVPFEKIRTRKKAISR
P39751	K86(aaLength:333, 76~96)	Others	unknown	mbl	U	exp1_Ac and exp2_Ac	G	G	4.92611	0.926886	TEAMLKHFINKLNVKGLFSKP
P37967	K210(aaLength:489, 200~220)	Others	unknown	pnbA	U	exp2_Ac specific			0.447427	0.926367	AMPAAKGLFQKAIMESGASRT
Q06796	K7(aaLength:141, 1~17)	Translation	Ribosome	rplK	D	exp2_Ac specific			1.84843	0.923896	XXXXMAKKVVKVVKLQIPAGK
P37877	K268(aaLength:395, 258~278)	Carbohydrate metabolism	Pyruvate metabolism	ackA	D	exp1_Ac and exp2_Ac	G	G	6.75676	0.922821	TADEVLNTLNKKSGLLGISGF
P27206	K718(aaLength:3587, 708~728)	Metabolism of terpenoids and polyketides	Nonribosomal peptide structures	srfAA	D	exp1_Ac and exp2_Ac	1.442	0.861334	2.92398	0.921207	AAGDFEGLKLKHMLIGGEGLS
P21880	K400(aaLength:470, 390~410)	Carbohydrate metabolism	Pyruvate metabolism	pdhD	D	exp1_Ac and exp2_Ac	3.588	0.990833	2.22717	0.920382	LSLNETDGFMKLITRKEDGLV
P40409	K303(aaLength:317, 293~313)	Membrane transport	ABC transporters	feuA	D	exp1_Ac and exp2_Ac	G	G	9.80392	0.919197	PLAQGGTAWSKVRFLKAAAEK
P09124	K167(aaLength:335, 157~177)	Carbohydrate metabolism	Glycolysis / Gluconeogenesis	gapA	D	exp1_Ac and exp2_Ac	6.504	0.812884	6.13497	0.917851	LAPFAKVLNDKFGIKRGMMTT
O32114	K8(aaLength:284, 1~18)	Amino acid metabolism	Lysine biosynthesis	dapF	U	exp2_Ac specific			1.37552	0.917616	XXXMNSFRFTKMHGLGNSYIY
P94356	K77(aaLength:180, 67~87)	Others	unknown	yxkC	U	exp1_Ac and exp2_Ac	G	G	2.12314	0.916478	RDTVGTQYVEKKASEGGTIVA
O05268	K79(aaLength:332, 69~89)	Metabolism of other amino acids	Selenocompound metabolism	yumC	D	exp2_Ac specific			1.24688	0.911775	LINNLKEQMAKFDQTICLEQA
P42297	K4(aaLength:148, 1~14)	Others	unknown	yxiE	U	exp2_Ac specific			0.218341	0.910062	XXXXXXXMFNKMLVAIDGSDM
P39148	K16(aaLength:415, 6~26)	Amino acid metabolism	Glycine, serine and threonine metabolism	glyA	D	exp1_Ac and exp2_Ac	G	G	2.849	0.909478	AQDEQVFNAIKNERERQQTKI
P80868	K263(aaLength:692, 253~273)	Others	unknown	fusA	D	exp2_Ac specific			1.34953	0.908902	FYPVLVGSAFKNKGVQLVLDA
P94356	K109(aaLength:180, 99~119)	Others	unknown	yxkC	D	exp2_Ac specific			2.10084	0.906852	PISSFSIPTVKLVDADGTSYD
P12047	K385(aaLength:431, 375~395)	Nucleotide metabolism	Purine metabolism	purB	D	exp1_Ac and exp2_Ac	3.392	0.754492	6.17284	0.9056	VQPKAMEAWEKQVPFRELVEA
P27876	K118(aaLength:253, 108~128)	Carbohydrate metabolism	Glycolysis / Gluconeogenesis	tpiA	D	exp1_Ac and exp2_Ac	3.044	0.895216	2.78552	0.903657	TVNKKAHAAFKHGIVPIICVG
P42060	K83(aaLength:113, 73~93)	Translation	Ribosome	rplV	D	exp1_Ac and exp2_Ac	G	G	2.76243	0.901693	QAFVDEGPTLKRFRPRAMGRA
O34580	K237(aaLength:739, 227~247)	Replication and repair	Mismatch repair	pcrA	U	exp2_Ac specific			2.07469	0.899504	DTNRAQYMLVKQLAERFQNLC
Q45477	K204(aaLength:921, 194~214)	Translation	Aminoacyl-tRNA biosynthesis	ileS	D	exp2_Ac specific			1.44092	0.89912	LAEAEIEYQDKRSASIYVAFG
P37871	K108(aaLength:1199, 98~118)	Transcription	RNA polymerase	rpoC	D	exp1_Ac and exp2_Ac	0.873	1.09059	1.002	0.896898	AAPVSHIWYFKGIPSRMGLVL
P21880	K158(aaLength:470, 148~168)	Carbohydrate metabolism	Pyruvate metabolism	pdhD	D	exp2_Ac specific			2.15054	0.888713	GSRPIELPNFKYSERVLNSTG
P24141	K145(aaLength:545, 135~155)	Drug resistance	beta-Lactam resistance	oppA	U	exp2_Ac specific			0.159821	0.888541	SQYAYQLYYIKGAEAANTGKG
P54419	K357(aaLength:400, 347~367)	Amino acid metabolism	Cysteine and methionine metabolism	metK	D	exp2_Ac specific			1.47929	0.887386	NFDLRPAGIIKMLDLRRPIYK
P42919	K101(aaLength:277, 91~111)	Translation	Ribosome	rplB	D	exp1_Ac and exp2_Ac	1.759	0.953089	2.26244	0.886155	IALINYADGEKRYILAPKGIQ
P12047	K115(aaLength:431, 105~125)	Nucleotide metabolism	Purine metabolism	purB	D	exp1_Ac and exp2_Ac	3.409	0.758274	6.0241	0.883778	LLKQANDILLKDLERFVDIIK
P21474	K58(aaLength:90, 48~68)	Translation	Ribosome	rpsP	U	exp1_Ac and exp2_Ac	1.688	0.912684	2.46914	0.881548	EVKIDEELALKWLQTGAKPSD
P50743	K429(aaLength:436, 419~436)	Others	unknown	der	U	exp1_Ac and exp2_Ac	G	G	1.41443	0.881501	DAFGFEGTPIKIFARARKXXX
P40871	K69(aaLength:539, 59~79)	Metabolism of terpenoids and polyketides	Biosynthesis of siderophore group nonribosomal peptides	dhbE	D	exp1_Ac and exp2_Ac	G	G	20	0.880131	RADRLAAGFQKLGIQQMDRVV
P40871	K489(aaLength:539, 479~499)	Metabolism of terpenoids and polyketides	Biosynthesis of siderophore group nonribosomal peptides	dhbE	D	exp1_Ac and exp2_Ac	13.235	0.749786	20	0.880131	RDEAPKAAELKAFLRERGLAA
P08821	K80(aaLength:92, 70~90)	Others	unknown	hupA	D	exp1_Ac and exp2_Ac	0.82	0.862812	0.879507	0.878912	EIPASKVPAFKPGKALKDAVA
O07631	K392(aaLength:612, 382~402)	Others	unknown	typA	U	exp1_Ac and exp2_Ac	G	G	5.26316	0.874999	LQVSKPEVIIKEIDGVRCEPV
P50736	K150(aaLength:324, 140~160)	Others	unknown	ypdA	U	exp2_Ac specific			0.912409	0.873077	EDLPKVFHYFKEGHPYFDKDV
P39814	K372(aaLength:691, 362~382)	Others	unknown	topA	D	exp2_Ac specific			1.1325	0.871193	VLGRDQMRLYKLIWERFVASQ
P45745	K1284(aaLength:2378, 1274~1294)	Metabolism of terpenoids and polyketides	Biosynthesis of siderophore group nonribosomal peptides	dhbF	D	exp1_Ac and exp2_Ac	G	G	25	0.870301	IHFRIEPEFHKRLQELARANR
O06491	K395(aaLength:485, 385~405)	Translation	Aminoacyl-tRNA biosynthesis	gatA	U	exp1_Ac and exp2_Ac	G	G	1.15473	0.869416	IKKDFEDVFEKYDVIVGPTTP
P37487	K54(aaLength:309, 44~64)	Energy metabolism	Oxidative phosphorylation	ppaC	U	exp1_Ac and exp2_Ac	0.01	0.00823879	1.25	0.86878	GETQYALDYFKQESPRLVETA
P39812	K1186(aaLength:1520, 1176~1196)	Amino acid metabolism	Alanine, aspartate and glutamate metabolism	gltA	U	exp2_Ac specific			0.754717	0.867626	TDVLHASERAKEHWKASQLDL
P53001	K62(aaLength:393, 52~72)	Amino acid metabolism	Alanine, aspartate and glutamate metabolism	aspB	U	exp1_Ac and exp2_Ac	G	G	2.01613	0.865563	AVRSMNEGHTKYTPSGGLAEL
O32038	K372(aaLength:592, 362~382)	Translation	Aminoacyl-tRNA biosynthesis	aspS	D	exp2_Ac specific			1.6835	0.861253	EADGVKGPIAKFFDEEKQSKL
P21474	K82(aaLength:90, 72~90)	Translation	Ribosome	rpsP	D	exp1_Ac and exp2_Ac	1.662	0.898626	2.38663	0.852093	NLFSSQGIMEKFHNAKQGKXX
P39751	K95(aaLength:333, 85~105)	Others	unknown	mbl	D	exp1_Ac and exp2_Ac	2.538	0.929586	4.52489	0.851393	NKLNVKGLFSKPRMLICCPTN
O31571	K152(aaLength:194, 142~162)	Others	unknown	yfhC	D	exp1_Ac and exp2_Ac	G	G	1.45985	0.849766	VWKSGKILYDKEVHQAFGLQD
P80700	K247(aaLength:293, 237~257)	Others	unknown	tsf	D	exp2_Ac specific			1.41044	0.849506	EICLLDQAFVKNPDEKVKQVI
P50736	K320(aaLength:324, 310~324)	Others	unknown	ypdA	D	exp2_Ac specific			0.884956	0.846808	HGGHIAAEIAKRENHXXXXXX
P54616	K210(aaLength:258, 200~220)	Lipid metabolism	Fatty acid biosynthesis	fabI	U	exp1_Ac and exp2_Ac	G	G	0.589971	0.837532	KGISDFNSILKDIEERAPLRR
P39149	K3(aaLength:209, 1~13)	Nucleotide metabolism	Pyrimidine metabolism	upp	D	exp2_Ac specific			1.25628	0.834636	XXXXXXXXMGKVYVFDHPLIQ
P29726	K111(aaLength:430, 101~121)	Nucleotide metabolism	Purine metabolism	purA	D	exp1_Ac and exp2_Ac	G	G	7.40741	0.831614	RAHVILPYHLKLDEVEEERKG
Q45477	K497(aaLength:921, 487~507)	Translation	Aminoacyl-tRNA biosynthesis	ileS	D	exp2_Ac specific			1.32979	0.829773	RQHGSNIWFEKEAKDLLPEGF
O31718	K4(aaLength:69, 1~14)	Others	unknown	ykzG	U	exp2_Ac specific			0.896861	0.828945	XXXXXXXMIYKVFYQEKADEV
P52996	K9(aaLength:277, 1~19)	Metabolism of cofactors and vitamins	Pantothenate and CoA biosynthesis	panB	U	exp1_Ac and exp2_Ac	G	G	2.96736	0.826224	XXMKTKLDFLKMKESEEPIVM
Q05873	K394(aaLength:880, 384~404)	Translation	Aminoacyl-tRNA biosynthesis	valS	D	exp2_Ac specific			1.53374	0.822665	KVNFVPDRFEKTYLHWMENIR
P27206	K327(aaLength:3587, 317~337)	Metabolism of terpenoids and polyketides	Nonribosomal peptide structures	srfAA	D	exp1_Ac and exp2_Ac	0.01	0.00597319	2.59067	0.816199	KDLMKTLRHQKYPYNLLINDL
P29726	K62(aaLength:430, 52~72)	Nucleotide metabolism	Purine metabolism	purA	D	exp1_Ac and exp2_Ac	2.763	0.73351	7.24638	0.813535	LHLIPSGIFYKDKTCVIGNGM
O34814	K46(aaLength:228, 36~56)	Membrane transport	ABC transporters	ftsE	U	exp2_Ac specific			1.47275	0.804663	PSGAGKSTFIKMIYREEKPTK
P09124	K193(aaLength:335, 183~203)	Carbohydrate metabolism	Glycolysis / Gluconeogenesis	gapA	D	exp1_Ac and exp2_Ac	0.031	0.00387444	5.37634	0.804353	NDQQILDLPHKDYRRARAAAE
P29726	K44(aaLength:430, 34~54)	Nucleotide metabolism	Purine metabolism	purA	D	exp1_Ac and exp2_Ac	G	G	7.14286	0.801913	QGGNNAGHTIKFDGITYKLHL
P42974	K274(aaLength:509, 264~284)	Others	unknown	ahpF	U	exp2_Ac specific			2.71003	0.799826	KLAASLEEHVKEYDIDVMNLQ
P31113	K15(aaLength:233, 5~25)	Metabolism of cofactors and vitamins	Ubiquinone and other terpenoid-quinone biosynthesis	ubiE	U	exp2_Ac specific			3.31126	0.798523	KEQRVHGVFEKIYKNYDQMNS
P28366	K713(aaLength:841, 703~723)	Folding, sorting and degradation	Protein export	secA	U	exp1_Ac and exp2_Ac	1.756	0.894948	2.7248	0.77727	FGKEQMREFEKVIVLRAVDSK
P19946	K7(aaLength:146, 1~17)	Translation	Ribosome	rplO	U	exp1_Ac and exp2_Ac	G	G	2.43309	0.76941	XXXXMKLHELKPSEGSRKTRN
O31742	K31(aaLength:115, 21~41)	Others	unknown	rplS	D	exp1_Ac and exp2_Ac	G	G	3.95257	0.762444	RPGDTLRVHVKVVEGNRERIQ
P12877	K102(aaLength:179, 92~112)	Translation	Ribosome	rplE	D	exp2_Ac specific			1.72117	0.7397	RGERMYDFLDKLISVSLPRVR
O34764	K320(aaLength:382, 310~330)	Energy metabolism	Sulfur metabolism	sat	U	exp1_Ac and exp2_Ac	G	G	2.80899	0.736207	PLKFEHSFFCKKCGNMGTAKT
P25812	K553(aaLength:628, 543~563)	Others	unknown	mnmG	D	exp1_Ac and exp2_Ac	G	G	2.75482	0.726784	IQVKYEGYIEKSLQQVEKLKK
P12048	K245(aaLength:512, 235~255)	Nucleotide metabolism	Purine metabolism	purH	D	exp2_Ac specific			5.15464	0.709091	SIAQAEQLHGKELSYNNIKDA
P42919	K28(aaLength:277, 18~38)	Translation	Ribosome	rplB	D	exp2_Ac specific			1.80832	0.708283	TSDFAEITTDKPEKSLLAPLH
O34916	K46(aaLength:374, 36~56)	Amino acid metabolism	Lysine biosynthesis	ykuR	U	exp2_Ac specific			2.7027	0.701928	QYPQDRIEIEKWRTGLFVKVN
P25993	K81(aaLength:364, 71~91)	Nucleotide metabolism	Pyrimidine metabolism	pyrAA	U	exp1_Ac and exp2_Ac	5.078	0.813889	19.6078	0.68731	ITPFVKGLIIKELCELPSNWR
O31618	K98(aaLength:256, 88~108)	Metabolism of cofactors and vitamins	Thiamine metabolism	thiG	D	exp1_Ac and exp2_Ac	1.9	0.611122	1.86916	0.642522	AKASGLCDMIKVEVIGCSRSL
O32162	K100(aaLength:465, 90~110)	Others	unknown	sufB	D	exp1_Ac and exp2_Ac	1.215	0.841148	1.15607	0.623141	RSWDEVPEEIKQTFDKLGIPE
P21879	K74(aaLength:488, 64~84)	Nucleotide metabolism	Purine metabolism	guaB	D	exp2_Ac specific			0.705716	0.610848	ARQGGLGIIHKNMSIEQQAEQ
Q05873	K137(aaLength:880, 127~147)	Translation	Aminoacyl-tRNA biosynthesis	valS	D	exp2_Ac specific			1.11607	0.598635	YADFIRSQWAKLGLGLDYSRE
P45740	K400(aaLength:590, 390~410)	Metabolism of cofactors and vitamins	Thiamine metabolism	thiC	D	exp1_Ac and exp2_Ac	G	G	5.78035	0.595801	IEGPGHVPMHKIKENVDKQMD
P39778	K87(aaLength:467, 77~97)	Others	unknown	clpY	D	exp1_Ac and exp2_Ac	0.42	0.776054	0.277855	0.562246	GAPFIKIEATKFTEVGYVGRD
P37869	K322(aaLength:430, 312~332)	Carbohydrate metabolism	Glycolysis / Gluconeogenesis	eno	D	exp1_Ac and exp2_Ac	2.899	0.854734	1.63399	0.489966	VGDDLFVTNTKKLSEGIKNGV
P24141	K304(aaLength:545, 294~314)	Drug resistance	beta-Lactam resistance	oppA	D	exp1_Ac and exp2_Ac	G	G	0.0796559	0.442855	VEPIAGVYWYKFNTEAKPLDN
P94459	K3137(aaLength:3603, 3127~3147)	Metabolism of terpenoids and polyketides	Nonribosomal peptide structures	ppsD	U	exp2_Ac specific			7.63359	0.431693	KWFLSQDIKEKHHFNQSVMLH
P45744	K11(aaLength:398, 1~21)	Metabolism of terpenoids and polyketides	Biosynthesis of siderophore group nonribosomal peptides	dhbC	D	exp1_Ac and exp2_Ac	0.064	0.00154307	23.2558	0.418478	MLDQNVITETKAEHLLHEYQP
P42919	K244(aaLength:277, 234~254)	Translation	Ribosome	rplB	D	exp1_Ac and exp2_Ac	0.53	0.287173	1.00806	0.394839	GGEGRAPIGRKSPMSPWGKPT
P42919	K252(aaLength:277, 242~262)	Translation	Ribosome	rplB	D	exp1_Ac and exp2_Ac	0.537	0.290966	0.96432	0.377706	GRKSPMSPWGKPTLGFKTRKK
P39586	K91(aaLength:126, 81~101)	Carbohydrate metabolism	Pyruvate metabolism	ywbC	U	exp2_Ac specific			0.77101	0.368166	DIAAEYTKAEKMNAKFIDEEI
P27206;Q04747	K3154(aaLength:3587, 3144~3164)	Metabolism of terpenoids and polyketides	Nonribosomal peptide structures	srfAA	D	exp1_Ac and exp2_Ac	0.666	0.397814	1.15741	0.364645	HWNQSVMLHAKKGFDPERVEK
P27206;Q04747	K2820(aaLength:3587, 2810~2830)	Metabolism of terpenoids and polyketides	Nonribosomal peptide structures	srfAA	D	exp2_Ac specific			0.982318	0.309482	GGDKLKRAVKKPYTLVNNYGP
O31777	K3(aaLength:392, 1~13)	Amino acid metabolism	Glycine, serine and threonine metabolism	kbl	U	exp2_Ac specific			0.0115213	0.284931	XXXXXXXXMTKEFEFLKAELN
P45745	K1522(aaLength:2378, 1512~1532)	Metabolism of terpenoids and polyketides	Biosynthesis of siderophore group nonribosomal peptides	dhbF	D	exp1_Ac and exp2_Ac	0.179	0.00959191	4.14938	0.144448	PHACLPEQFEKQAALRPDAIA
P37877	K309(aaLength:395, 299~319)	Carbohydrate metabolism	Pyruvate metabolism	ackA	D	exp1_Ac and exp2_Ac	0.71	0.101982	1.04384	0.142565	ALEVFASRIHKYIGSYAARMS
P39062	K320(aaLength:572, 310~330)	Carbohydrate metabolism	Pyruvate metabolism	acsA	U	exp1_Ac and exp2_Ac	C	C	C	C	LMGAGDEMAAKYDLTSLRHVL
P42065	K139(aaLength:329, 129~149)	Others	unknown	appF	U	exp1_Ac and exp2_Ac	C	C	C	C	NMYTMRERNEKVEELLARVGL
P18186	K55(aaLength:319, 45~65)	Amino acid metabolism	Arginine and proline metabolism	argF	U	exp1_Ac and exp2_Ac	C	C	C	C	HGKTLAMIFEKSSTRTRVSFE
P14016	K10(aaLength:181, 1~20)	Others	unknown	cotE	U	exp1_Ac and exp2_Ac	C	C	C	C	XMSEYREIITKAVVAKGRKFT
O31622	K37(aaLength:227, 27~47)	Others	unknown	cotO	U	exp1_Ac and exp2_Ac	C	C	C	C	TRSSMQEIVIKRKADKPAPPK
O31700	K214(aaLength:321, 204~224)	Others	unknown	cse15	U	exp1_Ac and exp2_Ac	C	C	C	C	KLFHETIISYKRQLDESDAWI
O31700	K70(aaLength:321, 60~80)	Others	unknown	cse15	D	exp1_Ac and exp2_Ac	C	C	C	C	AELTHMSTKEKHASHTSQTLH
P24011	K196(aaLength:356, 186~206)	Energy metabolism	Oxidative phosphorylation	ctaC	U	exp1_Ac and exp2_Ac	C	C	C	C	KLDTNTDNENKFFLTFDSKRS
P24011	K318(aaLength:356, 308~328)	Energy metabolism	Oxidative phosphorylation	ctaC	D	exp1_Ac and exp2_Ac	C	C	C	C	ANKENVKAWLKDPDSIKPGNK
O34660	K10(aaLength:495, 1~20)	Amino acid metabolism	Arginine and proline metabolism	dhaS	U	exp1_Ac and exp2_Ac	C	C	C	C	XMSSLTMQVTKRLETFLQGTK
O34660	K282(aaLength:495, 272~292)	Amino acid metabolism	Arginine and proline metabolism	dhaS	D	exp1_Ac and exp2_Ac	C	C	C	C	PNILLPDANLKKAIPGALNGV
P26906	K354(aaLength:543, 344~364)	Membrane transport	ABC transporters	dppE	U	exp1_Ac and exp2_Ac	C	C	C	C	VSPGFTQPDGKDFREAGGDLI
P94550	K67(aaLength:257, 57~77)	Others	unknown	etfB	U	exp1_Ac and exp2_Ac	C	C	C	C	AVTVGGEEAEKELRTALAMGC
P42084	K130(aaLength:421, 120~140)	Amino acid metabolism	Histidine metabolism	hutI	U	exp1_Ac and exp2_Ac	C	C	C	C	RAASEEELLQKAHFHLQRMLS
O07020	K95(aaLength:238, 85~105)	Others	unknown	lutA	U	exp1_Ac and exp2_Ac	C	C	C	C	EYPHLFQDDPKWADKAKKLAD
O32259	K94(aaLength:240, 84~104)	Others	unknown	lutC	U	exp1_Ac and exp2_Ac	C	C	C	C	RFSGGPVIIPKDPRFEEYGLK
P54418	K31(aaLength:527, 21~41)	Carbohydrate metabolism	Pyruvate metabolism	pckA	U	exp1_Ac and exp2_Ac	C	C	C	C	HNLSAAQLTEKVLSRNEGILT
P54418	K375(aaLength:527, 365~385)	Carbohydrate metabolism	Pyruvate metabolism	pckA	D	exp1_Ac and exp2_Ac	C	C	C	C	MYHFLSGYTSKLAGTERGVTS
P39134	K335(aaLength:631, 325~345)	Others	unknown	prkA	U	exp1_Ac and exp2_Ac	C	C	C	C	KVSEEERIYEKMIAESDVADV
P46911	K88(aaLength:167, 78~98)	Energy metabolism	Oxidative phosphorylation	qcrA	U	exp1_Ac and exp2_Ac	C	C	C	C	SEESRSAWVFKNGDEIVALSP
P37963	K510(aaLength:575, 500~520)	Others	unknown	spoVID	U	exp1_Ac and exp2_Ac	C	C	C	C	KESDNSLYLTKLFTKEADEFS
P37963	K514(aaLength:575, 504~524)	Others	unknown	spoVID	D	exp1_Ac and exp2_Ac	C	C	C	C	NSLYLTKLFTKEADEFSRMKI
P37875	K355(aaLength:468, 345~365)	Others	unknown	spoVR	U	exp1_Ac and exp2_Ac	C	C	C	C	DISFIRNYLTKELVMREDLYL
O07539	K282(aaLength:288, 272~288)	Others	unknown	yhaX	U	exp1_Ac and exp2_Ac	C	C	C	C	RMQQRKGFLDKFHMKRVXXXX
O34508	K17(aaLength:366, 7~27)	Others	unknown	ykfB	U	exp1_Ac and exp2_Ac	C	C	C	C	ETSRIAVPLTKPFKTALRTVY
C0SP98	K25(aaLength:329, 15~35)	Others	unknown	ykfD	U	exp1_Ac and exp2_Ac	C	C	C	C	HFDAGKKRTVKAVDGVTFQIR
O34984	K320(aaLength:436, 310~330)	Amino acid metabolism	Arginine and proline metabolism	yodQ	U	exp1_Ac and exp2_Ac	C	C	C	C	KDLEYHDEWFKRHPVQVEWFG
O05252	K201(aaLength:359, 191~211)	Others	unknown	yufN	U	exp1_Ac and exp2_Ac	C	C	C	C	AVNPKAVVEVKYAGGFDKADV
O05267	K347(aaLength:406, 337~357)	Energy metabolism	Oxidative phosphorylation	yumB	U	exp1_Ac and exp2_Ac	C	C	C	C	LIKGGELEEFKPDIKGTVASL
C0SP93	K42(aaLength:290, 32~52)	Lipid metabolism	Fatty acid biosynthesis	accD	U	exp1_Ac and exp2_Ac	G	G	C	C	CPKCKKIMLTKELDKNMRVCM
P37808	K488(aaLength:502, 478~498)	Energy metabolism	Oxidative phosphorylation	atpA	D	exp1_Ac and exp2_Ac	G	G	C	C	TGNLPADEDFKAAIEGFKRTF
P17820	K215(aaLength:611, 205~225)	Folding, sorting and degradation	RNA degradation	dnaK	D	exp1_Ac and exp2_Ac	G	G	C	C	VIIDHLVSEFKKENGIDLSKD
P54616	K100(aaLength:258, 90~110)	Lipid metabolism	Fatty acid biosynthesis	fabI	D	exp1_Ac and exp2_Ac	G	G	C	C	GIAHCIAFANKEELVGEYLNT
P54377	K83(aaLength:488, 73~93)	Amino acid metabolism	Glycine, serine and threonine metabolism	gcvPB	U	exp1_Ac and exp2_Ac	G	G	C	C	GFYPLGSCTMKYNPKINEKIA
P12425	K297(aaLength:444, 287~307)	Amino acid metabolism	Alanine, aspartate and glutamate metabolism	glnA	D	exp1_Ac and exp2_Ac	G	G	C	C	AVTNPTVNSYKRLVPGYEAPC
P0CI74	K59(aaLength:98, 49~69)	Others	unknown	gpsB	D	exp1_Ac and exp2_Ac	G	G	C	C	EELQQENLQLKKQLEEASKKQ
P21879	K176(aaLength:488, 166~186)	Nucleotide metabolism	Purine metabolism	guaB	D	exp1_Ac and exp2_Ac	G	G	C	C	SVGTTLDEAEKILQKHKIEKL
O07513	K127(aaLength:145, 117~137)	Others	unknown	hit	D	exp1_Ac and exp2_Ac	G	G	C	C	AVWKTHADDYKPEDLQNISSS
P37477	K241(aaLength:499, 231~251)	Translation	Aminoacyl-tRNA biosynthesis	lysS	U	exp1_Ac and exp2_Ac	G	G	C	C	YMRIAIELHLKRLIVGGLEKV
P23129	K451(aaLength:944, 441~461)	Carbohydrate metabolism	Citrate cycle (TCA cycle)	odhA	U	exp1_Ac and exp2_Ac	G	G	C	C	FAVEYRKTFNKDFLIDLIGYR
P16263	K161(aaLength:417, 151~171)	Carbohydrate metabolism	Citrate cycle (TCA cycle)	odhB	U	exp1_Ac and exp2_Ac	G	G	C	C	VRKQDVEAYEKPASKPAPQQK
P21883	K429(aaLength:442, 419~439)	Carbohydrate metabolism	Pyruvate metabolism	pdhC	U	exp1_Ac and exp2_Ac	G	G	C	C	ATAQNALNHIKRLLNDPQLIL
O32091	K91(aaLength:183, 81~101)	Others	unknown	pncA	U	exp1_Ac and exp2_Ac	G	G	C	C	LYGKLLPLYQKHEHEPNVYYM
P24327	K106(aaLength:292, 96~116)	Others	unknown	prsA	U	exp1_Ac and exp2_Ac	G	G	C	C	YGKDYLKEQVKYELLTQKAAK
P24327	K162(aaLength:292, 152~172)	Others	unknown	prsA	D	exp1_Ac and exp2_Ac	G	G	C	C	EVEKKLKKGEKFEDLAKEYST
P24327	K197(aaLength:292, 187~207)	Others	unknown	prsA	D	exp1_Ac and exp2_Ac	G	G	C	C	KEGQMDETFSKAAFKLKTGEV
P46354	K261(aaLength:271, 251~271)	Nucleotide metabolism	Purine metabolism	punA	U	exp1_Ac and exp2_Ac	G	G	C	C	VTEKVKAGFLKLVKAIVAQYE
Q9KWU4	K206(aaLength:1148, 196~216)	Carbohydrate metabolism	Pyruvate metabolism	pyc	U	exp1_Ac and exp2_Ac	G	G	C	C	AFGNDEVYVEKLIENPKHIEV
O31743	K107(aaLength:282, 97~117)	Others	unknown	rbgA	U	exp1_Ac and exp2_Ac	G	G	C	C	VPASKEILQEKFDRMRAKGVK
Q06796	K80(aaLength:141, 70~90)	Translation	Ribosome	rplK	D	exp1_Ac and exp2_Ac	G	G	C	C	TKTPPAAVLLKKAAGIESGSG
O34687	K21(aaLength:59, 11~31)	Translation	Ribosome	rpmF	U	exp1_Ac and exp2_Ac	G	G	C	C	MKKRLRRTHFKLNVPGMTECP
P37871	K165(aaLength:1199, 155~175)	Transcription	RNA polymerase	rpoC	D	exp1_Ac and exp2_Ac	G	G	C	C	YRAYLDKYGNKFQASMGAEAI
P21464	K146(aaLength:246, 136~156)	Translation	Ribosome	rpsB	D	exp1_Ac and exp2_Ac	G	G	C	C	QLKKELERLEKFLGGIKDMKD
P21465	K96(aaLength:218, 86~106)	Translation	Ribosome	rpsC	D	exp1_Ac and exp2_Ac	G	G	C	C	LRKALNSLTGKRVHINILEIK
P21467	K97(aaLength:166, 87~107)	Translation	Ribosome	rpsE	D	exp1_Ac and exp2_Ac	G	G	C	C	GRFGAGNILLKPASEGTGVIA
P12874	K38(aaLength:87, 28~48)	Translation	Ribosome	rpsQ	D	exp1_Ac and exp2_Ac	G	G	C	C	ETYKKHTLYGKRVKYSKKFKA
P35136	K139(aaLength:525, 129~149)	Amino acid metabolism	Glycine, serine and threonine metabolism	serA	D	exp1_Ac and exp2_Ac	G	G	C	C	TAYVGSELYGKTLGIVGLGRI
Q04747	K1015(aaLength:3583, 1005~1025)	Metabolism of terpenoids and polyketides	Nonribosomal peptide structures	srfAB	D	exp1_Ac and exp2_Ac	G	G	C	C	MTAKIQEHFHKEVPIKVLFEK
Q04747	K2235(aaLength:3583, 2225~2245)	Metabolism of terpenoids and polyketides	Nonribosomal peptide structures	srfAB	D	exp1_Ac and exp2_Ac	G	G	C	C	ADGVSRGIFVKELALLYKGEQ
P45740	K139(aaLength:590, 129~149)	Metabolism of cofactors and vitamins	Thiamine metabolism	thiC	D	exp1_Ac and exp2_Ac	G	G	C	C	GQNVTQMHYAKKGIITPEMEF
Q7BVT7	K61(aaLength:104, 51~71)	Others	unknown	yerC	U	exp1_Ac and exp2_Ac	G	G	C	C	RMLREGNTYHKIETETGASTA
O31571	K78(aaLength:194, 68~88)	Others	unknown	yfhC	D	exp1_Ac and exp2_Ac	G	G	C	C	NLINTFAAFSKKSKPDMTEEK
O34948	K236(aaLength:288, 226~246)	Others	unknown	ykwC	U	exp1_Ac and exp2_Ac	G	G	C	C	QGNFEPGFYVKHFIKDMGIAL
O31718	K10(aaLength:69, 1~20)	Others	unknown	ykzG	D	exp1_Ac and exp2_Ac	G	G	C	C	XMIYKVFYQEKADEVPVREKT
P54551	K42(aaLength:547, 32~52)	Others	unknown	yqjN	U	exp1_Ac and exp2_Ac	G	G	C	C	AEYLYFILKDKPYFQKHPDDV
P94356	K164(aaLength:180, 154~174)	Others	unknown	yxkC	D	exp1_Ac and exp2_Ac	G	G	C	C	AFEVDKEAYAKGTWKLKFSND
P33166	K39(aaLength:396, 29~49)	Others	unknown	tuf	D	exp1_Ac and exp2_Ac	23.161	20.2503	C	C	TAAITTVLHKKSGKGTAMAYD
P05657	K70(aaLength:94, 60~80)	Translation	Ribosome	rpmA	D	exp1_Ac and exp2_Ac	2.526	0.791544	C	C	GRGGDDTLFAKIDGTVKFERF
O34443	K21(aaLength:170, 11~31)	Nucleotide metabolism	Purine metabolism	apt	U	exp1_Ac and exp2_Ac	2.456	1.08574	C	C	PDYPKEGVQFKDITTLMDKGD
P53001	K338(aaLength:393, 328~348)	Amino acid metabolism	Alanine, aspartate and glutamate metabolism	aspB	D	exp1_Ac and exp2_Ac	1.817	0.764361	C	C	AKEAAQSCGFKDVDEFVKALL
O34943	K30(aaLength:201, 20~40)	Others	unknown	ytpR	D	exp1_Ac and exp2_Ac	1.597	0.87025	C	C	DVTREQLGYEKHGDVVKIFNN
P37565	K279(aaLength:291, 269~289)	Others	unknown	hslO	D	exp1_Ac and exp2_Ac	1.529	0.854703	C	C	HFCNEKYLFTKEELEGLRDQT
O31662	K348(aaLength:353, 338~353)	Amino acid metabolism	Cysteine and methionine metabolism	mtnA	U	exp1_Ac and exp2_Ac	1.524	1.30754	C	C	NYEEEIEQLFKGEKVHXXXXX
P21466	K100(aaLength:200, 90~110)	Translation	Ribosome	rpsD	D	exp1_Ac and exp2_Ac	1.506	0.898018	C	C	LDSRLDNVVYKLGLARTRRQA
P12879	K41(aaLength:132, 31~51)	Translation	Ribosome	rpsH	D	exp1_Ac and exp2_Ac	1.436	0.839379	C	C	KLKREIAEILKREGFIRDVEF
O32165	K319(aaLength:437, 309~329)	Others	unknown	sufD	D	exp1_Ac and exp2_Ac	1.402	0.991876	C	C	FGKASEGYILKHGVMKDSASS
P21464	K216(aaLength:246, 206~226)	Translation	Ribosome	rpsB	D	exp1_Ac and exp2_Ac	1.4	0.959676	C	C	AIRAVKLLTSKMADAILEAKQ
O32072	K76(aaLength:103, 66~86)	Others	unknown	ytwF	D	exp1_Ac and exp2_Ac	1.368	0.957611	C	C	RSGMRSMNVCKYLDEQGFKTV
Q04797	K40(aaLength:346, 30~50)	Amino acid metabolism	Cysteine and methionine metabolism	asd	U	exp1_Ac and exp2_Ac	1.348	0.857389	C	C	EMDTLTLLSSKRSAGTKVTFK
Q45477	K131(aaLength:921, 121~141)	Translation	Aminoacyl-tRNA biosynthesis	ileS	D	exp1_Ac and exp2_Ac	1.304	0.893026	C	C	FRKLCEEYAWKQIEGQREQFK
P17921	K195(aaLength:344, 185~205)	Translation	Aminoacyl-tRNA biosynthesis	pheS	U	exp1_Ac and exp2_Ac	1.294	0.851131	C	C	KGPVKIICPGKVYRRDNDDAT
O32038	K360(aaLength:592, 350~370)	Translation	Aminoacyl-tRNA biosynthesis	aspS	D	exp1_Ac and exp2_Ac	1.264	0.783941	C	C	NYGAKGLAWVKVEADGVKGPI
P37464	K283(aaLength:425, 273~293)	Translation	Aminoacyl-tRNA biosynthesis	serS	D	exp1_Ac and exp2_Ac	1.262	0.987711	C	C	RGLIRQHQFNKVELVKFVKPE
P80868	K564(aaLength:692, 554~574)	Others	unknown	fusA	D	exp1_Ac and exp2_Ac	1.236	0.906498	C	C	AGFPLIDIKAKLFDGSYHDVD
P80860	K28(aaLength:450, 18~38)	Carbohydrate metabolism	Glycolysis / Gluconeogenesis	pgi	U	exp1_Ac and exp2_Ac	1.173	0.855045	C	C	HELTYLRDFVKTAHHNIHEKT
P80860	K165(aaLength:450, 155~175)	Carbohydrate metabolism	Glycolysis / Gluconeogenesis	pgi	D	exp1_Ac and exp2_Ac	1.148	0.836822	C	C	FRIFRKLLEEKYGKEEAKARI
O05268	K125(aaLength:332, 115~135)	Metabolism of other amino acids	Selenocompound metabolism	yumC	D	exp1_Ac and exp2_Ac	1.14	0.82929	C	C	VIITAGNGAFKPRKLELENAE
O31727	K35(aaLength:230, 25~45)	Others	unknown	ylmE	U	exp1_Ac and exp2_Ac	1.093	2.24691	C	C	SDEVTVIAVTKYVSPERAQEA
O34481	K77(aaLength:798, 67~87)	Replication and repair	Homologous recombination	yrrC	U	exp1_Ac and exp2_Ac	1.092	ND	C	C	TFYGKIVTHPKFGLQFQAEHF
P80868	K136(aaLength:692, 126~146)	Others	unknown	fusA	D	exp1_Ac and exp2_Ac	1.073	0.786952	C	C	YGVPRIVFVNKMDKIGADFLY
P46208	K381(aaLength:626, 371~391)	Others	unknown	htpG	D	exp1_Ac and exp2_Ac	1.045	1.00898	C	C	KDREKYETFYKSFGRQLKFGV
P37437	K32(aaLength:149, 22~42)	Translation	Ribosome	rplI	U	exp1_Ac and exp2_Ac	0.997	1.00727	C	C	ADGYAHNFLIKKGLAVEANAS
P80239	K14(aaLength:187, 4~24)	Others	unknown	ahpC	D	exp1_Ac and exp2_Ac	0.994	0.883674	C	C	IGKEVLPFEAKAFKNGEFIDV
P54531	K5(aaLength:364, 1~15)	Amino acid metabolism	Valine, leucine and isoleucine biosynthesis	yqiT	D	exp1_Ac and exp2_Ac	0.989	0.829622	C	C	XXXXXXMELFKYMEKYDYEQL
O32232	K7(aaLength:246, 1~17)	Others	unknown	est	U	exp1_Ac and exp2_Ac	0.984	ND	C	C	XXXXMKVVTPKPFTFKGGDKA
O34847	K52(aaLength:325, 42~62)	Lipid metabolism	Fatty acid biosynthesis	accA	U	exp1_Ac and exp2_Ac	0.98	0.986701	C	C	RLAKLQDDIYKNLKPWDRVQI
P50849	K280(aaLength:705, 270~290)	Folding, sorting and degradation	RNA degradation	pnp	D	exp1_Ac and exp2_Ac	0.955	0.905281	C	C	INEVKNAVVAKFEDEEHDEDT
Q45493	K153(aaLength:555, 143~163)	Folding, sorting and degradation	RNA degradation	rnjA	D	exp1_Ac and exp2_Ac	0.913	0.783484	C	C	SIPDSYGIVVKTPPGNIVHTG
P54169	K141(aaLength:377, 131~151)	Others	unknown	ypgR	U	exp1_Ac and exp2_Ac	0.887	0.980682	C	C	LPERFQQAILKLRSEASNVVF
P08164	K96(aaLength:272, 86~106)	Metabolism of cofactors and vitamins	Nicotinate and nicotinamide metabolism	nadE	U	exp1_Ac and exp2_Ac	0.871	0.746841	C	C	QDEDDAQLALKFIKPDKSWKF
Q04747	K185(aaLength:3583, 175~195)	Metabolism of terpenoids and polyketides	Nonribosomal peptide structures	srfAB	D	exp1_Ac and exp2_Ac	0.858	1.68774	C	C	GQGKPYSDYIKWLGKQDNEEA
C0SPB0	K309(aaLength:529, 299~319)	Carbohydrate metabolism	Propanoate metabolism	ytcI	U	exp1_Ac and exp2_Ac	0.809	0.950941	C	C	LNREVIDVFQKHFGIKVRDGY
P05645	K165(aaLength:365, 155~175)	Amino acid metabolism	Valine, leucine and isoleucine biosynthesis	leuB	U	exp1_Ac and exp2_Ac	0.788	0.995451	C	C	EQEAVDTLFYKRTEIERVIRE
P46353	K220(aaLength:394, 210~230)	Carbohydrate metabolism	Pentose phosphate pathway	drm	U	exp1_Ac and exp2_Ac	0.776	0.898545	C	C	RTPNRHDYALKPFDRTVMNEL
P37871	K161(aaLength:1199, 151~171)	Transcription	RNA polymerase	rpoC	D	exp1_Ac and exp2_Ac	0.764	0.954423	C	C	SEKEYRAYLDKYGNKFQASMG
O32175	K64(aaLength:118, 54~74)	Others	unknown	yusI	D	exp1_Ac and exp2_Ac	0.718	0.614085	C	C	LKKFFNTSGMKYRELNLKEKL
P19582	K364(aaLength:433, 354~374)	Amino acid metabolism	Cysteine and methionine metabolism	hom	D	exp1_Ac and exp2_Ac	0.681	1.19512	C	C	HVKDEVGSFSKITSVFSERGV
O07617	K176(aaLength:193, 166~186)	Others	unknown	phoE	U	exp1_Ac and exp2_Ac	0.679	0.834148	C	C	CLSNIEFAEEKWRIKDYNINS
O31570	K249(aaLength:293, 239~259)	Others	unknown	yfhB	U	exp1_Ac and exp2_Ac	0.662	0.96812	C	C	MKHYGNAEQHKFIIEQGQEIG
P37808	K151(aaLength:502, 141~161)	Energy metabolism	Oxidative phosphorylation	atpA	D	exp1_Ac and exp2_Ac	0.647	0.921347	C	C	SVHEPLQTGIKAIDALIPIGR
P80871	K27(aaLength:175, 17~37)	Others	unknown	ywrO	U	exp1_Ac and exp2_Ac	0.646	0.977085	C	C	VNKAWAEELSKHDNITVRDLY
P14949	K91(aaLength:104, 81~101)	Others	unknown	trxA	D	exp1_Ac and exp2_Ac	0.6	1.03015	C	C	GEVVETSVGFKPKEALQELVN
P19582	K356(aaLength:433, 346~366)	Amino acid metabolism	Cysteine and methionine metabolism	hom	D	exp1_Ac and exp2_Ac	0.559	0.981019	C	C	YAQQFLRIHVKDEVGSFSKIT
P37502	K149(aaLength:220, 139~159)	Others	unknown	yybB	U	exp1_Ac and exp2_Ac	0.553	ND	C	C	HSPGHVVYYHKIDRTLLTGDL
O31703	K22(aaLength:430, 12~32)	Others	unknown	moeA	U	exp1_Ac and exp2_Ac	0.552	ND	C	C	EAVRRVCHFQKQGETEWVALE
O07604	K62(aaLength:135, 52~72)	Others	unknown	yhfF	U	exp1_Ac and exp2_Ac	0.493	1.07943	C	C	TAGQLVTVYDKHDNPRCNIKV
P12425	K19(aaLength:444, 9~29)	Amino acid metabolism	Alanine, aspartate and glutamate metabolism	glnA	D	exp1_Ac and exp2_Ac	0.468	0.937088	C	C	IEKLVKEENVKYIRLQFTDIL
P39126	K233(aaLength:423, 223~243)	Carbohydrate metabolism	Citrate cycle (TCA cycle)	icd	D	exp1_Ac and exp2_Ac	0.454	1.08381	C	C	NIMKFTEGAFKNWGYELAEKE
Q04747	K2492(aaLength:3583, 2482~2502)	Metabolism of terpenoids and polyketides	Nonribosomal peptide structures	srfAB	D	exp1_Ac and exp2_Ac	0.443	0.871411	C	C	TDLFAKETAEKWSEYVLRLLK
P06533	K103(aaLength:111, 93~111)	Others	unknown	sinR	U	exp1_Ac and exp2_Ac	0.429	1.05065	C	C	KQFREFLDYQKWRKSQKEEXX
P37571	K804(aaLength:810, 794~810)	Others	unknown	clpC	D	exp1_Ac and exp2_Ac	0.418	0.939425	C	C	LDVEDGEFVVKTTAKTNXXXX
P46336	K187(aaLength:310, 177~197)	Others	unknown	iolS	U	exp1_Ac and exp2_Ac	0.395	1.00305	C	C	EYNLLNREAEKTFFPYTKEHN
P07343	K19(aaLength:462, 9~29)	Carbohydrate metabolism	Citrate cycle (TCA cycle)	fumC	U	exp1_Ac and exp2_Ac	0.383	0.913377	C	C	TMGEVKVPADKFWGAQTQRSK
P07343	K262(aaLength:462, 252~272)	Carbohydrate metabolism	Citrate cycle (TCA cycle)	fumC	D	exp1_Ac and exp2_Ac	0.383	0.913377	C	C	TGQTFSSSPNKFHALTSHDEI
P28368	K83(aaLength:189, 73~93)	Others	unknown	yvyD	U	exp1_Ac and exp2_Ac	0.38	1.51348	C	C	MYNAIDLATNKLERQIRKHKT
P39126	K158(aaLength:423, 148~168)	Carbohydrate metabolism	Citrate cycle (TCA cycle)	icd	D	exp1_Ac and exp2_Ac	0.372	0.888053	C	C	EDIYAGIEYAKGSEEVQKLIS
P39126	K247(aaLength:423, 237~257)	Carbohydrate metabolism	Citrate cycle (TCA cycle)	icd	D	exp1_Ac and exp2_Ac	0.369	0.880892	C	C	YELAEKEYGDKVFTWAQYDRI
P39126	K59(aaLength:423, 49~69)	Carbohydrate metabolism	Citrate cycle (TCA cycle)	icd	D	exp1_Ac and exp2_Ac	0.345	0.823598	C	C	AYKGEKKITWKEVYAGEKAYN
O34860	K202(aaLength:277, 192~212)	Others	unknown	rsbRB	U	exp1_Ac and exp2_Ac	0.336	1.83769	C	C	ILENTLQACAKRRVEHLLIDL
Q9KWU4	K591(aaLength:1148, 581~601)	Carbohydrate metabolism	Pyruvate metabolism	pyc	D	exp1_Ac and exp2_Ac	0.238	1.14228	C	C	ATFDVAYRFLKEDPWKRLEDL
P54377	K380(aaLength:488, 370~390)	Amino acid metabolism	Glycine, serine and threonine metabolism	gcvPB	D	exp1_Ac and exp2_Ac	0.232	0.993258	C	C	YYDLPFDRHCKHEFVLSGKRQ
P38021	K93(aaLength:401, 83~103)	Amino acid metabolism	Arginine and proline metabolism	rocD	U	exp1_Ac and exp2_Ac	0.222	0.833394	C	C	HNDQLGPFYEKTAKLTGKEMI
P80886	K46(aaLength:385, 36~56)	Carbohydrate metabolism	Citrate cycle (TCA cycle)	sucC	U	exp1_Ac and exp2_Ac	0.203	0.873273	C	C	KSLSSSVYVVKAQIHAGGRGK
P80886	K179(aaLength:385, 169~189)	Carbohydrate metabolism	Citrate cycle (TCA cycle)	sucC	D	exp1_Ac and exp2_Ac	0.195	0.838859	C	C	IPKELVGKAAKFMLGLYKAFV
P46328	K115(aaLength:159, 105~125)	Others	unknown	yxbD	U	exp1_Ac and exp2_Ac	0.191	ND	C	C	DNIHALAFYQKRGYRLDRLFV
P54378	K361(aaLength:362, 351~362)	Amino acid metabolism	Glycine, serine and threonine metabolism	gcvT	U	exp1_Ac and exp2_Ac	0.165	1.17741	C	C	KAKVVKTPFYKRXXXXXXXXX
P38021	K335(aaLength:401, 325~345)	Amino acid metabolism	Arginine and proline metabolism	rocD	D	exp1_Ac and exp2_Ac	0.164	0.61566	C	C	ELESIDSPVIKEVRGRGLFIG
O32078	K98(aaLength:162, 88~108)	Others	unknown	yuaE	U	exp1_Ac and exp2_Ac	0.162	1.24445	C	C	AHDFISGSQMKRELDVVREQL
P15281	K64(aaLength:93, 54~74)	Others	unknown	spoIIID	U	exp1_Ac and exp2_Ac	0.148	ND	C	C	NEVKEILDYHKSIRHLRGGEA
Q9KWU4	K1090(aaLength:1148, 1080~1100)	Carbohydrate metabolism	Pyruvate metabolism	pyc	D	exp1_Ac and exp2_Ac	0.147	0.705528	C	C	IAASMPGTVIKVLAEAGTKVN
P54378	K209(aaLength:362, 199~219)	Amino acid metabolism	Glycine, serine and threonine metabolism	gcvT	D	exp1_Ac and exp2_Ac	0.143	1.02042	C	C	CRSDDAMHIWKKIIDAGDAYG
P54378	K167(aaLength:362, 157~177)	Amino acid metabolism	Glycine, serine and threonine metabolism	gcvT	D	exp1_Ac and exp2_Ac	0.124	0.884843	C	C	NLTDADVSALKPFAFIDEADI
P71017	K392(aaLength:402, 382~402)	Amino acid metabolism	Glycine, serine and threonine metabolism	gbsB	U	exp1_Ac and exp2_Ac	0.116	ND	C	C	LNEKAYNWIYKRCFNLTPKTV
P23129	K872(aaLength:944, 862~882)	Carbohydrate metabolism	Citrate cycle (TCA cycle)	odhA	D	exp1_Ac and exp2_Ac	0.115	0.854851	C	C	PAKGVKELFAKLPNLKEIVWV
P23129	K182(aaLength:944, 172~192)	Carbohydrate metabolism	Citrate cycle (TCA cycle)	odhA	D	exp1_Ac and exp2_Ac	0.114	0.847418	C	C	RKIESGELFQKNSAEKLSAVL
P23129	K842(aaLength:944, 832~852)	Carbohydrate metabolism	Citrate cycle (TCA cycle)	odhA	D	exp1_Ac and exp2_Ac	0.1	0.743349	C	C	VSIDISDHFNKLEDGKEWLHI
P33189	K171(aaLength:450, 161~181)	Others	unknown	yhxA	U	exp1_Ac and exp2_Ac	0.097	1.24464	C	C	SATGQAQRKYKYEPLSQGFLH
P54535	K162(aaLength:255, 152~172)	Others	unknown	artP	D	exp1_Ac and exp2_Ac	0.084	1.09756	C	C	GKELSPEYGFKTEDRNRISDL
O32259	K56(aaLength:240, 46~66)	Others	unknown	lutC	D	exp1_Ac and exp2_Ac	0.064	1.14673	C	C	YSADDLVTVLKNHCVKIHTEL
Q04747	K1621(aaLength:3583, 1611~1631)	Metabolism of terpenoids and polyketides	Nonribosomal peptide structures	srfAB	D	exp1_Ac and exp2_Ac	0.063	0.123925	C	C	EGIIVSLDDGKWRNESKERPS
P39120	K285(aaLength:372, 275~295)	Carbohydrate metabolism	Citrate cycle (TCA cycle)	citZ	U	exp1_Ac and exp2_Ac	0.053	1.10635	C	C	KRLTNLTGESKWYEMSIRIED
P94391	K23(aaLength:515, 13~33)	Amino acid metabolism	Arginine and proline metabolism	ycgN	U	exp1_Ac and exp2_Ac	0.045	0.99568	C	C	FQDQNNVEAFKKALATVSEYL
P40768	K101(aaLength:145, 91~111)	Others	unknown	ytkA	U	exp1_Ac and exp2_Ac	0.045	ND	C	C	KGVYRLETTFKEDGVYTVQSH
P94391	K281(aaLength:515, 271~291)	Amino acid metabolism	Arginine and proline metabolism	ycgN	D	exp1_Ac and exp2_Ac	0.038	0.840797	C	C	AKVQPGQQHLKRVIAEMGGKD
O31429	K139(aaLength:171, 129~149)	Others	unknown	skfG	U	exp1_Ac and exp2_Ac	0.035	0.909234	C	C	CIEPKMYKCLKYEHEHPSGIV
P94391	K84(aaLength:515, 74~94)	Amino acid metabolism	Arginine and proline metabolism	ycgN	D	exp1_Ac and exp2_Ac	0.034	0.752292	C	C	HAEQAIQAAAKAFEEWRYTSP
P94550	K50(aaLength:257, 40~60)	Others	unknown	etfB	D	exp1_Ac and exp2_Ac	0.031	0.298575	C	C	AIEEAIQLKEKHGGTITAVTV
P94391	K331(aaLength:515, 321~341)	Amino acid metabolism	Arginine and proline metabolism	ycgN	D	exp1_Ac and exp2_Ac	0.031	0.685913	C	C	SAGSRAVVHEKVYDQVLERVI
O07021	K88(aaLength:479, 78~98)	Others	unknown	lutB	U	exp1_Ac and exp2_Ac	0.025	0.825435	C	C	AKRGGHVYFAKTAEEASSYIR
P09339	K171(aaLength:909, 161~181)	Carbohydrate metabolism	Citrate cycle (TCA cycle)	citB	U	exp1_Ac and exp2_Ac	0.022	1.44579	C	C	AERYKFLSWAKKAFNNYQAVP
O07021	K385(aaLength:479, 375~395)	Others	unknown	lutB	D	exp1_Ac and exp2_Ac	0.021	0.693366	C	C	VKIPLHELLLKHRQNIVEKEG
P94391	K409(aaLength:515, 399~419)	Amino acid metabolism	Arginine and proline metabolism	ycgN	D	exp1_Ac and exp2_Ac	0.021	0.464651	C	C	KPTIFADLDPKARLMQEEIFG
O32156	K35(aaLength:422, 25~45)	Membrane transport	ABC transporters	yurO	U	exp1_Ac and exp2_Ac	0.015	0.509735	C	C	SSSADGKVTLKFFHRWPKEPE
P39062	K32(aaLength:572, 22~42)	Carbohydrate metabolism	Pyruvate metabolism	acsA	D	exp1_Ac and exp2_Ac	0.01	0.344073	C	C	YRHFDWAEAEKHFSWHETGKL
P09339	K32(aaLength:909, 22~42)	Carbohydrate metabolism	Citrate cycle (TCA cycle)	citB	D	exp1_Ac and exp2_Ac	0.01	0.657177	C	C	NGKTYHYYSLKALEDSGIGKV
P09339	K75(aaLength:909, 65~85)	Carbohydrate metabolism	Citrate cycle (TCA cycle)	citB	D	exp1_Ac and exp2_Ac	0.01	0.657177	C	C	IKKEHVENLAKWGTAELKDID
P80861	K37(aaLength:392, 27~47)	Energy metabolism	Oxidative phosphorylation	yjlD	U	exp1_Ac and exp2_Ac	0.01	0.00387473	C	C	KEQARVTVVNKYPTHQIITEL
O34847	K103(aaLength:325, 93~113)	Lipid metabolism	Fatty acid biosynthesis	accA	D	exp2_Ac specific			C	C	DDEAIVGGIAKFHGLPVTVIG
O34847	K148(aaLength:325, 138~158)	Lipid metabolism	Fatty acid biosynthesis	accA	D	exp2_Ac specific			C	C	KALRLMKQADKFNRPIICFID
O34847	K9(aaLength:325, 1~19)	Lipid metabolism	Fatty acid biosynthesis	accA	D	exp2_Ac specific			C	C	XXMAPRLEFEKPVIELQTKIA
O34544	K201(aaLength:444, 191~211)	Lipid metabolism	Fatty acid biosynthesis	accC2	U	exp2_Ac specific			C	C	FFGDGSMYIEKVIEHARHIEV
P42065	K34(aaLength:329, 24~44)	Others	unknown	appF	D	exp2_Ac specific			C	C	GLFQRKVGDVKAVDGVSFSLK
P68729	K91(aaLength:258, 81~101)	Amino acid metabolism	Arginine and proline metabolism	argB	U	exp2_Ac specific			C	C	VNKFFVAELAKHGLRAAGISG
P23715	K111(aaLength:345, 101~121)	Amino acid metabolism	Arginine and proline metabolism	argC	U	exp2_Ac specific			C	C	LRIKEPAEYEKWYKRTAAPKA
P36839	K301(aaLength:385, 291~311)	Amino acid metabolism	Arginine and proline metabolism	argD	U	exp2_Ac specific			C	C	QEAADKGAFLKEQLEAELKSP
P18186	K12(aaLength:319, 2~22)	Amino acid metabolism	Arginine and proline metabolism	argF	D	exp2_Ac specific			C	C	HTVTQTSLYGKDLLTLKDLSE
O34347	K369(aaLength:403, 359~379)	Amino acid metabolism	Arginine and proline metabolism	argG	U	exp2_Ac specific			C	C	LYDEKLATYTKDDAFDHHAAI
P46906	K334(aaLength:556, 324~344)	Translation	Aminoacyl-tRNA biosynthesis	argS	U	exp2_Ac specific			C	C	HKDKLDRGFDKLINVWGADHH
P46906	K75(aaLength:556, 65~85)	Translation	Aminoacyl-tRNA biosynthesis	argS	D	exp2_Ac specific			C	C	IAEEIVAHFDKGKASIEKLDI
P54535	K124(aaLength:255, 114~134)	Others	unknown	artP	D	exp2_Ac specific			C	C	YYTANHMIVSKKDSGIQSLKD
P54535	K229(aaLength:255, 219~239)	Others	unknown	artP	D	exp2_Ac specific			C	C	AFRKDSELTDKFNKALKEMED
P42113	K365(aaLength:747, 355~375)	Amino acid metabolism	Alanine, aspartate and glutamate metabolism	asnH	U	exp2_Ac specific			C	C	PEQLYKFHLHKYAKAIRPNLK
P37810	K200(aaLength:287, 190~210)	Energy metabolism	Oxidative phosphorylation	atpG	U	exp2_Ac specific			C	C	PLSDLGSGGGKRTASYEFEPS
P09339	K165(aaLength:909, 155~175)	Carbohydrate metabolism	Citrate cycle (TCA cycle)	citB	D	exp2_Ac specific			C	C	LEFERNAERYKFLSWAKKAFN
P09339	K402(aaLength:909, 392~412)	Carbohydrate metabolism	Citrate cycle (TCA cycle)	citB	D	exp2_Ac specific			C	C	IPLSAMQETFKKQLVSPAGNQ
P09339	K66(aaLength:909, 56~76)	Carbohydrate metabolism	Citrate cycle (TCA cycle)	citB	D	exp2_Ac specific			C	C	VLRQVDGFVIKKEHVENLAKW
P37571	K535(aaLength:810, 525~545)	Others	unknown	clpC	D	exp2_Ac specific			C	C	RRARAGLKDPKRPIGSFIFLG
P39778	K82(aaLength:467, 72~92)	Others	unknown	clpY	D	exp2_Ac specific			C	C	IAKLSGAPFIKIEATKFTEVG
P39696	K259(aaLength:273, 249~269)	Others	unknown	comER	U	exp2_Ac specific			C	C	FHRVFQNTHMKYEEDISAVKK
P07789	K377(aaLength:380, 367~380)	Others	unknown	cotB	U	exp2_Ac specific			C	C	TIVRTIDYHWKRKFXXXXXXX
P14016	K106(aaLength:181, 96~116)	Others	unknown	cotE	D	exp2_Ac specific			C	C	YLDDEHEVIAKVLQQPNCLEV
P14016	K44(aaLength:181, 34~54)	Others	unknown	cotE	D	exp2_Ac specific			C	C	SILGGWIINHKYDAEKIGKTV
P39801	K191(aaLength:195, 181~195)	Others	unknown	cotG	U	exp2_Ac specific			C	C	YWKDGNCWVVKKKYKXXXXXX
O34656	K72(aaLength:357, 62~82)	Others	unknown	cotI	U	exp2_Ac specific			C	C	VHTDSGAVCLKRIHRPEKKAL
O31622	K164(aaLength:227, 154~174)	Others	unknown	cotO	D	exp2_Ac specific			C	C	KPMSKMTIHEKIDFLTKLPHN
O31622	K170(aaLength:227, 160~180)	Others	unknown	cotO	D	exp2_Ac specific			C	C	TIHEKIDFLTKLPHNMPRALC
Q08310	K31(aaLength:105, 21~41)	Others	unknown	cotW	U	exp2_Ac specific			C	C	TKMLVQNIFSKHGVTKDKMKK
Q08311	K58(aaLength:162, 48~68)	Others	unknown	cotY	U	exp2_Ac specific			C	C	KDTIPFLVFDKKGGLFSTFGN
O06976	K37(aaLength:85, 27~47)	Others	unknown	crh	U	exp2_Ac specific			C	C	NRFTSDVFLEKDGKKVNAKSI
P96614	K227(aaLength:494, 217~237)	Others	unknown	cshA	U	exp2_Ac specific			C	C	QQFYLEVQERKKFDTLTRLLD
P54475	K12(aaLength:438, 2~22)	Others	unknown	cshB	U	exp2_Ac specific			C	C	KETKFELYELKPFIIDAVHRL
P51777	K7(aaLength:66, 1~17)	Others	unknown	cspD	U	exp2_Ac specific			C	C	XXXXMQNGKVKWFNNEKGFGF
O35002	K270(aaLength:480, 260~280)	Others	unknown	ctpB	U	exp2_Ac specific			C	C	VEEILKHFVTKDQPYIQIAER
O08469	K113(aaLength:410, 103~123)	Others	unknown	cypA	U	exp2_Ac specific			C	C	DHNRLRTLVQKAFTHRMILQL
O08469	K31(aaLength:410, 21~41)	Others	unknown	cypA	D	exp2_Ac specific			C	C	AFKDEAYEFYKELRKSQALYP
P37887	K34(aaLength:308, 24~44)	Amino acid metabolism	Cysteine and methionine metabolism	cysK	D	exp2_Ac specific			C	C	ADENSADVYLKLEYMNPGSSV
P38422	K210(aaLength:389, 200~220)	Glycan biosynthesis and metabolism	Peptidoglycan biosynthesis	dacF	U	exp2_Ac specific			C	C	EDYLRENTDKKFWLVNTNRLI
P38422	K287(aaLength:389, 277~297)	Glycan biosynthesis and metabolism	Peptidoglycan biosynthesis	dacF	D	exp2_Ac specific			C	C	FSQYETHPLYKRNQTVAKVKV
P38422	K371(aaLength:389, 361~381)	Glycan biosynthesis and metabolism	Peptidoglycan biosynthesis	dacF	D	exp2_Ac specific			C	C	SPVAAKEDMKKAGFITFLKRT
O07597	K155(aaLength:282, 145~165)	Amino acid metabolism	Arginine and proline metabolism	dat	U	exp2_Ac specific			C	C	SLNLLYNVMTKQRAYEAGAFE
O07597	K214(aaLength:282, 204~224)	Amino acid metabolism	Arginine and proline metabolism	dat	D	exp2_Ac specific			C	C	TRMNILGLIEKNGIKLDETPV
O07597	K38(aaLength:282, 28~48)	Amino acid metabolism	Arginine and proline metabolism	dat	D	exp2_Ac specific			C	C	DGIYEVIRVYKGVLFGLREHA
P96612	K21(aaLength:354, 11~31)	Metabolism of other amino acids	D-Alanine metabolism	ddl	U	exp2_Ac specific			C	C	VSLQTALAVIKALNTEKFDIH
P37573	K353(aaLength:360, 343~360)	Others	unknown	disA	U	exp2_Ac specific			C	C	IKKGLKRLQEKHYLDRQLXXX
P26906	K130(aaLength:543, 120~140)	Membrane transport	ABC transporters	dppE	D	exp2_Ac specific			C	C	VTAGDFEYAWKRMLDPKKGAS
P26906	K330(aaLength:543, 320~340)	Membrane transport	ABC transporters	dppE	D	exp2_Ac specific			C	C	AMAVDQEEIVKYVTKNNEKPA
P26906	K538(aaLength:543, 528~543)	Membrane transport	ABC transporters	dppE	D	exp2_Ac specific			C	C	VRHPVGYIDLKWADKNXXXXX
P80879	K33(aaLength:145, 23~43)	Others	unknown	dps	U	exp2_Ac specific			C	C	LHNYHWYVKGKDFFTLHEKFE
P46353	K317(aaLength:394, 307~327)	Carbohydrate metabolism	Pentose phosphate pathway	drm	D	exp2_Ac specific			C	C	FDARLPEVFEKMREDDLLIIT
P55339	K120(aaLength:247, 110~130)	Others	unknown	ecsA	U	exp2_Ac specific			C	C	TMEKRLPPLLKEFRMEKRLKW
P94551	K289(aaLength:325, 279~299)	Others	unknown	etfA	U	exp2_Ac specific			C	C	SNSKVIVAINKDPEADIFKIA
P54616	K173(aaLength:258, 163~183)	Lipid metabolism	Fatty acid biosynthesis	fabI	D	exp2_Ac specific			C	C	VAKASLDASVKYLAADLGKEN
O32178	K177(aaLength:789, 167~187)	Others	unknown	fadN	U	exp2_Ac specific			C	C	YLKLLEIIPIKETDPDILKFM
O32157	K43(aaLength:328, 33~53)	Others	unknown	frlB	U	exp2_Ac specific			C	C	GGSSAIMYPSKYVFDRESKSI
P37476	K578(aaLength:637, 568~588)	Others	unknown	ftsH	D	exp2_Ac specific			C	C	AKQILTENRDKLELIAQTLLK
P51835	K199(aaLength:329, 189~209)	Folding, sorting and degradation	Protein export	ftsY	U	exp2_Ac specific			C	C	AVIYDAVHAAKARNADVLICD
P07343	K33(aaLength:462, 23~43)	Carbohydrate metabolism	Citrate cycle (TCA cycle)	fumC	D	exp2_Ac specific			C	C	AQTQRSKENFKIGSEKMPMRV
P07343	K45(aaLength:462, 35~55)	Carbohydrate metabolism	Citrate cycle (TCA cycle)	fumC	D	exp2_Ac specific			C	C	GSEKMPMRVVKAFAILKRSTA
P07343	K83(aaLength:462, 73~93)	Carbohydrate metabolism	Citrate cycle (TCA cycle)	fumC	D	exp2_Ac specific			C	C	AAVCDDVLKGKYDDNFPLVVW
P71017	K12(aaLength:402, 2~22)	Amino acid metabolism	Glycine, serine and threonine metabolism	gbsB	D	exp2_Ac specific			C	C	TLNMKVESMQKFHTFEIPTVI
P54377	K301(aaLength:488, 291~311)	Amino acid metabolism	Glycine, serine and threonine metabolism	gcvPB	D	exp2_Ac specific			C	C	VKQDLIPYLPKPVLVKKEGRF
P54377	K388(aaLength:488, 378~398)	Amino acid metabolism	Glycine, serine and threonine metabolism	gcvPB	D	exp2_Ac specific			C	C	HCKHEFVLSGKRQKKLGVRTL
P54378	K284(aaLength:362, 274~294)	Amino acid metabolism	Glycine, serine and threonine metabolism	gcvT	D	exp2_Ac specific			C	C	SEQKENGAKRKLVGLEMIEKG
P54495	K53(aaLength:321, 43~63)	Biosynthesis of other secondary metabolites	Streptomycin biosynthesis	glcK	U	exp2_Ac specific			C	C	TVTIAKTIDSKLDELQKPKHI
P39123	K14(aaLength:798, 4~24)	Carbohydrate metabolism	Starch and sucrose metabolism	glgP	U	exp2_Ac specific			C	C	SKERFADLFLKRLEMTCGKSF
P12425	K407(aaLength:444, 397~417)	Amino acid metabolism	Alanine, aspartate and glutamate metabolism	glnA	D	exp2_Ac specific			C	C	EEFKSNEVMVKALGEHLFEHF
P18157	K90(aaLength:496, 80~100)	Lipid metabolism	Glycerolipid metabolism	glpK	U	exp2_Ac specific			C	C	NQRETTVVWDKDTGSPVYNAI
P39812	K929(aaLength:1520, 919~939)	Amino acid metabolism	Alanine, aspartate and glutamate metabolism	gltA	D	exp2_Ac specific			C	C	KQIASGRFGVKSHYLVNADEL
P22250	K330(aaLength:483, 320~340)	Translation	Aminoacyl-tRNA biosynthesis	gltX	D	exp2_Ac specific			C	C	KLKWVNNQYVKKLDLDQVVEL
P39148	K58(aaLength:415, 48~68)	Amino acid metabolism	Glycine, serine and threonine metabolism	glyA	D	exp2_Ac specific			C	C	TNKYAEGYPGKRYYGGCEHVD
P15874	K67(aaLength:187, 57~77)	Others	unknown	grpE	U	exp2_Ac specific			C	C	LRVQADFENYKRRSRLEMEAS
P30950	K101(aaLength:324, 91~111)	Metabolism of cofactors and vitamins	Porphyrin and chlorophyll metabolism	hemB	U	exp2_Ac specific			C	C	QAYHDHGIVQKAITEIKEHFP
P25503	K107(aaLength:552, 97~117)	Amino acid metabolism	Histidine metabolism	hutU	U	exp2_Ac specific			C	C	VLLANSVLVPKWADWEHFHEL
P42412	K62(aaLength:487, 52~72)	Amino acid metabolism	Valine, leucine and isoleucine degradation	iolA	U	exp2_Ac specific			C	C	TAAEAFKTWSKVAVPRRARIL
P46336	K234(aaLength:310, 224~244)	Others	unknown	iolS	D	exp2_Ac specific			C	C	GDLRNEQEHFKGERFKENIRK
O34676	K229(aaLength:471, 219~239)	Amino acid metabolism	Lysine degradation	kamA	U	exp2_Ac specific			C	C	RITDHLCEILKKYHPVWLNTH
O34676	K25(aaLength:471, 15~35)	Amino acid metabolism	Lysine degradation	kamA	D	exp2_Ac specific			C	C	IELWKDVPEEKWNDWLWQLTH
P26901	K216(aaLength:483, 206~226)	Amino acid metabolism	Tryptophan metabolism	katA	U	exp2_Ac specific			C	C	GEGVWIKYHFKTEQGVKNLDV
O31777	K240(aaLength:392, 230~250)	Amino acid metabolism	Glycine, serine and threonine metabolism	kbl	D	exp2_Ac specific			C	C	RVHIQVGTLSKAIGVLGGYAA
P94547	K543(aaLength:560, 533~553)	Lipid metabolism	Fatty acid biosynthesis	lcfA	U	exp2_Ac specific			C	C	RKELPKTAVGKILRRRLLEEE
P31080	K169(aaLength:205, 159~179)	Others	unknown	lexA	U	exp2_Ac specific			C	C	DDEATVKRFYKEDTHIRLQPE
O07608	K233(aaLength:331, 223~243)	Metabolism of cofactors and vitamins	Lipoic acid metabolism	lplJ	U	exp2_Ac specific			C	C	KDWETIHQISKERYQNWDWNY
O07020	K167(aaLength:238, 157~177)	Others	unknown	lutA	D	exp2_Ac specific			C	C	KGLQFTELPGKHNCCGFGGTF
O34667	K26(aaLength:157, 16~36)	Amino acid metabolism	Cysteine and methionine metabolism	luxS	D	exp2_Ac specific			C	C	APYVRHCGVHKVGTDGVVNKF
O32167	K119(aaLength:274, 109~129)	Membrane transport	ABC transporters	metQ	U	exp2_Ac specific			C	C	VHLEPFGIYSKTYKSLKDLPD
O31664	K74(aaLength:259, 64~84)	Others	unknown	mtnU	D	exp2_Ac specific			C	C	AQSWLKKTAKKHGVHIVAGSV
P19466	K13(aaLength:75, 3~23)	Others	unknown	mtrB	U	exp2_Ac specific			C	C	QKHSSDFVVIKAVEDGVNVIG
O34934	K75(aaLength:267, 65~85)	Metabolism of cofactors and vitamins	Nicotinate and nicotinamide metabolism	nadK2	U	exp2_Ac specific			C	C	RDDCLYVGITKKGKAHLYCDF
O34934	K92(aaLength:267, 82~102)	Metabolism of cofactors and vitamins	Nicotinate and nicotinamide metabolism	nadK2	D	exp2_Ac specific			C	C	YCDFHSDEREKMVDAMTFEQI
P23129	K821(aaLength:944, 811~831)	Carbohydrate metabolism	Citrate cycle (TCA cycle)	odhA	D	exp2_Ac specific			C	C	EQSGLSHDYEKVTRLVLSSGK
P23129	K929(aaLength:944, 919~939)	Carbohydrate metabolism	Citrate cycle (TCA cycle)	odhA	D	exp2_Ac specific			C	C	SPAEGDPTVHKKEQERIVSDS
P24141	K240(aaLength:545, 230~250)	Drug resistance	beta-Lactam resistance	oppA	D	exp2_Ac specific			C	C	TLEKNDQYWDKDKVKLKKIDM
P24141	K261(aaLength:545, 251~271)	Drug resistance	beta-Lactam resistance	oppA	D	exp2_Ac specific			C	C	VMINNNNTELKKFQAGELDWA
P24141	K375(aaLength:545, 365~385)	Drug resistance	beta-Lactam resistance	oppA	D	exp2_Ac specific			C	C	DVKTAKEYLEKGLKEMGLSKA
P24141	K413(aaLength:545, 403~423)	Drug resistance	beta-Lactam resistance	oppA	D	exp2_Ac specific			C	C	KIAQAVQEMWKKNLGVDVELD
P46921	K199(aaLength:282, 189~209)	Membrane transport	ABC transporters	opuAB	U	exp2_Ac specific			C	C	FGSTTAQRLFKVQLPLATKTI
O32243	K121(aaLength:303, 111~131)	Membrane transport	ABC transporters	opuCC	U	exp2_Ac specific			C	C	ALNIVQNEFQKRFSYKWFDSY
P54418	K116(aaLength:527, 106~126)	Carbohydrate metabolism	Pyruvate metabolism	pckA	D	exp2_Ac specific			C	C	VFEGFAGADEKYRLPITVVNE
P39142	K209(aaLength:433, 199~219)	Nucleotide metabolism	Pyrimidine metabolism	pdp	U	exp2_Ac specific			C	C	DVKTGAGAFMKTEEDAAELAK
O32106	K98(aaLength:500, 88~108)	Metabolism of other amino acids	Glutathione metabolism	pepA	U	exp2_Ac specific			C	C	RFAHVFQAIHKDRKQETAVLL
P55179	K184(aaLength:410, 174~194)	Others	unknown	pepT	U	exp2_Ac specific			C	C	PDEEIGRGPHKFDVKRFNASF
P18159	K544(aaLength:581, 534~554)	Biosynthesis of other secondary metabolites	Streptomycin biosynthesis	pgcA	U	exp2_Ac specific			C	C	LRPSGTEPKVKFYFAVKGSSL
P80860	K10(aaLength:450, 1~20)	Carbohydrate metabolism	Glycolysis / Gluconeogenesis	pgi	D	exp2_Ac specific			C	C	XMTHVRFDYSKALTFFNEHEL
P80860	K56(aaLength:450, 46~66)	Carbohydrate metabolism	Glycolysis / Gluconeogenesis	pgi	D	exp2_Ac specific			C	C	GWVDLPEHYDKEEFARIKKSA
P13792	K224(aaLength:240, 214~234)	Signal transduction	Two-component system	phoP	U	exp2_Ac specific			C	C	ENNTKKPIYIKTIRGLGYKLE
P28367	K192(aaLength:366, 182~202)	Others	unknown	prfB	D	exp2_Ac specific			C	C	IKGHNAYGYLKAEKGVHRLVR
P39134	K18(aaLength:631, 8~28)	Others	unknown	prkA	D	exp2_Ac specific			C	C	EKYREEEQRLKWEGTFADYLE
P39134	K623(aaLength:631, 613~631)	Others	unknown	prkA	D	exp2_Ac specific			C	C	YNSTSANELLKYVGSLLNRXX
Q9KWU4	K688(aaLength:1148, 678~698)	Carbohydrate metabolism	Pyruvate metabolism	pyc	D	exp2_Ac specific			C	C	TGDILDKNRTKYDLAYYTSMA
Q9KWU4	K76(aaLength:1148, 66~86)	Carbohydrate metabolism	Pyruvate metabolism	pyc	D	exp2_Ac specific			C	C	LDIEGIIDIAKRNKVDAIHPG
Q9KWU4	K8(aaLength:1148, 1~18)	Carbohydrate metabolism	Pyruvate metabolism	pyc	D	exp2_Ac specific			C	C	XXXMSQQSIQKVLVANRGEIA
Q9KWU4	K847(aaLength:1148, 837~857)	Carbohydrate metabolism	Pyruvate metabolism	pyc	D	exp2_Ac specific			C	C	GQYSNLQQQAKGVGLGDRWNE
P80885	K391(aaLength:585, 381~401)	Carbohydrate metabolism	Glycolysis / Gluconeogenesis	pyk	U	exp2_Ac specific			C	C	ESGHTARMIAKYRPQAPIVAV
P46911	K101(aaLength:167, 91~111)	Energy metabolism	Oxidative phosphorylation	qcrA	D	exp2_Ac specific			C	C	DEIVALSPICKHLGCTVNWNS
P46911	K118(aaLength:167, 108~128)	Energy metabolism	Oxidative phosphorylation	qcrA	D	exp2_Ac specific			C	C	NWNSDPKNPNKFFCPCHYGLY
Q00828	K273(aaLength:378, 263~283)	Others	unknown	rapA	U	exp2_Ac specific			C	C	SIYSLTQVLYKQKNDAEAQKK
O31754	K105(aaLength:422, 95~115)	Others	unknown	rasP	U	exp2_Ac specific			C	C	VEKVIINQKEKYPDALVIEVE
P36949	K289(aaLength:305, 279~299)	Cell motility	Bacterial chemotaxis	rbsB	U	exp2_Ac specific			C	C	TEAADDILHGKKVQKTISAPL
P16971	K214(aaLength:348, 204~224)	Replication and repair	Homologous recombination	recA	U	exp2_Ac specific			C	C	PETTPGGRALKFYSSVRLEVR
P35164	K448(aaLength:589, 438~458)	Signal transduction	Two-component system	resE	U	exp2_Ac specific			C	C	EKINVNEFLEKIIRKFSGVAK
O31740	K154(aaLength:174, 144~164)	Others	unknown	rimM	U	exp2_Ac specific			C	C	ALIPYIESVVKHIDVREKKIE
Q45493	K166(aaLength:555, 156~176)	Folding, sorting and degradation	RNA degradation	rnjA	D	exp2_Ac specific			C	C	PGNIVHTGDFKFDFTPVGEPA
P38021	K323(aaLength:401, 313~333)	Amino acid metabolism	Arginine and proline metabolism	rocD	D	exp2_Ac specific			C	C	DRSLELGEYFKSELESIDSPV
Q06797	K31(aaLength:232, 21~41)	Translation	Ribosome	rplA	D	exp2_Ac specific			C	C	YDVSEAVALVKKTNTAKFDAT
P42919	K40(aaLength:277, 30~50)	Translation	Ribosome	rplB	D	exp2_Ac specific			C	C	EKSLLAPLHKKGGRNNQGKLT
P37871	K186(aaLength:1199, 176~196)	Transcription	RNA polymerase	rpoC	D	exp2_Ac specific			C	C	HKLLQDIDLVKEVDMLKEELK
P37871	K367(aaLength:1199, 357~377)	Transcription	RNA polymerase	rpoC	D	exp2_Ac specific			C	C	LPKEMALELFKPFVMKELVEK
P21464	K138(aaLength:246, 128~148)	Translation	Ribosome	rpsB	D	exp2_Ac specific			C	C	VLPKKEVVQLKKELERLEKFL
P08065	K38(aaLength:586, 28~48)	Carbohydrate metabolism	Citrate cycle (TCA cycle)	sdhA	D	exp2_Ac specific			C	C	AVKLFSIVPVKRSHSVCAQGG
P35136	K365(aaLength:525, 355~375)	Amino acid metabolism	Glycine, serine and threonine metabolism	serA	D	exp2_Ac specific			C	C	IAKLETSFITKALLSGFLKPR
P35136	K373(aaLength:525, 363~383)	Amino acid metabolism	Glycine, serine and threonine metabolism	serA	D	exp2_Ac specific			C	C	ITKALLSGFLKPRVDSTVNEV
O31423	K402(aaLength:410, 392~410)	Others	unknown	skfB	U	exp2_Ac specific			C	C	ELSEPDLPFQKEVKAGIQEXX
P50739	K83(aaLength:305, 73~93)	Others	unknown	sleB	U	exp2_Ac specific			C	C	VRNFQDQFGLKEVDGLVGAKT
P06534	K259(aaLength:267, 249~267)	Signal transduction	Two-component system	spo0A	U	exp2_Ac specific			C	C	NSEFIAMVADKLRLEHKASXX
P35149	K347(aaLength:492, 337~357)	Others	unknown	spoIVA	U	exp2_Ac specific			C	C	LELMQDFAHAKTEYDQVSDAL
P37963	K71(aaLength:575, 61~81)	Others	unknown	spoVID	D	exp2_Ac specific			C	C	NKHTEEIYTDKRFVEQVRKRE
O31625	K33(aaLength:84, 23~43)	Others	unknown	spoVIF	U	exp2_Ac specific			C	C	LAGSLQNANFKDENTVRSVIN
O31625	K7(aaLength:84, 1~17)	Others	unknown	spoVIF	D	exp2_Ac specific			C	C	XXXXMDNQFFKNIEKKTGVKM
P45693	K80(aaLength:86, 70~86)	Others	unknown	spoVS	U	exp2_Ac specific			C	C	QIDGEERTAIKLIVEPRXXXX
P37554	K20(aaLength:178, 10~30)	Others	unknown	spoVT	U	exp2_Ac specific			C	C	IDDLGRVVIPKEIRRTLRIRE
Q04747	K1373(aaLength:3583, 1363~1383)	Metabolism of terpenoids and polyketides	Nonribosomal peptide structures	srfAB	D	exp2_Ac specific			C	C	QSYPLEELIEKLPLTRDTSRS
P80886	K297(aaLength:385, 287~307)	Carbohydrate metabolism	Citrate cycle (TCA cycle)	sucC	D	exp2_Ac specific			C	C	LDVGGGATAEKVTEAFKIILS
P80886	K94(aaLength:385, 84~104)	Carbohydrate metabolism	Citrate cycle (TCA cycle)	sucC	D	exp2_Ac specific			C	C	HQTGPDGQVIKRLLIEEGCDI
P13484	K374(aaLength:673, 364~384)	Others	unknown	tagE	D	exp2_Ac specific			C	C	HAVKAFSLVVKEIPEAKLDIF
P19669	K195(aaLength:212, 185~205)	Carbohydrate metabolism	Pentose phosphate pathway	tal	U	exp2_Ac specific			C	C	MPLKVIHALTKHPLTDKGIEQ
P80864	K157(aaLength:167, 147~167)	Others	unknown	tpx	U	exp2_Ac specific			C	C	SEATNHPNYEKPIEAAKALVK
P33166	K125(aaLength:396, 115~135)	Others	unknown	tuf	D	exp2_Ac specific			C	C	PQTREHILLSKNVGVPYIVVF
P33166	K91(aaLength:396, 81~101)	Others	unknown	tuf	D	exp2_Ac specific			C	C	VDCPGHADYVKNMITGAAQMD
P22326	K286(aaLength:422, 276~296)	Translation	Aminoacyl-tRNA biosynthesis	tyrS1	D	exp2_Ac specific			C	C	SKEEIEAYAEKTETAPEKREA
P37558	K97(aaLength:100, 87~100)	Others	unknown	yabP	U	exp2_Ac specific			C	C	QGDKAKGFFSKLFKXXXXXXX
O34538	K301(aaLength:354, 291~311)	Others	unknown	ycdA	D	exp2_Ac specific			C	C	NSSASYEEAVKYALQVYPEEF
O34538	K313(aaLength:354, 303~323)	Others	unknown	ycdA	D	exp2_Ac specific			C	C	ALQVYPEEFKKLGPASSEKTV
O34538	K57(aaLength:354, 47~67)	Others	unknown	ycdA	D	exp2_Ac specific			C	C	IKDVSYTLPSKYDKSTSDDQL
P42402	K64(aaLength:110, 54~74)	Others	unknown	yckD	U	exp2_Ac specific			C	C	ILKKRKDVISKYVQYGILPKE
P94425	K63(aaLength:95, 53~73)	Others	unknown	ycnE	U	exp2_Ac specific			C	C	LEKWKDEAAMKFHNETAHFQG
P96579	K176(aaLength:183, 166~183)	Others	unknown	ydaF	U	exp2_Ac specific			C	C	HHDLVYYSLLKREWEGEKXXX
P96597	K17(aaLength:113, 7~27)	Others	unknown	ydbB	U	exp2_Ac specific			C	C	LLAIANEVKEKHANFSISEVN
P96619	K70(aaLength:338, 60~80)	Others	unknown	ydcC	U	exp2_Ac specific			C	C	PQVYNVEIWHKKPSLYRVYLE
O05496	K90(aaLength:395, 80~100)	Others	unknown	ydhE	U	exp2_Ac specific			C	C	KTSLDILQIVKDLSKSIQFDF
O31556	K178(aaLength:255, 168~188)	Others	unknown	yfjC	U	exp2_Ac specific			C	C	NPSYLKEFLEKHDHQEDVTRF
O07598	K277(aaLength:396, 267~287)	Others	unknown	yhaA	U	exp2_Ac specific			C	C	FDENVRDILEKEIEAVVKGIC
O07539	K82(aaLength:288, 72~92)	Others	unknown	yhaX	D	exp2_Ac specific			C	C	AEKIDAPFFEKRISDDHTFNI
O07544	K164(aaLength:363, 154~174)	Others	unknown	yheC	U	exp2_Ac specific			C	C	GAGGRGVILLKLGKKNITATY
O07544	K227(aaLength:363, 217~237)	Others	unknown	yheC	D	exp2_Ac specific			C	C	YPCDIRLFMEKNEAGEWNTVG
O07544	K93(aaLength:363, 83~103)	Others	unknown	yheC	D	exp2_Ac specific			C	C	QKAKPIVEWLKKYPKTEFIGR
O07545	K429(aaLength:453, 419~439)	Others	unknown	yheD	U	exp2_Ac specific			C	C	PNLHHVDSLTKRRSFEYASYL
O31605	K345(aaLength:670, 335~355)	Others	unknown	yjbG	U	exp2_Ac specific			C	C	VYDNLVKTINKHLPLLHRYIA
O31629	K2(aaLength:171, 1~12)	Others	unknown	yjcG	D	exp2_Ac specific			C	C	XXXXXXXXXMKYGIVLFPSKK
O31629	K47(aaLength:171, 37~57)	Others	unknown	yjcG	D	exp2_Ac specific			C	C	LRASFECAEEKADQLVSHLRN
C0H3Z2	K31(aaLength:64, 21~41)	Others	unknown	yjzH	U	exp2_Ac specific			C	C	DYQQIIHDYAKRGWRFVQIFA
O34549	K165(aaLength:193, 155~175)	Others	unknown	ylbO	U	exp2_Ac specific			C	C	NQLEMTEEDYKALIDIMDRAR
O34431	K420(aaLength:890, 410~430)	Others	unknown	yloB	U	exp2_Ac specific			C	C	LTAARKGGFSKEFVESNYRVI
O31764	K20(aaLength:426, 10~30)	Others	unknown	ymfF	U	exp2_Ac specific			C	C	KHGGLTAHIVKTEKFKTVSLI
O31766	K31(aaLength:428, 21~41)	Others	unknown	ymfH	U	exp2_Ac specific			C	C	NGLDVYVLPKKGFNKTYAVFT
O31768	K11(aaLength:85, 1~21)	Others	unknown	ymfJ	U	exp2_Ac specific			C	C	MSVLENWDSWKNFLGDRLNYA
Q45061	K118(aaLength:138, 108~128)	Others	unknown	yneP	U	exp2_Ac specific			C	C	SHICVDKESFKPIQFRKAFPD
O34421	K315(aaLength:380, 305~325)	Others	unknown	yngJ	U	exp2_Ac specific			C	C	WLKDHNRPFTKEAAYAKLFAS
P54182	K102(aaLength:141, 92~112)	Others	unknown	ypoP	U	exp2_Ac specific			C	C	IRIHITEAGEKVLQHFNEKKT
P54182	K117(aaLength:141, 107~127)	Others	unknown	ypoP	D	exp2_Ac specific			C	C	FNEKKTEYFFKRFDCYTDAEL
P54453	K122(aaLength:366, 112~132)	Others	unknown	yqeH	U	exp2_Ac specific			C	C	LKRERLIQWMKREAKELGLKP
P54456	K54(aaLength:186, 44~64)	Others	unknown	yqeK	U	exp2_Ac specific			C	C	EIAAIFHDYAKFRPKEEMKQI
P54466	K191(aaLength:331, 181~201)	Others	unknown	yqfA	D	exp2_Ac specific			C	C	VSTIGSSDNHKKVLENPDMIS
P54466	K250(aaLength:331, 240~260)	Others	unknown	yqfA	D	exp2_Ac specific			C	C	AEADKNIAQAKAEERRAMAVA
P46344	K601(aaLength:711, 591~611)	Others	unknown	yqfF	U	exp2_Ac specific			C	C	AEQHHGTSLLKFFYYKAKEKG
P54477	K22(aaLength:84, 12~32)	Others	unknown	yqfT	U	exp2_Ac specific			C	C	LNQATADDLLKYSKQYGISLT
O32078	K146(aaLength:162, 136~156)	Others	unknown	yuaE	D	exp2_Ac specific			C	C	QWIDFIGHHEKRHLSQMKEIK
O05239	K27(aaLength:387, 17~37)	Carbohydrate metabolism	Butanoate metabolism	yugJ	U	exp2_Ac specific			C	C	GEVERLPEELKPYGKNVLLVY
O05242	K544(aaLength:554, 534~554)	Carbohydrate metabolism	Galactose metabolism	yugT	U	exp2_Ac specific			C	C	PHKHMTSVLLKPYEARIYLWC
C0SPB1	K30(aaLength:225, 20~40)	Others	unknown	yukJ	U	exp2_Ac specific			C	C	TDDDSPHFQVKMLGEENTYYR
O05268	K113(aaLength:332, 103~123)	Metabolism of other amino acids	Selenocompound metabolism	yumC	D	exp2_Ac specific			C	C	LVTNEETHYSKTVIITAGNGA
O32156	K247(aaLength:422, 237~257)	Membrane transport	ABC transporters	yurO	D	exp2_Ac specific			C	C	KLQELMPYFNKHVNSVDHEYV
O32156	K331(aaLength:422, 321~341)	Membrane transport	ABC transporters	yurO	D	exp2_Ac specific			C	C	AMEFLQFLTSKRMGEKLVKDV
O32118	K101(aaLength:108, 91~108)	Others	unknown	yuzD	U	exp2_Ac specific			C	C	KLKDVYEEMEKHGYTENRXXX
O32264	K44(aaLength:325, 34~54)	Carbohydrate metabolism	Pentose phosphate pathway	yvcT	U	exp2_Ac specific			C	C	LPSDVLFEKLKEAEGLLTSGT
O32210	K209(aaLength:276, 199~219)	Others	unknown	yvgN	D	exp2_Ac specific			C	C	DNEVLTQIAEKHNKSVAQVIL
O32210	K96(aaLength:276, 86~106)	Others	unknown	yvgN	D	exp2_Ac specific			C	C	GYETTLAAFEKSLERLQLDYL
P28368	K181(aaLength:189, 171~189)	Others	unknown	yvyD	D	exp2_Ac specific			C	C	TNVVYRRNDGKYGLIEPTEXX
P70994	K7(aaLength:62, 1~17)	Xenobiotics biodegradation and metabolism	Benzoate degradation	ywhB	U	exp2_Ac specific			C	C	XXXXMPYVTVKMLEGRTDEQK
P96728	K74(aaLength:98, 64~84)	Others	unknown	ywsA	U	exp2_Ac specific			C	C	GKLAHVDVFHKYGRDILRSEP
P42920	K56(aaLength:209, 46~66)	Translation	Ribosome	rplC	D	exp1_Ac and exp2_Ac	C	C	G	G	YEAIQLGFDDKREKLSNKPEK
P54420	K239(aaLength:632, 229~249)	Amino acid metabolism	Alanine, aspartate and glutamate metabolism	asnB	D	exp1_Ac and exp2_Ac	G	G	G	G	PVQTEEDKLVKEVRDAIYDSV
P45744	K145(aaLength:398, 135~155)	Metabolism of terpenoids and polyketides	Biosynthesis of siderophore group nonribosomal peptides	dhbC	D	exp1_Ac and exp2_Ac	G	G	G	G	LARIADGTLSKIVLSRSLHLT
P45745	K466(aaLength:2378, 456~476)	Metabolism of terpenoids and polyketides	Biosynthesis of siderophore group nonribosomal peptides	dhbF	D	exp1_Ac and exp2_Ac	G	G	G	G	KLVSLQDMFEKQAVLTPERIA
P39576	K42(aaLength:363, 32~52)	Amino acid metabolism	Valine, leucine and isoleucine biosynthesis	ilvK	U	exp1_Ac and exp2_Ac	G	G	G	G	HMFVMDYAADKGWYDPRIIPY
P21881	K283(aaLength:371, 273~293)	Carbohydrate metabolism	Pyruvate metabolism	pdhA	D	exp1_Ac and exp2_Ac	G	G	G	G	PHTMAGDDPTKYRTKEIENEW
P00497	K455(aaLength:476, 445~465)	Nucleotide metabolism	Purine metabolism	purF	U	exp1_Ac and exp2_Ac	G	G	G	G	CGQCLACFTGKYPTEIYQDTV
P25994	K395(aaLength:1071, 385~405)	Nucleotide metabolism	Pyrimidine metabolism	pyrAB	D	exp1_Ac and exp2_Ac	G	G	G	G	IGRTLEESLLKAVRSLEADVY
P94556	K248(aaLength:272, 238~258)	Metabolism of other amino acids	D-Glutamine and D-glutamate metabolism	racE	U	exp1_Ac and exp2_Ac	G	G	G	G	LTTGARDQFAKIADDWFGHEV
P33166	K42(aaLength:396, 32~52)	Others	unknown	tuf	D	exp1_Ac and exp2_Ac	20.551	17.9683	G	G	ITTVLHKKSGKGTAMAYDQID
P12042	K340(aaLength:742, 330~350)	Nucleotide metabolism	Purine metabolism	purL	U	exp1_Ac and exp2_Ac	5.568	0.852338	G	G	REQEIIDIFDKYDLEAVSVGH
P39148	K290(aaLength:415, 280~300)	Amino acid metabolism	Glycine, serine and threonine metabolism	glyA	D	exp1_Ac and exp2_Ac	1.977	0.812028	G	G	TYAQNVISNAKRLAEALTKEG
P45694	K317(aaLength:667, 307~327)	Carbohydrate metabolism	Pentose phosphate pathway	tkt	D	exp1_Ac and exp2_Ac	1.174	0.825517	G	G	KEQEWNAQFAKYKEVYPELAE
P33166	K39/42(aaLength:396, 32~52)	Others	unknown	tuf	D	exp1_Ac and exp2_Ac	0.1	0.0874327	G	G	ITTVLHKKSGKGTAMAYDQID
P27206	K2919(aaLength:3587, 2909~2929)	Metabolism of terpenoids and polyketides	Nonribosomal peptide structures	srfAA	D	exp1_Ac and exp2_Ac	0.084	0.0501748	G	G	ERMYRTGDLVKWTGGGIEYIG
P21883	K232(aaLength:442, 222~242)	Carbohydrate metabolism	Pyruvate metabolism	pdhC	D	exp1_Ac and exp2_Ac	0.054	0.0076909	G	G	KAIAKAMVNSKHTAPHVTLMD
P37944	K81(aaLength:186, 71~91)	Amino acid metabolism	Phenylalanine, tyrosine and tryptophan biosynthesis	aroK	U	exp2_Ac specific			G	G	KEYILDICHHKRFKIVSLGGG
P54720	K125(aaLength:134, 115~134)	Others	unknown	catD	U	exp2_Ac specific			G	G	RFLALDPFVFKGKKNGNVSAX
P45745	K503(aaLength:2378, 493~513)	Metabolism of terpenoids and polyketides	Biosynthesis of siderophore group nonribosomal peptides	dhbF	D	exp2_Ac specific			G	G	ANRLARLLIEKGIGPEQFVAL
P39596	K253(aaLength:385, 243~263)	Others	unknown	efeM	D	exp2_Ac specific			G	G	GEKATADQLLKDVKELDGSIQ
P71058	K124(aaLength:358, 114~134)	Others	unknown	epsI	U	exp2_Ac specific			G	G	YEEWTRRFIIKTFHDYRVVQL
P54382	K21(aaLength:283, 11~31)	Metabolism of cofactors and vitamins	One carbon pool by folate	folD	U	exp2_Ac specific			G	G	TAREKREQLAKEVEELKKQGV
P94398	K299(aaLength:304, 289~304)	Metabolism of cofactors and vitamins	Folate biosynthesis	folE2	U	exp2_Ac specific			G	G	HDAYAKLCFSKEVDKIXXXXX
P39773	K200(aaLength:511, 190~210)	Amino acid metabolism	Glycine, serine and threonine metabolism	gpmI	U	exp2_Ac specific			G	G	DRDKRWDRVEKAYRAMAYGEG
P17731	K8(aaLength:360, 1~18)	Amino acid metabolism	Histidine metabolism	hisC	U	exp2_Ac specific			G	G	XXXMRIKEHLKQLKPYQPGKP
P20166	K11(aaLength:699, 1~21)	Membrane transport	Phosphotransferase system (PTS)	ptsG	D	exp2_Ac specific			G	G	MFKALFGVLQKIGRALMLPVA
P12041	K106(aaLength:227, 96~116)	Nucleotide metabolism	Purine metabolism	purQ	U	exp2_Ac specific			G	G	GLLPGAMRRNKDLKFICRPVE
P25993	K101(aaLength:364, 91~111)	Nucleotide metabolism	Pyrimidine metabolism	pyrAA	D	exp2_Ac specific			G	G	RSAYTLDEYLKMKNIPGLQGI
P25994	K884(aaLength:1071, 874~894)	Nucleotide metabolism	Pyrimidine metabolism	pyrAB	D	exp2_Ac specific			G	G	LQPEQQGVFVKAPVFSFAKLR
P05654	K229(aaLength:304, 219~239)	Nucleotide metabolism	Pyrimidine metabolism	pyrB	U	exp2_Ac specific			G	G	SAVSQEGYLNKYGLTVERAER
P12877	K64(aaLength:179, 54~74)	Translation	Ribosome	rplE	D	exp2_Ac specific			G	G	VEELTFIAGQKPVVTRAKKSI
O34823	K142(aaLength:175, 132~152)	Others	unknown	ybcF	U	exp2_Ac specific			G	G	RHHPLVPSYVKVRGLFVNHKG
O34789	K80(aaLength:323, 70~90)	Others	unknown	ydjI	U	exp2_Ac specific			G	G	IPFLSTLKGFKFGFNSGMRAE
O34703	K220(aaLength:423, 210~230)	Others	unknown	yjoB	U	exp2_Ac specific			G	G	SFYQTYDIPYKRGILLYGPPG
O34362	K311(aaLength:547, 301~321)	Membrane transport	ABC transporters	ykoD	U	exp2_Ac specific			G	G	SFARGQQAIFKDISFSLREGS
C0SP82	K604(aaLength:680, 594~614)	Others	unknown	yoaE	U	exp2_Ac specific			G	G	KLFINTKDAEKHGIVDGAPVR
O05272	K215(aaLength:614, 205~225)	Amino acid metabolism	Alanine, aspartate and glutamate metabolism	asnO	U	exp1_Ac and exp2_Ac	C	C	0.028	ND	IRPAHALTFSKDGLNIWRYWN
P39651	K27(aaLength:433, 17~37)	Others	unknown	ywfO	U	exp1_Ac and exp2_Ac	G	G	1.263	ND	PVHRYVHVRDKLIWDLIGTRE
P37958	K12(aaLength:218, 2~22)	Others	unknown	mecA	U	exp1_Ac and exp2_Ac	G	G	0.604	ND	EIERINEHTVKFYMSYGDIED
P49849	K557(aaLength:858, 547~567)	Replication and repair	Mismatch repair	mutS	U	exp1_Ac and exp2_Ac	G	G	0.48	ND	ATISENRHYTKPEFSKDEVEV
O34911	K43(aaLength:200, 33~53)	Others	unknown	ykoF	U	exp1_Ac and exp2_Ac	G	G	0.388	ND	KKTDTSKVWTKTDHISTVLRG
P39807	K39(aaLength:139, 29~49)	Others	unknown	yvyF	U	exp1_Ac and exp2_Ac	G	G	0.302	ND	EEEKSFETVYKFLRKQENRQS
P20278	K13(aaLength:37, 3~23)	Translation	Ribosome	rpmJ	U	exp1_Ac and exp2_Ac	G	G	0.166	ND	VRPSVKPICEKCKVIRRKGKV
P37252	K91(aaLength:172, 81~101)	Amino acid metabolism	Valine, leucine and isoleucine biosynthesis	ilvH	U	exp1_Ac and exp2_Ac	1.021	ND	0.361	ND	SIVQRELALIKVVSAPSTRTE
O32003	K139(aaLength:272, 129~149)	Others	unknown	yokD	U	exp1_Ac and exp2_Ac	0.726	ND	1.414	ND	HPNYSFVAWGKHKNKILNQHP
P96703	K26(aaLength:157, 16~36)	Others	unknown	ydgE	U	exp1_Ac and exp2_Ac	0.452	ND	0.898	ND	FRGMSVQNFAKQNITSGTWTE
O32293	K22(aaLength:156, 12~32)	Others	unknown	yycN	U	exp1_Ac and exp2_Ac	0.356	ND	5.683	ND	EFRSYLTYTTKHYAEEKVKAG
P96579	K36(aaLength:183, 26~46)	Others	unknown	ydaF	D	exp1_Ac and exp2_Ac	0.23	0.517915	6.322	ND	LIIQNQQRLGKWLFFAENPSS
P08066	K101(aaLength:253, 91~111)	Carbohydrate metabolism	Citrate cycle (TCA cycle)	sdhB	U	exp1_Ac and exp2_Ac	0.045	0.985344	10.338	ND	LEQPIRLKPMKTFPVVRDLQV
O31779	K64(aaLength:143, 54~74)	Others	unknown	ymcA	U	exp2_Ac specific			1.412	ND	KQAVNLKHYEKHEALKQVEAK
P37550	K208(aaLength:289, 198~218)	Metabolism of terpenoids and polyketides	Terpenoid backbone biosynthesis	ispE	U	exp2_Ac specific			1.04	ND	IEAIEEKSFQKMCSRLGNVLE
O34411	K182(aaLength:268, 172~192)	Amino acid metabolism	Histidine metabolism	hisK	U	exp2_Ac specific			0.797	ND	KRVGHITLVQKFIKLFPYSMS
P54182	K20(aaLength:141, 10~30)	Others	unknown	ypoP	D	exp2_Ac specific			0.696	ND	DMETLLRKVFKQIRNEINEIL
O35041	K52(aaLength:61, 42~61)	Others	unknown	yfjT	U	exp2_Ac specific			0.528	ND	LISMLDDLEAKYERFKKDWEX
O30601	K12(aaLength:329, 2~22)	Nucleotide metabolism	Purine metabolism	yosP	U	exp2_Ac specific			0.407	ND	TKIYDAANWSKHEDDFTQMFY
O31848	K35(aaLength:67, 25~45)	Others	unknown	yozC	U	exp2_Ac specific			0.403	ND	YIVNRVLTPGKEYEVKNETEE
O34412	K65(aaLength:149, 55~75)	Others	unknown	ylbF	U	exp2_Ac specific			0.132	ND	EQYEDVQRFGKYHPDYREISR
O34660	K310(aaLength:495, 300~320)	Amino acid metabolism	Arginine and proline metabolism	dhaS	D	exp2_Ac specific			0.02	ND	CCAGSRVFIHKDQYDEVVDEM
O34645	K261(aaLength:432, 251~271)	Carbohydrate metabolism	Galactose metabolism	melA	U	exp2_Ac specific			0.015	ND	HNAEYHPYFIKRNYPELISEL
P07784	K9(aaLength:84, 1~19)	Others	unknown	sspE	U	exp2_Ac specific			0.012	ND	XXMANSNNFSKTNAQQVRKQN
P39062	K524(aaLength:572, 514~534)	Carbohydrate metabolism	Pyruvate metabolism	acsA	D	exp1_Ac specific	C	C			KLKEEIRLFVKQGLAAHAAPR
P39062	K66(aaLength:572, 56~76)	Carbohydrate metabolism	Pyruvate metabolism	acsA	D	exp1_Ac specific	C	C			FRKNKVALYYKDAKRDEKYTF
P42064	K150(aaLength:328, 140~160)	Others	unknown	appD	U	exp1_Ac specific	C	C			VGFSRAEQIMKEYPHRLSGGM
P42065	K71(aaLength:329, 61~81)	Others	unknown	appF	D	exp1_Ac specific	C	C			TAGRTMIRLYKPTEGQILFKG
P68729	K50(aaLength:258, 40~60)	Amino acid metabolism	Arginine and proline metabolism	argB	D	exp1_Ac specific	C	C			GGGPEITNMLKRLNIKTEFSG
P18186	K303(aaLength:319, 293~313)	Amino acid metabolism	Arginine and proline metabolism	argF	D	exp1_Ac specific	C	C			QQAENRLHVQKALLKAILYKG
P42113	K511(aaLength:747, 501~521)	Amino acid metabolism	Alanine, aspartate and glutamate metabolism	asnH	D	exp1_Ac specific	C	C			DGLRKDLLWDKSVLRKSLTNE
O05272	K230(aaLength:614, 220~240)	Amino acid metabolism	Alanine, aspartate and glutamate metabolism	asnO	D	exp1_Ac specific	C	C			IWRYWNVESEKHTDSFDDTVA
P36838	K172(aaLength:353, 162~182)	Amino acid metabolism	Alanine, aspartate and glutamate metabolism	carA	U	exp1_Ac specific	C	C			KHIALIDFGYKKSIASSLVKR
P09339	K481(aaLength:909, 471~491)	Carbohydrate metabolism	Citrate cycle (TCA cycle)	citB	D	exp1_Ac specific	C	C			ELGLKVPNYVKTSLAPGSKVV
P09339	K82(aaLength:909, 72~92)	Carbohydrate metabolism	Citrate cycle (TCA cycle)	citB	D	exp1_Ac specific	C	C			NLAKWGTAELKDIDVPFKPSR
P39120	K301(aaLength:372, 291~311)	Carbohydrate metabolism	Citrate cycle (TCA cycle)	citZ	D	exp1_Ac specific	C	C			IRIEDIVTSEKKLPPNVDFYS
P37571	K62(aaLength:810, 52~72)	Others	unknown	clpC	D	exp1_Ac specific	C	C			ALGLGSEKIQKEVESLIGRGQ
O31700	K19(aaLength:321, 9~29)	Others	unknown	cse15	D	exp1_Ac specific	C	C			HDVSQENLYLKSELSRCHKLI
P24011	K204(aaLength:356, 194~214)	Energy metabolism	Oxidative phosphorylation	ctaC	D	exp1_Ac specific	C	C			ENKFFLTFDSKRSKEAGDMFF
O34660	K357(aaLength:495, 347~367)	Amino acid metabolism	Arginine and proline metabolism	dhaS	D	exp1_Ac specific	C	C			QHERVLSYIQKGKDEGAKAVT
O32176	K203(aaLength:594, 193~213)	Others	unknown	fadE	U	exp1_Ac specific	C	C			FVVYAKVDGDKFSAFIVEKEF
P54377	K325(aaLength:488, 315~335)	Amino acid metabolism	Glycine, serine and threonine metabolism	gcvPB	D	exp1_Ac specific	C	C			YDRPHAIGRVKPYYGNFGINV
P42068	K3(aaLength:319, 1~13)	Amino acid metabolism	Histidine metabolism	hutG	U	exp1_Ac specific	C	C			XXXXXXXXMDKYPFLREAGSS
P25503	K377(aaLength:552, 367~387)	Amino acid metabolism	Histidine metabolism	hutU	D	exp1_Ac specific	C	C			ADIYRTDALLKELFPTNKALH
P25503	K72(aaLength:552, 62~82)	Amino acid metabolism	Histidine metabolism	hutU	D	exp1_Ac specific	C	C			HAIEHSLKTLKNDETLLVQSG
P37252	K25(aaLength:172, 15~35)	Amino acid metabolism	Valine, leucine and isoleucine biosynthesis	ilvH	D	exp1_Ac specific	C	C			VLNRITGLFTKRHYNIESITV
A7BJC4	K341(aaLength:487, 331~351)	Others	unknown	iolA	D	exp1_Ac specific	C	C			NKKRTLSYIEKGLEEGARLVC
P94377	K246(aaLength:547, 236~256)	Amino acid metabolism	Tryptophan metabolism	katX	U	exp1_Ac specific	C	C			VNEEGKAVLVKYHFEPKQGIR
O07021	K393(aaLength:479, 383~403)	Others	unknown	lutB	D	exp1_Ac specific	C	C			LLKHRQNIVEKEGRAPISEKL
P31103	K4(aaLength:149, 1~14)	Nucleotide metabolism	Purine metabolism	ndk	D	exp1_Ac specific	C	C			XXXXXXXMMEKTFIMVKPDGV
P23129	K165(aaLength:944, 155~175)	Carbohydrate metabolism	Citrate cycle (TCA cycle)	odhA	D	exp1_Ac specific	C	C			SFEFDHVHDFKEREWLTRKIE
P16263	K275(aaLength:417, 265~285)	Carbohydrate metabolism	Citrate cycle (TCA cycle)	odhB	D	exp1_Ac specific	C	C			AEIQGDELIVKKFYDIGIAVA
P39134	K116(aaLength:631, 106~126)	Others	unknown	prkA	D	exp1_Ac specific	C	C			GGKSTLVTMLKKGLEAYTLTD
P39134	K574(aaLength:631, 564~584)	Others	unknown	prkA	D	exp1_Ac specific	C	C			HERLREAIQKKLFADLKDVVK
P39134	K89(aaLength:631, 79~99)	Others	unknown	prkA	D	exp1_Ac specific	C	C			LVEEYFHPAAKRLDVRKRILL
P45859	K431(aaLength:472, 421~441)	Carbohydrate metabolism	Propanoate metabolism	prpD	U	exp1_Ac specific	C	C			REEAVPKLLEKFSDNLKTHFP
Q9KWU4	K635(aaLength:1148, 625~645)	Carbohydrate metabolism	Pyruvate metabolism	pyc	D	exp1_Ac specific	C	C			YPDNVIKEFVKQSAQSGIDVF
Q00828	K361(aaLength:378, 351~371)	Others	unknown	rapA	D	exp1_Ac specific	C	C			QPEKALSFYEKMVHAQKQIQR
P36947	K313(aaLength:493, 303~323)	Membrane transport	ABC transporters	rbsA	U	exp1_Ac specific	C	C			LDTGEIWIAGKKTAIKNPQEA
P36947	K378(aaLength:493, 368~388)	Membrane transport	ABC transporters	rbsA	D	exp1_Ac specific	C	C			REAEFVDLLIKRLTIKTASPE
P36947	K406(aaLength:493, 396~416)	Membrane transport	ABC transporters	rbsA	D	exp1_Ac specific	C	C			GGNQQKVVIAKWIGIGPKVLI
P39650	K246(aaLength:258, 236~256)	Others	unknown	rsfA	U	exp1_Ac specific	C	C			EEDEHASPSFKMDRNGNLEKL
P39650	K63(aaLength:258, 53~73)	Others	unknown	rsfA	D	exp1_Ac specific	C	C			WNAVVRHQYEKALQLAKKQRK
O32062	K18(aaLength:387, 8~28)	Others	unknown	safA	U	exp1_Ac specific	C	C			KGDSLWKIAEKYGVDVEEVKK
P08066	K196(aaLength:253, 186~206)	Carbohydrate metabolism	Citrate cycle (TCA cycle)	sdhB	D	exp1_Ac specific	C	C			FNAHPTGAMNKSERLEALMDE
P35136	K508(aaLength:525, 498~518)	Amino acid metabolism	Glycine, serine and threonine metabolism	serA	D	exp1_Ac specific	C	C			FDRHLEDKIVKELTNVPDIVS
P07860	K40(aaLength:255, 30~50)	Others	unknown	sigF	U	exp1_Ac specific	C	C			DQQARDLLIEKNMRLVWSVVQ
P07860	K76(aaLength:255, 66~86)	Others	unknown	sigF	D	exp1_Ac specific	C	C			GCIGLLKSVDKFDLTYDVRFS
P15281	K6(aaLength:93, 1~16)	Others	unknown	spoIIID	D	exp1_Ac specific	C	C			XXXXXMHDYIKERTIKIGKYI
P37875	K381(aaLength:468, 371~391)	Others	unknown	spoVR	D	exp1_Ac specific	C	C			RDYKIIDKQWKSVRDQLVSMR
O07544	K344(aaLength:363, 334~354)	Others	unknown	yheC	D	exp1_Ac specific	C	C			QKEQLYTCPLKRCQYLFSEQS
P37877	K29(aaLength:395, 19~39)	Carbohydrate metabolism	Pyruvate metabolism	ackA	D	exp1_Ac specific	G	G			FEMPSETVLTKGLVERIGIAD
P80643	K10(aaLength:77, 1~20)	Others	unknown	acpA	U	exp1_Ac specific	G	G			XMADTLERVTKIIVDRLGVDE
P39761	K186(aaLength:577, 176~196)	Nucleotide metabolism	Purine metabolism	adeC	U	exp1_Ac specific	G	G			VQQAEKDMVQKLLDARVAGKR
O34443	K47(aaLength:170, 37~57)	Nucleotide metabolism	Purine metabolism	apt	D	exp1_Ac specific	G	G			TDQIVEYAKEKQIDLVVGPEA
P39912	K32(aaLength:358, 22~42)	Amino acid metabolism	Phenylalanine, tyrosine and tryptophan biosynthesis	aroA	D	exp1_Ac specific	G	G			KLINERGNVVKEIGKAKEAQG
P37944	K94(aaLength:186, 84~104)	Amino acid metabolism	Phenylalanine, tyrosine and tryptophan biosynthesis	aroK	D	exp1_Ac specific	G	G			KIVSLGGGSFKQEEIRNCCLE
P54420	K440(aaLength:632, 430~450)	Amino acid metabolism	Alanine, aspartate and glutamate metabolism	asnB	D	exp1_Ac specific	G	G			FEESVKKQLLKHYNPNLSYRD
P39772	K25(aaLength:430, 15~35)	Translation	Aminoacyl-tRNA biosynthesis	asnS	D	exp1_Ac specific	G	G			EVTIGAWVANKRSSGKIAFLQ
P39772	K372(aaLength:430, 362~382)	Translation	Aminoacyl-tRNA biosynthesis	asnS	D	exp1_Ac specific	G	G			HDMELLESRLKEHGLDSDAYK
P53001	K391(aaLength:393, 381~393)	Amino acid metabolism	Alanine, aspartate and glutamate metabolism	aspB	D	exp1_Ac specific	G	G			AIERIKRFVEKHSXXXXXXXX
P37809	K438(aaLength:473, 428~448)	Energy metabolism	Oxidative phosphorylation	atpD	D	exp1_Ac specific	G	G			VPVKETVQGFKEILAGKYDHL
P68569	K129(aaLength:137, 119~137)	Others	unknown	bdbA	U	exp1_Ac specific	G	G			EGYRSASQIEKFFDKNGDRXX
O34788	K10(aaLength:346, 1~20)	Carbohydrate metabolism	Butanoate metabolism	bdhA	U	exp1_Ac specific	G	G			XMKAARWHNQKDIRIEHIEEP
P53555	K129(aaLength:448, 119~139)	Metabolism of cofactors and vitamins	Biotin metabolism	bioK	D	exp1_Ac specific	G	G			IALKMAFQYWKNIGKPEKQKF
E8VHU4	K133(aaLength:258, 123~143)	Others	unknown	bioW	U	exp1_Ac specific	G	G			GAVLFDIHTGKRMDQTKEKGV
O34994	K173(aaLength:212, 163~183)	Others	unknown	ccpN	U	exp1_Ac specific	G	G			VMDIAKHLIEKQIDALPVIKD
P31105	K255(aaLength:256, 245~256)	Cell motility	Bacterial chemotaxis	cheR	U	exp1_Ac specific	G	G			LVPADTFFYQKRXXXXXXXXX
P24072	K70(aaLength:120, 60~80)	Cell motility	Bacterial chemotaxis	cheY	D	exp1_Ac specific	G	G			MDGITALKEIKQIDAQARIIM
P50866	K3(aaLength:420, 1~13)	Others	unknown	clpX	D	exp1_Ac specific	G	G			XXXXXXXXMFKFNEEKGQLKC
P38493	K104(aaLength:224, 94~114)	Nucleotide metabolism	Pyrimidine metabolism	cmk	U	exp1_Ac specific	G	G			EISNQVSIAAKHRSVREEMVK
P14204	K182(aaLength:214, 172~192)	Signal transduction	Two-component system	comA	U	exp1_Ac specific	G	G			QEIADALHLSKRSIEYSLTSI
P96614	K279(aaLength:494, 269~289)	Others	unknown	cshA	D	exp1_Ac specific	G	G			EGIHGDLTQAKRMVALRKFKE
Q04796	K66(aaLength:290, 56~76)	Amino acid metabolism	Lysine biosynthesis	dapA	D	exp1_Ac specific	G	G			EKIALFEYTVKEVNGRVPVIA
P42976	K141(aaLength:267, 131~151)	Amino acid metabolism	Lysine biosynthesis	dapB	U	exp1_Ac specific	G	G			LGAILMMKFSKMAANYFEDVE
P39071	K129(aaLength:261, 119~139)	Metabolism of terpenoids and polyketides	Biosynthesis of siderophore group nonribosomal peptides	dhbA	U	exp1_Ac specific	G	G			GVFNASRSVSKYMMDRRSGSI
P39071	K217(aaLength:261, 207~227)	Metabolism of terpenoids and polyketides	Biosynthesis of siderophore group nonribosomal peptides	dhbA	D	exp1_Ac specific	G	G			QVIKGSLETFKTGIPLKKLAK
P45744	K36(aaLength:398, 26~46)	Metabolism of terpenoids and polyketides	Biosynthesis of siderophore group nonribosomal peptides	dhbC	D	exp1_Ac specific	G	G			LASPHRVLLAKGICEIVPEAD
P40871	K212(aaLength:539, 202~222)	Metabolism of terpenoids and polyketides	Biosynthesis of siderophore group nonribosomal peptides	dhbE	D	exp1_Ac specific	G	G			RTHDDYIYSLKRSVEVCWLDH
P40871	K309(aaLength:539, 299~319)	Metabolism of terpenoids and polyketides	Biosynthesis of siderophore group nonribosomal peptides	dhbE	D	exp1_Ac specific	G	G			SLQVLQVGGAKFSAEAARRVK
P40871	K538(aaLength:539, 528~539)	Metabolism of terpenoids and polyketides	Biosynthesis of siderophore group nonribosomal peptides	dhbE	D	exp1_Ac specific	G	G			AISEKLLAGFKKXXXXXXXXX
P45745	K2184(aaLength:2378, 2174~2194)	Metabolism of terpenoids and polyketides	Biosynthesis of siderophore group nonribosomal peptides	dhbF	D	exp1_Ac specific	G	G			TLDDMAADYIKQIRTVQPKGP
P45745	K2308(aaLength:2378, 2298~2318)	Metabolism of terpenoids and polyketides	Biosynthesis of siderophore group nonribosomal peptides	dhbF	D	exp1_Ac specific	G	G			VNSVGILGSYKPKTFRGNVLF
P45745	K57(aaLength:2378, 47~67)	Metabolism of terpenoids and polyketides	Biosynthesis of siderophore group nonribosomal peptides	dhbF	D	exp1_Ac specific	G	G			LFEEALRHVIKEAESLHVRFG
P39596	K224(aaLength:385, 214~234)	Others	unknown	efeM	D	exp1_Ac specific	G	G			ARENDVEEGDKWTGFHKLEKA
P37869	K251(aaLength:430, 241~261)	Carbohydrate metabolism	Glycolysis / Gluconeogenesis	eno	D	exp1_Ac specific	G	G			MDAASSEFYNKEDGKYHLSGE
P37869	K255(aaLength:430, 245~265)	Carbohydrate metabolism	Glycolysis / Gluconeogenesis	eno	D	exp1_Ac specific	G	G			SSEFYNKEDGKYHLSGEGVVK
P37869	K323(aaLength:430, 313~333)	Carbohydrate metabolism	Glycolysis / Gluconeogenesis	eno	D	exp1_Ac specific	G	G			GDDLFVTNTKKLSEGIKNGVG
P37869	K402(aaLength:430, 392~412)	Carbohydrate metabolism	Glycolysis / Gluconeogenesis	eno	D	exp1_Ac specific	G	G			GAPSRTDRVAKYNQLLRIEDQ
O34340	K224(aaLength:413, 214~234)	Lipid metabolism	Fatty acid biosynthesis	fabF	D	exp1_Ac specific	G	G			DPKTASRPFDKNRDGFVMGEG
O34340	K312(aaLength:413, 302~322)	Lipid metabolism	Fatty acid biosynthesis	fabF	D	exp1_Ac specific	G	G			AHGTSTYYNDKYETMAIKTVF
P19465	K173(aaLength:190, 163~183)	Metabolism of cofactors and vitamins	Folate biosynthesis	folE	U	exp1_Ac specific	G	G			TVTSAVRGVFKDDAAARAEVL
P81101	K80(aaLength:185, 70~90)	Others	unknown	frr	D	exp1_Ac specific	G	G			YDKTAIGDIEKAILKADLGLT
P81101	K84(aaLength:185, 74~94)	Others	unknown	frr	D	exp1_Ac specific	G	G			AIGDIEKAILKADLGLTPTSD
P55180	K277(aaLength:339, 267~287)	Carbohydrate metabolism	Amino sugar and nucleotide sugar metabolism	galE	D	exp1_Ac specific	G	G			SVLEMVKAFEKVSGKEVPYRF
P09124	K102(aaLength:335, 92~112)	Carbohydrate metabolism	Glycolysis / Gluconeogenesis	gapA	D	exp1_Ac specific	G	G			IVVESTGFFTKRADAAKHLEA
O30509	K467(aaLength:476, 457~476)	Translation	Aminoacyl-tRNA biosynthesis	gatB	D	exp1_Ac specific	G	G			KGQANPPMVNKILLEEIKKRX
O06492	K10(aaLength:96, 1~20)	Translation	Aminoacyl-tRNA biosynthesis	gatC	U	exp1_Ac specific	G	G			XMSRISIEEVKHVAHLARLAI
P54378	K293(aaLength:362, 283~303)	Amino acid metabolism	Glycine, serine and threonine metabolism	gcvT	D	exp1_Ac specific	G	G			RKLVGLEMIEKGIPRHGYEVF
P0CI73	K19(aaLength:600, 9~29)	Carbohydrate metabolism	Amino sugar and nucleotide sugar metabolism	glmS	U	exp1_Ac specific	G	G			GQLDAKEILLKGLEKLEYRGY
P39148	K349(aaLength:415, 339~359)	Amino acid metabolism	Glycine, serine and threonine metabolism	glyA	D	exp1_Ac specific	G	G			NKNAIPYDPEKPFVTSGIRLG
P54381	K89(aaLength:679, 79~99)	Translation	Aminoacyl-tRNA biosynthesis	glyS	D	exp1_Ac specific	G	G			IALDADGNWTKAAIGFSKGQG
P80859	K106(aaLength:469, 96~116)	Carbohydrate metabolism	Pentose phosphate pathway	gndA	U	exp1_Ac specific	G	G			ILIDGGNTYYKDTQRRNKELA
P80859	K113(aaLength:469, 103~123)	Carbohydrate metabolism	Pentose phosphate pathway	gndA	D	exp1_Ac specific	G	G			TYYKDTQRRNKELAESGIHFI
P80859	K69(aaLength:469, 59~79)	Carbohydrate metabolism	Pentose phosphate pathway	gndA	D	exp1_Ac specific	G	G			EFVQSLETPRKILLMVKAGTA
P39773	K336(aaLength:511, 326~346)	Amino acid metabolism	Glycine, serine and threonine metabolism	gpmI	D	exp1_Ac specific	G	G			LKQLRIAETEKYPHVTFFMSG
P02968	K135(aaLength:304, 125~145)	Cell motility	Flagellar assembly	hag	U	exp1_Ac specific	G	G			GISNRTEFNGKKLLDGTYKVD
P02968	K51(aaLength:304, 41~61)	Cell motility	Flagellar assembly	hag	D	exp1_Ac specific	G	G			DDAAGLAISEKMRGQIRGLEM
O32039	K37(aaLength:424, 27~47)	Translation	Aminoacyl-tRNA biosynthesis	hisS	U	exp1_Ac specific	G	G			MRDTCRTYQYKEIRTPIFEHT
O32039	K395(aaLength:424, 385~405)	Translation	Aminoacyl-tRNA biosynthesis	hisS	D	exp1_Ac specific	G	G			ILGEDELAQNKINVKDAQTGE
O31534	K42(aaLength:108, 32~52)	Others	unknown	hmoA	U	exp1_Ac specific	G	G			EGLIDVTVLEKNVRRGDEEVV
Q45477	K638(aaLength:921, 628~648)	Translation	Aminoacyl-tRNA biosynthesis	ileS	D	exp1_Ac specific	G	G			ADVRVSDAILKQVAEVYRKIR
Q45477	K917(aaLength:921, 907~921)	Translation	Aminoacyl-tRNA biosynthesis	ileS	D	exp1_Ac specific	G	G			LSLRNAEIVEKYYQKXXXXXX
P37251	K555(aaLength:574, 545~565)	Amino acid metabolism	Valine, leucine and isoleucine biosynthesis	ilvB	D	exp1_Ac specific	G	G			VIDVRVASEEKVFPMVAPGKG
P54482	K96(aaLength:377, 86~106)	Metabolism of terpenoids and polyketides	Terpenoid backbone biosynthesis	ispG	U	exp1_Ac specific	G	G			DIHFDYKLALKAIEGGADKIR
P80858	K275(aaLength:472, 265~285)	Amino acid metabolism	Valine, leucine and isoleucine biosynthesis	leuC	D	exp1_Ac specific	G	G			LRTDPGAVYDKSIVLDGNKIS
P36430	K517(aaLength:804, 507~527)	Translation	Aminoacyl-tRNA biosynthesis	leuS	D	exp1_Ac specific	G	G			HNPDQLASPEKLEKWLPVDMY
P37477	K157(aaLength:499, 147~167)	Translation	Aminoacyl-tRNA biosynthesis	lysS	D	exp1_Ac specific	G	G			RPLPDKYHGLKDVEQRYRQRY
O31662	K151(aaLength:353, 141~161)	Amino acid metabolism	Cysteine and methionine metabolism	mtnA	D	exp1_Ac specific	G	G			LIGQNALQLFKKGDRIMTICN
O31665	K10(aaLength:398, 1~20)	Amino acid metabolism	Cysteine and methionine metabolism	mtnE	U	exp1_Ac specific	G	G			XMKFEQSHVLKELPKQFFASL
O31663	K166(aaLength:397, 156~176)	Others	unknown	mtnK	D	exp1_Ac specific	G	G			LEPKVKKQLVKQFTNPELCDI
O31663	K212(aaLength:397, 202~222)	Others	unknown	mtnK	D	exp1_Ac specific	G	G			VEKLWNNDSVKIEAAKLKKSF
O31663	K61(aaLength:397, 51~71)	Others	unknown	mtnK	D	exp1_Ac specific	G	G			DQEHDRALIIKQAVPYAKVVG
P40778	K290(aaLength:432, 280~300)	Metabolism of other amino acids	D-Glutamine and D-glutamate metabolism	murC	D	exp1_Ac specific	G	G			IDSSIIKHALKSFGGVKRRFN
P40778	K45(aaLength:432, 35~55)	Metabolism of other amino acids	D-Glutamine and D-glutamate metabolism	murC	D	exp1_Ac specific	G	G			KFIFTQTALEKRNITILPFSA
P40778	K99(aaLength:432, 89~109)	Metabolism of other amino acids	D-Glutamine and D-glutamate metabolism	murC	D	exp1_Ac specific	G	G			RYHKFLGDYMKKFTSVAVTGA
Q9KWZ1	K154(aaLength:368, 144~164)	Metabolism of cofactors and vitamins	Nicotinate and nicotinamide metabolism	nadA	D	exp1_Ac specific	G	G			STAEIKAFVGKHGGATVTSSN
Q9KWZ1	K176(aaLength:368, 166~186)	Metabolism of cofactors and vitamins	Nicotinate and nicotinamide metabolism	nadA	D	exp1_Ac specific	G	G			KKVLEWAFTQKKRILFLPDQH
P38032	K138(aaLength:531, 128~148)	Metabolism of cofactors and vitamins	Nicotinate and nicotinamide metabolism	nadB	D	exp1_Ac specific	G	G			TGRLLIDYLLKRINSKIKLIE
P38032	K387(aaLength:531, 377~397)	Metabolism of cofactors and vitamins	Nicotinate and nicotinamide metabolism	nadB	D	exp1_Ac specific	G	G			GKRAAEHIIQKPVYNRQYQSG
P38033	K181(aaLength:395, 171~191)	Folding, sorting and degradation	Sulfur relay system	nifS	U	exp1_Ac specific	G	G			LHCDAVQTFGKIPINTKNLGV
Q45549	K93(aaLength:152, 83~103)	Others	unknown	nrdR	U	exp1_Ac specific	G	G			TLEDMCFDIEKELRNQGCSEV
P32727	K148(aaLength:371, 138~158)	Others	unknown	nusA	U	exp1_Ac specific	G	G			MTGIVQRLDNKFIYVSLGKIE
P46922	K130(aaLength:293, 120~140)	Membrane transport	ABC transporters	opuAC	D	exp1_Ac specific	G	G			IHTITRKGFSKEQPNAAKLLS
P46922	K182(aaLength:293, 172~192)	Membrane transport	ABC transporters	opuAC	D	exp1_Ac specific	G	G			KHKDQIAEWTKGVQKVKGDKI
Q08432	K355(aaLength:387, 345~365)	Amino acid metabolism	Cysteine and methionine metabolism	patB	U	exp1_Ac specific	G	G			KGKVILEPGTKYGPGGEGFMR
P21881	K348(aaLength:371, 338~358)	Carbohydrate metabolism	Pyruvate metabolism	pdhA	D	exp1_Ac specific	G	G			EPKQKVTDLMKIMYEKMPHNL
P21882	K226(aaLength:325, 216~236)	Carbohydrate metabolism	Pyruvate metabolism	pdhB	D	exp1_Ac specific	G	G			ESLKAADELEKDGISAEVVDL
P21883	K301(aaLength:442, 291~311)	Carbohydrate metabolism	Pyruvate metabolism	pdhC	D	exp1_Ac specific	G	G			IDDKTDEVIQKHYFNIGIAAD
P21880	K262(aaLength:470, 252~272)	Carbohydrate metabolism	Pyruvate metabolism	pdhD	D	exp1_Ac specific	G	G			TVTFEVKGEEKTVDADYVLIT
P37527	K246(aaLength:294, 236~256)	Others	unknown	pdxS	U	exp1_Ac specific	G	G			SGIFKSDNPAKFAKAIVEATT
P40924	K247(aaLength:394, 237~257)	Carbohydrate metabolism	Glycolysis / Gluconeogenesis	pgk	D	exp1_Ac specific	G	G			LLEEDKIELAKSFMDRAKEKG
P40924	K7(aaLength:394, 1~17)	Carbohydrate metabolism	Glycolysis / Gluconeogenesis	pgk	D	exp1_Ac specific	G	G			XXXXMNKKTLKDIDVKGKVVF
P13267	K546(aaLength:1437, 536~556)	DNA replication	Replication and repair	polC	U	exp1_Ac specific	G	G			ELGRFLYPEFKNHRLNTLCKK
P37487	K29(aaLength:309, 19~39)	Energy metabolism	Oxidative phosphorylation	ppaC	D	exp1_Ac specific	G	G			SAIAYADLKNKLGFNAEPVRL
P39847	K71(aaLength:2555, 61~81)	Metabolism of terpenoids and polyketides	Nonribosomal peptide structures	ppsC	U	exp1_Ac specific	G	G			YDIFRTAFIYKNVAKPRQVVL
P24327	K102(aaLength:292, 92~112)	Others	unknown	prsA	D	exp1_Ac specific	G	G			LEKQYGKDYLKEQVKYELLTQ
P24327	K148(aaLength:292, 138~158)	Others	unknown	prsA	D	exp1_Ac specific	G	G			RASHILVADKKTAEEVEKKLK
P39646	K18(aaLength:323, 8~28)	Carbohydrate metabolism	Pyruvate metabolism	pta	U	exp1_Ac specific	G	G			VQEKVAGKDVKIVFPEGLDER
P08838	K177(aaLength:570, 167~187)	Membrane transport	Phosphotransferase system (PTS)	ptsI	D	exp1_Ac specific	G	G			DTAQLNREFVKGFTTDIGGRT
P08838	K250(aaLength:570, 240~260)	Membrane transport	Phosphotransferase system (PTS)	ptsI	D	exp1_Ac specific	G	G			EEKHNAYLAQKAEWAKLVNEP
P29726	K51(aaLength:430, 41~61)	Nucleotide metabolism	Purine metabolism	purA	D	exp1_Ac specific	G	G			HTIKFDGITYKLHLIPSGIFY
P12047	K129(aaLength:431, 119~139)	Nucleotide metabolism	Purine metabolism	purB	D	exp1_Ac specific	G	G			RFVDIIKEKAKEHKYTVMMGR
P12047	K332(aaLength:431, 322~342)	Nucleotide metabolism	Purine metabolism	purB	D	exp1_Ac specific	G	G			YMLNRFSNIVKNLTVFPENMK
P12046	K5(aaLength:241, 1~15)	Nucleotide metabolism	Purine metabolism	purC	D	exp1_Ac specific	G	G			XXXXXXMNIVKNELLYEGKAK
P12046	K61(aaLength:241, 51~71)	Nucleotide metabolism	Purine metabolism	purC	D	exp1_Ac specific	G	G			LNNEISSLIFKHLHAKGINNH
P12048	K274(aaLength:512, 264~284)	Nucleotide metabolism	Purine metabolism	purH	D	exp1_Ac specific	G	G			EFTEPAAVAVKHMNPCGVGTG
P12043	K20(aaLength:346, 10~30)	Nucleotide metabolism	Purine metabolism	purM	D	exp1_Ac specific	G	G			VDIEAGYEAVKRMKKHVERTK
P12040	K176(aaLength:195, 166~186)	Nucleotide metabolism	Purine metabolism	purN	D	exp1_Ac specific	G	G			IEQRIHKLEHKWYPSVIKQLL
P12049	K59(aaLength:84, 49~69)	Nucleotide metabolism	Purine metabolism	purS	D	exp1_Ac specific	G	G			KSDRDLDVLVKEMCEKLLANT
O34990	K158(aaLength:300, 148~168)	Metabolism of cofactors and vitamins	One carbon pool by folate	purU	U	exp1_Ac specific	G	G			ERLNIPFHYMKANKDIRAEVE
O34990	K282(aaLength:300, 272~292)	Metabolism of cofactors and vitamins	One carbon pool by folate	purU	D	exp1_Ac specific	G	G			IERSVLARAVKWHLEDRVIVH
P25993	K142(aaLength:364, 132~152)	Nucleotide metabolism	Pyrimidine metabolism	pyrAA	D	exp1_Ac specific	G	G			SSDEDIEAVLKRLNETELPRN
P25994	K422(aaLength:1071, 412~432)	Nucleotide metabolism	Pyrimidine metabolism	pyrAB	D	exp1_Ac specific	G	G			AADISDELLEKRIKKAGDERL
P25994	K892(aaLength:1071, 882~902)	Nucleotide metabolism	Pyrimidine metabolism	pyrAB	D	exp1_Ac specific	G	G			FVKAPVFSFAKLRRVDITLGP
P25971	K149(aaLength:239, 139~159)	Nucleotide metabolism	Pyrimidine metabolism	pyrF	D	exp1_Ac specific	G	G			SLIDTVVHYSKQAEESGLDGV
O31749	K175(aaLength:240, 165~185)	Nucleotide metabolism	Pyrimidine metabolism	pyrH	U	exp1_Ac specific	G	G			VDGVYNADPRKDESAVKYESL
O31678	K46(aaLength:165, 36~56)	Metabolism of cofactors and vitamins	Folate biosynthesis	queF	U	exp1_Ac specific	G	G			NKHVNRDYFVKFNCPEFTSLC
P71002	K362(aaLength:381, 352~372)	Others	unknown	rapF	U	exp1_Ac specific	G	G			NFQKASAYFLKVEQVRQLIQG
O31743	K162(aaLength:282, 152~172)	Others	unknown	rbgA	D	exp1_Ac specific	G	G			PGITTSQQWVKVGKELELLDT
O31575	K242(aaLength:264, 232~252)	Others	unknown	recX	U	exp1_Ac specific	G	G			DGSYESAMKVKQFLFRKGFSL
O31760	K361(aaLength:555, 351~371)	Folding, sorting and degradation	RNA degradation	rnjB	U	exp1_Ac specific	G	G			RAGAQVIFAQKRVHVSGHGSQ
O31760	K541(aaLength:555, 531~551)	Folding, sorting and degradation	RNA degradation	rnjB	D	exp1_Ac specific	G	G			RDALNQFLYEKTKRKPMIIPI
O31774	K86(aaLength:520, 76~96)	Others	unknown	rny	U	exp1_Ac specific	G	G			EVRERRNELQKQENRLLQKEE
Q06797	K13(aaLength:232, 3~23)	Translation	Ribosome	rplA	D	exp1_Ac specific	G	G			KKGKKYVEAAKLVDRSKAYDV
Q06797	K19(aaLength:232, 9~29)	Translation	Ribosome	rplA	D	exp1_Ac specific	G	G			VEAAKLVDRSKAYDVSEAVAL
Q06797	K210(aaLength:232, 200~220)	Translation	Ribosome	rplA	D	exp1_Ac specific	G	G			KPAAAKGVYVKNVAVTSTMGP
P42919	K31(aaLength:277, 21~41)	Translation	Ribosome	rplB	D	exp1_Ac specific	G	G			FAEITTDKPEKSLLAPLHKKG
P42920	K124(aaLength:209, 114~134)	Translation	Ribosome	rplC	D	exp1_Ac specific	G	G			SKGKGFQGAIKRHGQSRGPMS
P12877	K148(aaLength:179, 138~158)	Translation	Ribosome	rplE	D	exp1_Ac specific	G	G			FPEIDYDKVTKVRGMDIVIVT
P12877	K30(aaLength:179, 20~40)	Translation	Ribosome	rplE	D	exp1_Ac specific	G	G			FNYDSVMQVPKIEKIVINMGV
P42923	K53(aaLength:166, 43~63)	Translation	Ribosome	rplJ	D	exp1_Ac specific	G	G			KQLREANVEFKVYKNTMTRRA
P02394	K95(aaLength:123, 85~105)	Translation	Ribosome	rplL	D	exp1_Ac specific	G	G			EAKELVDNTPKPLKEGIAKEE
P70974	K24(aaLength:145, 14~34)	Translation	Ribosome	rplM	D	exp1_Ac specific	G	G			RKWLVVDAAGKTLGRLSSEVA
P20277	K52(aaLength:120, 42~62)	Translation	Ribosome	rplQ	D	exp1_Ac specific	G	G			SVVEKMITLGKRGDLHARRQA
P0CI78	K29(aaLength:103, 19~39)	Translation	Ribosome	rplX	D	exp1_Ac specific	G	G			KQGTILAAFPKKDRVLVEGVN
P0CI78	K42(aaLength:103, 32~52)	Translation	Ribosome	rplX	D	exp1_Ac specific	G	G			RVLVEGVNMVKKHSKPTQANP
P0CI78	K43(aaLength:103, 33~53)	Translation	Ribosome	rplX	D	exp1_Ac specific	G	G			VLVEGVNMVKKHSKPTQANPQ
O34967	K75(aaLength:82, 65~82)	Translation	Ribosome	rpmE2	D	exp1_Ac specific	G	G			NEKGGRVEQFKKRYNMGKXXX
P20429	K19(aaLength:314, 9~29)	Transcription	RNA polymerase	rpoA	D	exp1_Ac specific	G	G			IETVEISDDAKFGKFVVEPLE
P37870	K891(aaLength:1193, 881~901)	Transcription	RNA polymerase	rpoB	D	exp1_Ac specific	G	G			HGGGGIIHDVKVFNREDGDEL
P37871	K1053(aaLength:1199, 1043~1063)	Transcription	RNA polymerase	rpoC	D	exp1_Ac specific	G	G			VQEYLLHEVQKVYRMQGVEIG
P21464	K45(aaLength:246, 35~55)	Translation	Ribosome	rpsB	D	exp1_Ac specific	G	G			RNGIYIIDLQKTVKKVEEAYN
P21464	K73(aaLength:246, 63~83)	Translation	Ribosome	rpsB	D	exp1_Ac specific	G	G			EGGKILFVGTKKQAQDSVKEE
P21465	K44(aaLength:218, 34~54)	Translation	Ribosome	rpsC	D	exp1_Ac specific	G	G			EDLKIREYISKRLSDASVSKV
P21469	K136(aaLength:156, 126~146)	Translation	Ribosome	rpsG	D	exp1_Ac specific	G	G			DAANNTGAAVKKREDTHKMAE
P21469	K149(aaLength:156, 139~156)	Translation	Ribosome	rpsG	D	exp1_Ac specific	G	G			EDTHKMAEANKAFAHYRWXXX
P12879	K56(aaLength:132, 46~66)	Translation	Ribosome	rpsH	D	exp1_Ac specific	G	G			IRDVEFVEDSKQGIIRVFLKY
P12879	K78(aaLength:132, 68~88)	Translation	Ribosome	rpsH	D	exp1_Ac specific	G	G			QNNERVITGLKRISKPGLRVY
P20282	K35(aaLength:121, 25~45)	Translation	Ribosome	rpsM	U	exp1_Ac specific	G	G			IGRTTAQQVLKEAGVSEDTRV
P20282	K62(aaLength:121, 52~72)	Translation	Ribosome	rpsM	D	exp1_Ac specific	G	G			ELGKIRDIIDKLKVEGDLRRE
P06224	K177(aaLength:371, 167~187)	Others	unknown	sigA	U	exp1_Ac specific	G	G			GNMGLMKAVEKFDYRKGYKFS
P27206	K190(aaLength:3587, 180~200)	Metabolism of terpenoids and polyketides	Nonribosomal peptide structures	srfAA	D	exp1_Ac specific	G	G			VLSEQEYAQSKRFEKDKAFWN
P27206	K201(aaLength:3587, 191~211)	Metabolism of terpenoids and polyketides	Nonribosomal peptide structures	srfAA	D	exp1_Ac specific	G	G			RFEKDKAFWNKQFESVPELVS
P27206	K213(aaLength:3587, 203~223)	Metabolism of terpenoids and polyketides	Nonribosomal peptide structures	srfAA	D	exp1_Ac specific	G	G			FESVPELVSLKRNASAGGSLD
P27206	K321(aaLength:3587, 311~331)	Metabolism of terpenoids and polyketides	Nonribosomal peptide structures	srfAA	D	exp1_Ac specific	G	G			FVKDRMKDLMKTLRHQKYPYN
P27206;Q04747	K2898(aaLength:3587, 2888~2908)	Metabolism of terpenoids and polyketides	Nonribosomal peptide structures	srfAA	D	exp1_Ac specific	G	G			GYLNREDETAKRFVADPFVPG
P27206;Q04747	K3137(aaLength:3587, 3127~3147)	Metabolism of terpenoids and polyketides	Nonribosomal peptide structures	srfAA	D	exp1_Ac specific	G	G			LTPIQRWFFEKNFTNKHHWNQ
Q04747	K2915(aaLength:3583, 2905~2925)	Metabolism of terpenoids and polyketides	Nonribosomal peptide structures	srfAB	D	exp1_Ac specific	G	G			ERMYRTGDLVKWVNGGIEYIG
Q04747	K74(aaLength:3583, 64~84)	Metabolism of terpenoids and polyketides	Nonribosomal peptide structures	srfAB	D	exp1_Ac specific	G	G			RTVFVHQQLQKPRQVVLAERK
Q08787	K188(aaLength:1275, 178~198)	Metabolism of terpenoids and polyketides	Nonribosomal peptide structures	srfAC	D	exp1_Ac specific	G	G			PPVKPYKDYIKWLEKQDKQAS
O32162	K298(aaLength:465, 288~308)	Others	unknown	sufB	D	exp1_Ac specific	G	G			DGNIGSKLTMKYPACILKGEG
O32163	K121(aaLength:147, 111~131)	Others	unknown	sufU	U	exp1_Ac specific	G	G			GDIEALQGVSKFPARIKCATL
P45740	K108(aaLength:590, 98~118)	Metabolism of cofactors and vitamins	Thiamine metabolism	thiC	D	exp1_Ac specific	G	G			RAIKPEDNGYKKAKPNVSYPG
P45740	K534(aaLength:590, 524~544)	Metabolism of cofactors and vitamins	Thiamine metabolism	thiC	D	exp1_Ac specific	G	G			HDETLPAEGAKTAHFCSMCGP
P45740	K79(aaLength:590, 69~89)	Metabolism of cofactors and vitamins	Thiamine metabolism	thiC	D	exp1_Ac specific	G	G			EVTINIQEGLKPLRQKWITER
O34595	K36(aaLength:401, 26~46)	Metabolism of cofactors and vitamins	Thiamine metabolism	thiI	U	exp1_Ac specific	G	G			RLKQNIRLVLKDYPNLKYFSN
P18255	K87(aaLength:643, 77~97)	Translation	Aminoacyl-tRNA biosynthesis	thrS	U	exp1_Ac specific	G	G			SAAHLLAQAIKRIYKDVKFGV
P96583	K95(aaLength:727, 85~105)	Others	unknown	topB	U	exp1_Ac specific	G	G			FNAVKSQLTRKDVNQIVIATD
P27876	K148(aaLength:253, 138~158)	Carbohydrate metabolism	Glycolysis / Gluconeogenesis	tpiA	D	exp1_Ac specific	G	G			KTNDLVADQVKKGLAGLSEEQ
O34522	K137(aaLength:213, 127~147)	Others	unknown	trmB	U	exp1_Ac specific	G	G			KRRLTYSHFLKKYEEVMGKGG
P33166	K178(aaLength:396, 168~188)	Others	unknown	tuf	D	exp1_Ac specific	G	G			DVPVVKGSALKALEGDAEWEA
P33166	K254(aaLength:396, 244~264)	Others	unknown	tuf	D	exp1_Ac specific	G	G			VEIIGLQEENKKTTVTGVEMF
P33166	K306(aaLength:396, 296~316)	Others	unknown	tuf	D	exp1_Ac specific	G	G			AKPGTITPHSKFKAEVYVLSK
O07631	K255(aaLength:612, 245~265)	Others	unknown	typA	D	exp1_Ac specific	G	G			DGTAKSFRVTKIFGFQGLKRV
P22326	K232(aaLength:422, 222~242)	Translation	Aminoacyl-tRNA biosynthesis	tyrS1	D	exp1_Ac specific	G	G			IPLVTKADGTKFGKTEGGAIW
P39149	K148(aaLength:209, 138~158)	Nucleotide metabolism	Pyrimidine metabolism	upp	D	exp1_Ac specific	G	G			GSAVEAIHSLKKRGAKNIRFM
Q05873	K169(aaLength:880, 159~179)	Translation	Aminoacyl-tRNA biosynthesis	valS	D	exp1_Ac specific	G	G			VREVFVKLYEKGLIYRGEYII
Q05873	K328(aaLength:880, 318~338)	Translation	Aminoacyl-tRNA biosynthesis	valS	D	exp1_Ac specific	G	G			DRFECRKKLVKDLQEAGVLFK
Q05873	K609(aaLength:880, 599~619)	Translation	Aminoacyl-tRNA biosynthesis	valS	D	exp1_Ac specific	G	G			DLSGEKSVADKWILTRLNETI
D4G3R4	K1019(aaLength:2334, 1009~1029)	Others	unknown	wapA	D	exp1_Ac specific	G	G			YFNKKGGKLQKVVDGHNNATV
P37557	K83(aaLength:86, 73~86)	Others	unknown	yabO	U	exp1_Ac specific	G	G			ANMYTILKEEKLGEXXXXXXX
P46347	K155(aaLength:157, 145~157)	Others	unknown	ybeY	U	exp1_Ac specific	G	G			QKELLDAYGLKRSXXXXXXXX
P37872	K149(aaLength:201, 139~159)	Others	unknown	ybxB	D	exp1_Ac specific	G	G			GKKVVHAIFEKSAEHLKASGE
P81100	K63(aaLength:199, 53~73)	Others	unknown	yceC	D	exp1_Ac specific	G	G			DASVLMLENGKFTDKKNLIYF
O31475	K319(aaLength:336, 309~329)	Metabolism of other amino acids	Selenocompound metabolism	ycgT	U	exp1_Ac specific	G	G			VNSAKAYLDPKAENMAMYSTH
P94421	K153(aaLength:317, 143~163)	Membrane transport	ABC transporters	yclQ	D	exp1_Ac specific	G	G			VDTAKYMESFKSDAETIGKIF
P96647	K85(aaLength:126, 75~95)	Others	unknown	yddJ	U	exp1_Ac specific	G	G			RELTTFKYYEKFGDKYEKMTD
P96648	K252(aaLength:266, 242~262)	Others	unknown	yddK	U	exp1_Ac specific	G	G			LRMYDLTLEDKKWERIKAKFN
O31570	K128(aaLength:293, 118~138)	Others	unknown	yfhB	D	exp1_Ac specific	G	G			ITLEQASPQFKPFTGDRKKLA
O31571	K182(aaLength:194, 172~192)	Others	unknown	yfhC	D	exp1_Ac specific	G	G			TGYPDEAPEVKKRTPIRDRFT
O34512	K64(aaLength:518, 54~74)	Others	unknown	yfmM	U	exp1_Ac specific	G	G			EPDEGKVEWSKNVRVGYLDQH
P54607	K98(aaLength:220, 88~108)	Others	unknown	yhcW	U	exp1_Ac specific	G	G			PGVEAYLNAAKDLGLKIGLAS
O31636	K91(aaLength:106, 81~101)	Others	unknown	yjcN	U	exp1_Ac specific	G	G			TGQTPHLCYSKKSSDGEYEVS
P80861	K134(aaLength:392, 124~144)	Energy metabolism	Oxidative phosphorylation	yjlD	D	exp1_Ac specific	G	G			MVLKSAADANKVFQHVEDRVR
O34362	K429(aaLength:547, 419~439)	Membrane transport	ABC transporters	ykoD	D	exp1_Ac specific	G	G			HHPFAISQGQKRRLSVATMLM
O31716	K45(aaLength:540, 35~55)	Others	unknown	ykpA	U	exp1_Ac specific	G	G			ANGAGKSTFLKVLSGEIEPQT
O34948	K268(aaLength:288, 258~278)	Others	unknown	ykwC	D	exp1_Ac specific	G	G			GLSLAKSLYDKLAAQGEENSG
O34774	K261(aaLength:280, 251~271)	Others	unknown	yobJ	U	exp1_Ac specific	G	G			GKWTNKNVWGKIGNWNVERRA
O31989	K56(aaLength:105, 46~66)	Others	unknown	yolF	U	exp1_Ac specific	G	G			NQIVSIKESDKYGVADNIDYK
O31864	K10(aaLength:74, 1~20)	Others	unknown	yozE	U	exp1_Ac specific	G	G			XMKSFYHYLLKYRHPKPKDSI
P54456	K166(aaLength:186, 156~176)	Others	unknown	yqeK	D	exp1_Ac specific	G	G			SIKNTMVFLMKKNQPVFPDTF
P54441	K166(aaLength:185, 156~176)	Others	unknown	yrkN	U	exp1_Ac specific	G	G			HMHRNGREDDKPLLNDDDFFR
O05239	K160(aaLength:387, 150~170)	Carbohydrate metabolism	Butanoate metabolism	yugJ	D	exp1_Ac specific	G	G			SVITNWETKEKYGWGSPLVFP
O06977	K212(aaLength:254, 202~222)	Others	unknown	yvcN	U	exp1_Ac specific	G	G			SPFNKSLLASKLTPSGRMVMS
P39157	K113(aaLength:180, 103~123)	Others	unknown	ywlG	U	exp1_Ac specific	G	G			AGGAMASYAFKQMKSPVLVET
P96721	K13(aaLength:86, 3~23)	Others	unknown	ywqI	U	exp1_Ac specific	G	G			EIKLKYDTVIKTLDSVKDALA
P54941	K57(aaLength:321, 47~67)	Membrane transport	ABC transporters	yxeB	U	exp1_Ac specific	G	G			KGNVNIPAHPKRIVTDFYAGE
P54947	K158(aaLength:270, 148~168)	Others	unknown	yxeH	U	exp1_Ac specific	G	G			ILIPKVMFIDKPENLSRVITS
P42295	K43(aaLength:89, 33~53)	Others	unknown	yxiC	U	exp1_Ac specific	G	G			LSGRNHLNVVKSIEQLNKDIK
P94356	K44(aaLength:180, 34~54)	Others	unknown	yxkC	D	exp1_Ac specific	G	G			TSSSSKAETEKTYNIGDTVKT
P37494	K128(aaLength:218, 118~138)	Others	unknown	yybJ	U	exp1_Ac specific	G	G			LENFNSVKVSKFSLGMKQRLN
P54547	K163(aaLength:489, 153~173)	Carbohydrate metabolism	Pentose phosphate pathway	zwf	U	exp1_Ac specific	G	G			HDLPSAQALNKEIREAFTEDQ
P54547	K278(aaLength:489, 268~288)	Carbohydrate metabolism	Pentose phosphate pathway	zwf	D	exp1_Ac specific	G	G			KVLRALRPIAKDEVDEYFVRG
P37877	K269(aaLength:395, 259~279)	Carbohydrate metabolism	Pyruvate metabolism	ackA	D	exp1_Ac specific	4.247	0.610023			ADEVLNTLNKKSGLLGISGFS
P39815	K47(aaLength:435, 37~57)	Others	unknown	trmFO	D	exp1_Ac specific	4.09	1.57776			VKQTPAHHTDKFAELVCSNSL
P39773	K3(aaLength:511, 1~13)	Amino acid metabolism	Glycine, serine and threonine metabolism	gpmI	D	exp1_Ac specific	3.821	1.03405			XXXXXXXXMSKKPAALIILDG
P20282	K78(aaLength:121, 68~88)	Translation	Ribosome	rpsM	D	exp1_Ac specific	3.456	0.806143			DLRREVSLNIKRLIEIGSYRG
P42919	K39(aaLength:277, 29~49)	Translation	Ribosome	rplB	D	exp1_Ac specific	3.082	1.66994			PEKSLLAPLHKKGGRNNQGKL
O34633	K121(aaLength:140, 111~131)	Others	unknown	yjlC	U	exp1_Ac specific	3.077	1.04347			LRMLKDPQAQKLFRFANSYLE
P25994	K364(aaLength:1071, 354~374)	Nucleotide metabolism	Pyrimidine metabolism	pyrAB	D	exp1_Ac specific	2.972	0.624165			VSKIPRWPFDKFESANRKLGT
O31742	K96(aaLength:115, 86~106)	Others	unknown	rplS	D	exp1_Ac specific	2.896	0.869019			VVRYGKVRRAKLYYLRELRGK
P21880	K87(aaLength:470, 77~97)	Carbohydrate metabolism	Pyruvate metabolism	pdhD	D	exp1_Ac specific	2.881	0.795593			TAENVTVDFTKVQEWKASVVN
P80860	K238(aaLength:450, 228~248)	Carbohydrate metabolism	Glycolysis / Gluconeogenesis	pgi	D	exp1_Ac specific	2.835	2.06654			DMMKGALDASKDFATSELEDN
P70998	K254(aaLength:276, 244~264)	Amino acid metabolism	Arginine and proline metabolism	speE	U	exp1_Ac specific	2.678	0.830369			EDSRFFDIETKYYTKDIHKAA
P81102	K159(aaLength:202, 149~169)	Others	unknown	yodC	D	exp1_Ac specific	2.545	1.20906			YDTCAIGGFNKEQFQKQFDIS
Q08352	K7(aaLength:378, 1~17)	Amino acid metabolism	Alanine, aspartate and glutamate metabolism	ald	D	exp1_Ac specific	2.433	0.869322			XXXXMIIGVPKEIKNNENRVA
P12047	K342(aaLength:431, 332~352)	Nucleotide metabolism	Purine metabolism	purB	D	exp1_Ac specific	2.41	0.536063			KNLTVFPENMKRNMDRTLGLI
P53001	K79(aaLength:393, 69~89)	Amino acid metabolism	Alanine, aspartate and glutamate metabolism	aspB	D	exp1_Ac specific	2.289	0.962918			LAELKNSIAEKFKRDQNIEYK
P96612	K27(aaLength:354, 17~37)	Metabolism of other amino acids	D-Alanine metabolism	ddl	D	exp1_Ac specific	2.276	1.95593			LAVIKALNTEKFDIHPIYITE
P25052	K63(aaLength:236, 53~73)	Metabolism of cofactors and vitamins	Thiamine metabolism	tenA	U	exp1_Ac specific	2.193	1.8019			KVQSFGAAYAKDLYTTGRMAS
O34981	K27(aaLength:236, 17~37)	Amino acid metabolism	Lysine biosynthesis	dapH	U	exp1_Ac specific	1.892	0.832671			TKSTPVKVYVKGELEGINFGE
P70974	K42(aaLength:145, 32~52)	Translation	Ribosome	rplM	D	exp1_Ac specific	1.882	0.878966			EVAAILRGKHKPTYTPHVDTG
O34526	K768(aaLength:878, 758~778)	Translation	Aminoacyl-tRNA biosynthesis	alaS	U	exp1_Ac specific	1.856	0.970785			VEAGAILSKVKEVDGVNVLAA
O34443	K45(aaLength:170, 35~55)	Nucleotide metabolism	Purine metabolism	apt	D	exp1_Ac specific	1.826	0.80723			YATDQIVEYAKEKQIDLVVGP
P37557	K8(aaLength:86, 1~18)	Others	unknown	yabO	D	exp1_Ac specific	1.825	ND			XXXMRLDKFLKVSRLIKRRTL
P17731	K223(aaLength:360, 213~233)	Amino acid metabolism	Histidine metabolism	hisC	D	exp1_Ac specific	1.773	0.629391			SNLMILRTFSKAYGLAALRVG
P27206	K3547(aaLength:3587, 3537~3557)	Metabolism of terpenoids and polyketides	Nonribosomal peptide structures	srfAA	D	exp1_Ac specific	1.768	1.05606			KTVQTFSDSFKAHLLRIIEHC
P42920	K189(aaLength:209, 179~199)	Translation	Ribosome	rplC	D	exp1_Ac specific	1.73	0.861492			VDAERNLLLIKGNVPGAKKSL
P42919	K170(aaLength:277, 160~180)	Translation	Ribosome	rplB	D	exp1_Ac specific	1.711	0.927081			TSAQVLGKEGKYVLVRLNSGE
Q06797	K32(aaLength:232, 22~42)	Translation	Ribosome	rplA	D	exp1_Ac specific	1.684	0.967995			DVSEAVALVKKTNTAKFDATV
P05648	K370(aaLength:446, 360~380)	Signal transduction	Two-component system	dnaA	U	exp1_Ac specific	1.675	1.32912			QRVVGQQFNIKLEDFKAKKRT
P12879	K90(aaLength:132, 80~100)	Translation	Ribosome	rpsH	D	exp1_Ac specific	1.588	0.928227			ISKPGLRVYAKSNEVPRVLNG
P80700	K278(aaLength:293, 268~288)	Others	unknown	tsf	D	exp1_Ac specific	1.586	1.22208			VRYEVGEGIEKRQENFAEEVM
P39148	K181(aaLength:415, 171~191)	Amino acid metabolism	Glycine, serine and threonine metabolism	glyA	D	exp1_Ac specific	1.569	0.644447			ASAYPRTIDFKKFREIADEVG
P12875	K59(aaLength:122, 49~69)	Translation	Ribosome	rplN	U	exp1_Ac specific	1.559	0.876871			GGVVKKGEVVKAVIVRTKSGA
P80885	K347(aaLength:585, 337~357)	Carbohydrate metabolism	Glycolysis / Gluconeogenesis	pyk	D	exp1_Ac specific	1.557	1.08226			EALNYKEILSKRRDQVGMTIT
O31716	K99(aaLength:540, 89~109)	Others	unknown	ykpA	D	exp1_Ac specific	1.537	1.04439			HKRLYEVMQEKDAIYMKPDFS
P27206	K1424(aaLength:3587, 1414~1434)	Metabolism of terpenoids and polyketides	Nonribosomal peptide structures	srfAA	D	exp1_Ac specific	1.532	0.915093			SVQETNFKIAKFDLTVQARET
P21469	K45(aaLength:156, 35~55)	Translation	Ribosome	rpsG	D	exp1_Ac specific	1.511	0.841723			KKGKSQTILYKSFDIIKERTG
P12879	K65(aaLength:132, 55~75)	Translation	Ribosome	rpsH	D	exp1_Ac specific	1.51	0.882634			SKQGIIRVFLKYGQNNERVIT
Q06797	K151(aaLength:232, 141~161)	Translation	Ribosome	rplA	D	exp1_Ac specific	1.509	0.867402			KTGTVTFEVEKAIGEIKAGKV
P50849	K79(aaLength:705, 69~89)	Folding, sorting and degradation	RNA degradation	pnp	D	exp1_Ac specific	1.483	1.40579			AVGKIPGGFIKREGRPSEKAV
Q04795	K7(aaLength:404, 1~17)	Amino acid metabolism	Cysteine and methionine metabolism	dapG	U	exp1_Ac specific	1.473	0.967341			XXXXMKIIVQKFGGTSVKDDK
O32162	K305(aaLength:465, 295~315)	Others	unknown	sufB	D	exp1_Ac specific	1.444	0.999686			LTMKYPACILKGEGARGMTLS
Q08788	K6(aaLength:242, 1~16)	Others	unknown	srfAD	U	exp1_Ac specific	1.426	0.985834			XXXXXMSQLFKSFDASEKTQL
O35022	K8(aaLength:208, 1~18)	Others	unknown	azoR1	U	exp1_Ac specific	1.42	0.699592			XXXMSTVLFVKSSDRTAEEGV
P42924	K25(aaLength:95, 15~35)	Translation	Ribosome	rplW	D	exp1_Ac specific	1.418	0.732202			ERSADLMTEKKYTFEVDVRAN
P80862	K179(aaLength:359, 169~189)	Amino acid metabolism	Glycine, serine and threonine metabolism	serC	D	exp1_Ac specific	1.416	0.860566			ADMSSDILSRKIDVSKFDVIY
O32162	K12(aaLength:465, 2~22)	Others	unknown	sufB	D	exp1_Ac specific	1.412	0.977532			AKKMPDIGEYKYGFHDKDVSI
P02394	K103(aaLength:123, 93~113)	Translation	Ribosome	rplL	D	exp1_Ac specific	1.396	0.817312			TPKPLKEGIAKEEAEELKAKL
P27206	K1219(aaLength:3587, 1209~1229)	Metabolism of terpenoids and polyketides	Nonribosomal peptide structures	srfAA	D	exp1_Ac specific	1.388	0.829079			EQLPDLRLQYKDYAVWQSRQA
Q06752	K145(aaLength:466, 135~155)	Translation	Aminoacyl-tRNA biosynthesis	cysS	D	exp1_Ac specific	1.376	1.11009			AYESEGDVYFKTRAFEGYGKL
Q04797	K195(aaLength:346, 185~205)	Amino acid metabolism	Cysteine and methionine metabolism	asd	D	exp1_Ac specific	1.371	0.872018			PEIMPVKGDKKHYQIAFNAIP
Q05852	K186(aaLength:292, 176~196)	Carbohydrate metabolism	Amino sugar and nucleotide sugar metabolism	gtaB	D	exp1_Ac specific	1.351	0.832149			LTSEGRRYQVKNFVEKPPKGT
P21464	K58(aaLength:246, 48~68)	Translation	Ribosome	rpsB	D	exp1_Ac specific	1.34	0.918547			KKVEEAYNFTKNLAAEGGKIL
Q45477	K831(aaLength:921, 821~841)	Translation	Aminoacyl-tRNA biosynthesis	ileS	D	exp1_Ac specific	1.294	0.886178			IIGKSLEANLKLYPNKENKEL
P94462	K26(aaLength:160, 16~36)	Others	unknown	defA	U	exp1_Ac specific	1.291	ND			TPAETVTVFDKKLKKLLDDMY
P27206	K20(aaLength:3587, 10~30)	Metabolism of terpenoids and polyketides	Nonribosomal peptide structures	srfAA	D	exp1_Ac specific	1.286	0.768152			DAQKRIWYTEKFYPHTSISNL
P17921	K321(aaLength:344, 311~331)	Translation	Aminoacyl-tRNA biosynthesis	pheS	D	exp1_Ac specific	1.284	0.844554			GMGVERIAMLKYGIDDIRHFY
P15874	K79(aaLength:187, 69~89)	Others	unknown	grpE	D	exp1_Ac specific	1.267	1.03126			RSRLEMEASQKYRSQNIVTDL
O32038	K339(aaLength:592, 329~349)	Translation	Aminoacyl-tRNA biosynthesis	aspS	D	exp1_Ac specific	1.24	0.769056			VKGGAGDYSRKDIDALGAFAA
P80698	K33(aaLength:424, 23~43)	Others	unknown	tig	D	exp1_Ac specific	1.235	0.801491			TFKTALDDAFKKVVKQVSIPG
O05268	K63(aaLength:332, 53~73)	Metabolism of other amino acids	Selenocompound metabolism	yumC	D	exp1_Ac specific	1.23	0.89476			KYIYDVAGFPKIRAQELINNL
P37464	K21(aaLength:425, 11~31)	Translation	Aminoacyl-tRNA biosynthesis	serS	D	exp1_Ac specific	1.226	0.959535			FQEIKAKLVHKGEDLTDFDKF
Q03522	K399(aaLength:451, 389~409)	Metabolism of other amino acids	D-Glutamine and D-glutamate metabolism	murD	U	exp1_Ac specific	1.215	0.755971			LGNELGIQHVKRVDNVEQAVS
P55872	K109(aaLength:173, 99~119)	Others	unknown	infC	D	exp1_Ac specific	1.21	1.22971			DFNTKLRNAIKFLEKGDKVKA
P16304	K69(aaLength:217, 59~79)	Nucleotide metabolism	Purine metabolism	adk	U	exp1_Ac specific	1.199	0.973693			VPDEVTIGIVKERLGKDDCER
O32038	K28(aaLength:592, 18~38)	Translation	Aminoacyl-tRNA biosynthesis	aspS	D	exp1_Ac specific	1.192	0.739286			ESVTLKGWVQKRRDLGGLIFI
O31760	K543(aaLength:555, 533~553)	Folding, sorting and degradation	RNA degradation	rnjB	D	exp1_Ac specific	1.187	0.890221			ALNQFLYEKTKRKPMIIPIIM
O05268	K264(aaLength:332, 254~274)	Metabolism of other amino acids	Selenocompound metabolism	yumC	D	exp1_Ac specific	1.183	0.86057			PIKNWGLDIEKNSIVVKSTME
O31755	K515(aaLength:564, 505~525)	Translation	Aminoacyl-tRNA biosynthesis	proS	U	exp1_Ac specific	1.175	0.896514			YDDRAERAGVKFADSDLIGLP
P08874	K48(aaLength:96, 38~58)	Others	unknown	abrB	U	exp1_Ac specific	1.164	0.977863			IYVDDEKIILKKYKPNMTCQV
P96703	K42(aaLength:157, 32~52)	Others	unknown	ydgE	D	exp1_Ac specific	1.149	ND			GTWTEKEAFEKSEQAYENMIP
P05645	K147(aaLength:365, 137~157)	Amino acid metabolism	Valine, leucine and isoleucine biosynthesis	leuB	D	exp1_Ac specific	1.141	1.44138			TGGLYFGQPSKRYVNTEGEQE
P04969	K15(aaLength:131, 5~25)	Translation	Ribosome	rpsK	D	exp1_Ac specific	1.138	1.09161			RKSNTRKRRVKKNIESGIAHI
O34693	K92(aaLength:572, 82~102)	Others	unknown	yloA	U	exp1_Ac specific	1.129	ND			RKHIEGGFIEKIEQAGLDRIM
P54512	K56(aaLength:142, 46~66)	Others	unknown	mntR	U	exp1_Ac specific	1.122	ND			LDKDEYLIYEKYRGLVLTSKG
P96612	K281(aaLength:354, 271~291)	Metabolism of other amino acids	D-Alanine metabolism	ddl	D	exp1_Ac specific	1.109	0.953042			TISDMAIKAFKAIDGSGLVRA
P28015	K50(aaLength:97, 40~60)	Others	unknown	spoVG	U	exp1_Ac specific	1.107	1.02142			NNGLFVAMPSKRTPDGEFRDI
O34340	K65(aaLength:413, 55~75)	Lipid metabolism	Fatty acid biosynthesis	fabF	D	exp1_Ac specific	1.077	1.05188			KDFNVEDYMDKKEARKMDRFT
P18255	K227(aaLength:643, 217~237)	Translation	Aminoacyl-tRNA biosynthesis	thrS	D	exp1_Ac specific	1.075	0.665799			LQRVYGTAFFKKADLEEHLRM
P46906	K240(aaLength:556, 230~250)	Translation	Aminoacyl-tRNA biosynthesis	argS	D	exp1_Ac specific	1.071	0.943959			RLAFFREYGLKYELEKLRKDL
P17820	K274(aaLength:611, 264~284)	Folding, sorting and degradation	RNA degradation	dnaK	D	exp1_Ac specific	1.063	0.98242			LHLELTLTRAKFEELSSHLVE
P94356	K178(aaLength:180, 168~180)	Others	unknown	yxkC	D	exp1_Ac specific	1.053	0.857741			KLKFSNDVIVKIKXXXXXXXX
Q08787	K878(aaLength:1275, 868~888)	Metabolism of terpenoids and polyketides	Nonribosomal peptide structures	srfAC	D	exp1_Ac specific	1.021	0.887957			GHRIELEEIEKQLQEYPGVKD
P80240	K55(aaLength:157, 45~65)	Others	unknown	greA	D	exp1_Ac specific	1.014	1.33453			LSENSEYDSAKEEQAFVEGRV
P50620	K228(aaLength:700, 218~238)	Nucleotide metabolism	Purine metabolism	nrdE	D	exp1_Ac specific	1.005	0.67042			NATKGVVGVMKLLDNAFRYAD
P37527	K249(aaLength:294, 239~259)	Others	unknown	pdxS	D	exp1_Ac specific	0.999	0.807774			FKSDNPAKFAKAIVEATTHFT
P39779	K257(aaLength:259, 247~259)	Others	unknown	codY	D	exp1_Ac specific	0.997	1.04441			NKFLIELENLKSHXXXXXXXX
P50840	K163(aaLength:385, 153~173)	Others	unknown	ypsC	U	exp1_Ac specific	0.988	ND			TLDSSGTGLHKRGYRVDQGGA
P54538	K217(aaLength:322, 207~227)	Others	unknown	yqjA	U	exp1_Ac specific	0.982	ND			RYENLHYHYFKMREKQFEIIE
P71021	K15(aaLength:164, 5~25)	Others	unknown	divIVA	D	exp1_Ac specific	0.977	0.872014			PNDIHNKTFTKSFRGYDEDEV
O31986	K113(aaLength:422, 103~123)	Others	unknown	sunS	U	exp1_Ac specific	0.974	0.566227			PDVEIKYEKWKNDFSYARNKI
P17820	K548(aaLength:611, 538~558)	Folding, sorting and degradation	RNA degradation	dnaK	D	exp1_Ac specific	0.952	0.879835			AKDALKAAIEKNEFEEIKAKK
P08164	K132(aaLength:272, 122~142)	Metabolism of cofactors and vitamins	Nicotinate and nicotinamide metabolism	nadE	D	exp1_Ac specific	0.952	0.816294			ETGDQLTDFNKGNVKARTRMI
P46208	K253(aaLength:626, 243~263)	Others	unknown	htpG	D	exp1_Ac specific	0.932	0.899873			KSELTDEDYEKFYAEKHYGFD
O34824	K3(aaLength:448, 1~13)	Carbohydrate metabolism	Amino sugar and nucleotide sugar metabolism	glmM	U	exp1_Ac specific	0.929	0.807867			XXXXXXXXMGKYFGTDGVRGV
O34484	K132(aaLength:249, 122~142)	Others	unknown	mapB	D	exp1_Ac specific	0.929	0.776864			LCQCAENAFQKGLQQAKAGKR
P37465	K436(aaLength:664, 426~446)	Translation	Aminoacyl-tRNA biosynthesis	metG	D	exp1_Ac specific	0.917	0.665354			TLWQLISRTNKYIDETAPWVL
P08164	K195(aaLength:272, 185~205)	Metabolism of cofactors and vitamins	Nicotinate and nicotinamide metabolism	nadE	D	exp1_Ac specific	0.876	0.751128			LTKRQGRTLLKELGAPERLYL
Q03222	K395(aaLength:427, 385~405)	Folding, sorting and degradation	RNA degradation	rho	U	exp1_Ac specific	0.872	0.902635			TMSDSPDFAEKFMRKMKKTKT
P39586	K88(aaLength:126, 78~98)	Carbohydrate metabolism	Pyruvate metabolism	ywbC	D	exp1_Ac specific	0.867	0.607319			LTDDIAAEYTKAEKMNAKFID
P96672	K242(aaLength:290, 232~252)	Others	unknown	ydeO	U	exp1_Ac specific	0.864	ND			KEAYGGFSHEKFKEITCVINR
P80244	K196(aaLength:197, 186~197)	Others	unknown	clpP	D	exp1_Ac specific	0.859	1.19232			IDKILTHTEDKKXXXXXXXXX
P28599	K33(aaLength:94, 23~43)	Others	unknown	groS	D	exp1_Ac specific	0.851	0.89042			GIVLPDSAKEKPQEGKIVAAG
P94558	K105(aaLength:198, 95~115)	Nucleotide metabolism	Purine metabolism	ysnA	D	exp1_Ac specific	0.848	1.09657			EQKDDQANIEKVLSELKGIEK
P37870	K709(aaLength:1193, 699~719)	Transcription	RNA polymerase	rpoB	D	exp1_Ac specific	0.846	0.928134			DGQKVKGNLDKYSLLKFVRSN
P80864	K101(aaLength:167, 91~111)	Others	unknown	tpx	D	exp1_Ac specific	0.839	1.04857			ARWCGANGIDKVETLSDHRDM
P08164	K259(aaLength:272, 249~269)	Metabolism of cofactors and vitamins	Nicotinate and nicotinamide metabolism	nadE	D	exp1_Ac specific	0.837	0.717687			LEKRYSMTEHKRQVPASMFDD
P08821	K18(aaLength:92, 8~28)	Others	unknown	hupA	D	exp1_Ac specific	0.826	0.869125			NAVAEASELSKKDATKAVDSV
P81100	K77(aaLength:199, 67~87)	Others	unknown	yceC	D	exp1_Ac specific	0.825	0.884327			KKNLIYFGNLKSRCGGVQHTG
P46208	K431(aaLength:626, 421~441)	Others	unknown	htpG	D	exp1_Ac specific	0.823	0.794631			EYVSRMPEEQKFIYYATGDSY
P46353	K209(aaLength:394, 199~219)	Carbohydrate metabolism	Pentose phosphate pathway	drm	D	exp1_Ac specific	0.8	0.926335			RPFVGEPGQFKRTPNRHDYAL
P37871	K1179(aaLength:1199, 1169~1189)	Transcription	RNA polymerase	rpoC	D	exp1_Ac specific	0.799	0.998146			KLVPAGTGMMKYRKVKPVSNV
P70948	K101(aaLength:255, 91~111)	Others	unknown	yitV	U	exp1_Ac specific	0.79	ND			EIGVLKNHFEKEGLIDGGRIG
O34782	K127(aaLength:263, 117~137)	Others	unknown	yvrD	U	exp1_Ac specific	0.784	0.975821			AVRTSRHFLPKMLAKNSGRIL
P37870	K263(aaLength:1193, 253~273)	Transcription	RNA polymerase	rpoB	D	exp1_Ac specific	0.778	0.853532			SLLDSRFFDPKRYDLANVGRY
P46920	K17(aaLength:418, 7~27)	Membrane transport	ABC transporters	opuAA	U	exp1_Ac specific	0.777	1.08351			PIKIKVEKVSKIFGKQTKKAV
O34334	K33(aaLength:154, 23~43)	Others	unknown	yjoA	U	exp1_Ac specific	0.774	0.856277			EKISKDHYSYKPAETSMSAEE
P28598	K42(aaLength:544, 32~52)	Folding, sorting and degradation	RNA degradation	groL	D	exp1_Ac specific	0.773	0.930162			PKGRNVVLEKKFGSPLITNDG
O35033	K177(aaLength:406, 167~187)	Metabolism of cofactors and vitamins	Pantothenate and CoA biosynthesis	coaBC	U	exp1_Ac specific	0.765	ND			EPENIVKLAEKHFAEETSAPL
Q06799	K5(aaLength:59, 1~15)	Folding, sorting and degradation	Protein export	secE	U	exp1_Ac specific	0.753	ND			XXXXXXMRIMKFFKDVGKEMK
P80244	K188(aaLength:197, 178~197)	Others	unknown	clpP	D	exp1_Ac specific	0.751	1.04241			EEALEYGLIDKILTHTEDKKX
P37871	K29(aaLength:1199, 19~39)	Transcription	RNA polymerase	rpoC	D	exp1_Ac specific	0.747	0.933186			KIRSWSFGEVKKPETINYRTL
P38494	K159(aaLength:382, 149~169)	Translation	Ribosome	ypfD	D	exp1_Ac specific	0.732	0.865895			SLLVVELDRDKNRVILSHRAV
P94544	K458(aaLength:570, 448~468)	Others	unknown	polX	U	exp1_Ac specific	0.731	1.2031			MKRLETALTNKHVDIIAHPTG
P32726	K104(aaLength:156, 94~114)	Others	unknown	rimP	U	exp1_Ac specific	0.722	1.02526			EKSLGKNVYIKTYEPIDGVKV
O34667	K138(aaLength:157, 128~148)	Amino acid metabolism	Cysteine and methionine metabolism	luxS	D	exp1_Ac specific	0.714	0.883068			QAKLHDLEGAKRLMRFWLSQD
P40830	K354(aaLength:420, 344~364)	Others	unknown	pksG	U	exp1_Ac specific	0.688	ND			QERQRTFGIEKHLDRRYQLSM
O06746	K136(aaLength:163, 126~146)	Others	unknown	yitK	D	exp1_Ac specific	0.679	0.829318			VQDDQVRVTGKNKDDLQQIIS
P37809	K150(aaLength:473, 140~160)	Energy metabolism	Oxidative phosphorylation	atpD	D	exp1_Ac specific	0.677	0.958313			KVVDLLAPYIKGGKIGLFGGA
P26901	K462(aaLength:483, 452~472)	Amino acid metabolism	Tryptophan metabolism	katA	D	exp1_Ac specific	0.668	1.14533			IKLRQIEHFYKADPEYGKRVA
P71088	K63(aaLength:258, 53~73)	Others	unknown	spo0M	U	exp1_Ac specific	0.658	1.23775			LQLSTRYVIVKDDEEHRKYAT
P27206;Q04747	K3142(aaLength:3587, 3132~3152)	Metabolism of terpenoids and polyketides	Nonribosomal peptide structures	srfAA	D	exp1_Ac specific	0.65	0.388257			RWFFEKNFTNKHHWNQSVMLH
O35014	K277(aaLength:407, 267~287)	Others	unknown	ykuI	U	exp1_Ac specific	0.625	0.828142			TVYEHSEQFYKRVHQAVTSLR
Q04747	K2266(aaLength:3583, 2256~2276)	Metabolism of terpenoids and polyketides	Nonribosomal peptide structures	srfAB	D	exp1_Ac specific	0.621	1.22155			FAVWQNEAEQKERMKEHEAYW
O07513	K140(aaLength:145, 130~145)	Others	unknown	hit	D	exp1_Ac specific	0.597	0.912266			DLQNISSSIAKRLASSXXXXX
O34475	K127(aaLength:221, 117~137)	Others	unknown	yfkO	U	exp1_Ac specific	0.587	ND			GYLSKTEEFQKNDLHLLESDR
O34596	K5(aaLength:152, 1~15)	Others	unknown	yobK	U	exp1_Ac specific	0.582	ND			XXXXXXMIYSKVENFINENKQ
Q04747	K476(aaLength:3583, 466~486)	Metabolism of terpenoids and polyketides	Nonribosomal peptide structures	srfAB	D	exp1_Ac specific	0.569	1.11926			AVHQVFEEQAKRTPASTAVVY
P08065	K496(aaLength:586, 486~506)	Carbohydrate metabolism	Citrate cycle (TCA cycle)	sdhA	D	exp1_Ac specific	0.566	3.83364			FKKININDTTKWSNQGAMFTR
P54616	K18(aaLength:258, 8~28)	Lipid metabolism	Fatty acid biosynthesis	fabI	D	exp1_Ac specific	0.564	0.679125			RNIVVMGVANKRSIAWGIARS
P94565	K443(aaLength:518, 433~453)	Amino acid metabolism	Valine, leucine and isoleucine biosynthesis	leuA	U	exp1_Ac specific	0.56	0.982879			IYNTLERCIDKDVELLDYRIQ
P19582	K41(aaLength:433, 31~51)	Amino acid metabolism	Cysteine and methionine metabolism	hom	D	exp1_Ac specific	0.553	0.970489			HQVGCPVTIKKVLVKDLEKKR
O31997	K143(aaLength:165, 133~153)	Others	unknown	yokJ	U	exp1_Ac specific	0.55	ND			LIQRLLENKGKHWYWLRDDYV
O31774	K191(aaLength:520, 181~201)	Others	unknown	rny	D	exp1_Ac specific	0.548	0.84722			RAKEEADKKAKNILSLALQRC
P37808	K495(aaLength:502, 485~502)	Energy metabolism	Oxidative phosphorylation	atpA	D	exp1_Ac specific	0.536	0.76328			EDFKAAIEGFKRTFAPSNXXX
O31766	K165(aaLength:428, 155~175)	Others	unknown	ymfH	D	exp1_Ac specific	0.536	1.40506			LYFGVIENMYKEHPVRIDIAG
P24327	K147(aaLength:292, 137~157)	Others	unknown	prsA	D	exp1_Ac specific	0.517	0.902197			IRASHILVADKKTAEEVEKKL
P39778	K47(aaLength:467, 37~57)	Others	unknown	clpY	D	exp1_Ac specific	0.51	0.942352			YRRSLLDEKLKDEVVPKNILM
Q04747	K740(aaLength:3583, 730~750)	Metabolism of terpenoids and polyketides	Nonribosomal peptide structures	srfAB	D	exp1_Ac specific	0.51	1.0032			ALVPHIVSKVKQASPSLSLWN
P54507	K216(aaLength:261, 206~226)	Others	unknown	tasA	D	exp1_Ac specific	0.51	0.878454			KDEKGLMVQNKYQGNSIKLQF
Q04747	K3188(aaLength:3583, 3178~3198)	Metabolism of terpenoids and polyketides	Nonribosomal peptide structures	srfAB	D	exp1_Ac specific	0.508	0.99927			EENGDIVQVYKPIGESKVSFE
P68575	K91(aaLength:104, 81~101)	Others	unknown	yorD	U	exp1_Ac specific	0.504	0.758304			TLEERVADLEKQVAYLTSKVE
P12425	K49(aaLength:444, 39~59)	Amino acid metabolism	Alanine, aspartate and glutamate metabolism	glnA	D	exp1_Ac specific	0.503	1.00717			VSQLGKALDNKVMFDGSSIEG
Q04747	K2242(aaLength:3583, 2232~2252)	Metabolism of terpenoids and polyketides	Nonribosomal peptide structures	srfAB	D	exp1_Ac specific	0.502	0.987467			IFVKELALLYKGEQLPEPTLH
P19582	K378(aaLength:433, 368~388)	Amino acid metabolism	Cysteine and methionine metabolism	hom	D	exp1_Ac specific	0.498	0.873967			VFSERGVSFEKILQLPIKGHD
P24136	K123(aaLength:358, 113~133)	Drug resistance	beta-Lactam resistance	oppD	D	exp1_Ac specific	0.494	0.978428			VGKQITEVLFKHEKISKEAAK
O31570	K2(aaLength:293, 1~12)	Others	unknown	yfhB	D	exp1_Ac specific	0.488	0.713659			XXXXXXXXXMKEAEVLKYEAF
O34628	K162(aaLength:365, 152~172)	Others	unknown	yvlB	D	exp1_Ac specific	0.463	1.10932			QHIECEIKGNKFFIRTEKKTM
Q04747	K1595(aaLength:3583, 1585~1605)	Metabolism of terpenoids and polyketides	Nonribosomal peptide structures	srfAB	D	exp1_Ac specific	0.457	0.898949			IRYSLEDSGAKFAVVNERNMT
O34525	K91(aaLength:335, 81~101)	Others	unknown	sppA	U	exp1_Ac specific	0.453	0.955839			ADGYNHRTFLKNLERAKDDKT
Q04747	K1138(aaLength:3583, 1128~1148)	Metabolism of terpenoids and polyketides	Nonribosomal peptide structures	srfAB	D	exp1_Ac specific	0.45	0.88518			KNISFQLEAAKGREEDAEEII
P94498	K162(aaLength:233, 152~172)	Energy metabolism	Sulfur metabolism	cysH	U	exp1_Ac specific	0.44	ND			ANTNFLNKDEKFKSVKVCPLI
Q04747	K3538(aaLength:3583, 3528~3548)	Metabolism of terpenoids and polyketides	Nonribosomal peptide structures	srfAB	D	exp1_Ac specific	0.431	0.847806			ATVEEQMERFKENLLMLIRHC
Q04747	K3381(aaLength:3583, 3371~3391)	Metabolism of terpenoids and polyketides	Nonribosomal peptide structures	srfAB	D	exp1_Ac specific	0.415	0.816333			ALGLTMKEWTKGAKIGINLEG
Q04747	K629(aaLength:3583, 619~639)	Metabolism of terpenoids and polyketides	Nonribosomal peptide structures	srfAB	D	exp1_Ac specific	0.414	0.814366			GKPKGVMIEHKSILRLVKNAG
Q03224	K231(aaLength:321, 221~241)	Carbohydrate metabolism	Fructose and mannose metabolism	glpX	U	exp1_Ac specific	0.408	0.849822			LKALGGEIIGKLLPQSEEEIT
P39126	K178(aaLength:423, 168~188)	Carbohydrate metabolism	Citrate cycle (TCA cycle)	icd	D	exp1_Ac specific	0.387	0.923862			SFLQNELNVNKIRFPETSGIG
O32117	K323(aaLength:355, 313~333)	Energy metabolism	Oxidative phosphorylation	yutJ	U	exp1_Ac specific	0.382	1.04977			LKGVLGSLGKKAGFGLVADRP
P07343	K51(aaLength:462, 41~61)	Carbohydrate metabolism	Citrate cycle (TCA cycle)	fumC	D	exp1_Ac specific	0.38	0.906223			MRVVKAFAILKRSTALANKRL
O32075	K47(aaLength:173, 37~57)	Others	unknown	yuaI	U	exp1_Ac specific	0.373	1.02183			NSLNYKEFEDKWKSRSLKGVF
P39126	K242(aaLength:423, 232~252)	Carbohydrate metabolism	Citrate cycle (TCA cycle)	icd	D	exp1_Ac specific	0.356	0.849857			FKNWGYELAEKEYGDKVFTWA
P52035	K128(aaLength:160, 118~138)	Lipid metabolism	Arachidonic acid metabolism	bsaA	U	exp1_Ac specific	0.351	0.921648			GTKAIKWNFTKFIVDRNGEIV
Q45499	K51(aaLength:265, 41~61)	Biosynthesis of other secondary metabolites	Streptomycin biosynthesis	suhB	U	exp1_Ac specific	0.338	ND			LVTNIDKETEKFFIDRIQETF
O34944	K305(aaLength:463, 295~315)	Amino acid metabolism	Lysine biosynthesis	ytjP	U	exp1_Ac specific	0.333	0.678934			GKRFVQVVTDKFSGDTRGKKL
O32117	K192(aaLength:355, 182~202)	Energy metabolism	Oxidative phosphorylation	yutJ	D	exp1_Ac specific	0.333	0.915113			FPERLSKYVQKWFEEHGVRII
P54159	K891(aaLength:1193, 881~901)	Others	unknown	ypbR	U	exp1_Ac specific	0.329	ND			KPESFYNQFSKVRKHLDRFIE
O34687	K37(aaLength:59, 27~47)	Translation	Ribosome	rpmF	D	exp1_Ac specific	0.318	0.0983993			MTECPSCGEMKLSHRVCKACG
O34399	K397(aaLength:493, 387~407)	Amino acid metabolism	Alanine, aspartate and glutamate metabolism	gltB	U	exp1_Ac specific	0.295	0.975231			QMEKVKNEHGKYEFRELPGTE
P38021	K393(aaLength:401, 383~401)	Amino acid metabolism	Arginine and proline metabolism	rocD	D	exp1_Ac specific	0.271	1.01734			SKEDLDWAIEKIKHVLRNAXX
P39644	K201(aaLength:259, 191~211)	Others	unknown	ywfH	U	exp1_Ac specific	0.262	1.07287			RYHQFVENVMKKNSISKQKAE
P37571	K666(aaLength:810, 656~676)	Others	unknown	clpC	D	exp1_Ac specific	0.259	0.582084			MTSNVGASELKRNKYVGFNVQ
O31997	K30(aaLength:165, 20~40)	Others	unknown	yokJ	D	exp1_Ac specific	0.248	ND			EADGLPVIDEKHQLPKDISEF
O31633	K152(aaLength:181, 142~162)	Others	unknown	yjcK	U	exp1_Ac specific	0.234	ND			MRVLEKAGFHKEGIARKNVKI
P24141	K310(aaLength:545, 300~320)	Drug resistance	beta-Lactam resistance	oppA	D	exp1_Ac specific	0.229	0.938713			VYWYKFNTEAKPLDNVNIRKA
P80865	K286(aaLength:300, 276~296)	Carbohydrate metabolism	Citrate cycle (TCA cycle)	sucD	D	exp1_Ac specific	0.222	0.839909			TPSVMGETLIKVLKEKNLFET
P0CI76	K51(aaLength:122, 41~61)	Others	unknown	rtp	U	exp1_Ac specific	0.218	1.17961			LRSEFKEIGFKPNHTEVYRSL
P23545	K265(aaLength:579, 255~275)	Signal transduction	Two-component system	phoR	U	exp1_Ac specific	0.202	ND			FINLVNRSYAKQFHINPNHML
P94559	K62(aaLength:169, 52~72)	Others	unknown	ysnB	U	exp1_Ac specific	0.2	ND			KGNCDFAGDFKDELLLTAGSR
A7BJC4	K194(aaLength:487, 184~204)	Others	unknown	iolA	D	exp1_Ac specific	0.197	1.62262			LTEKLVELFEKAGLPKGVFNV
P45947	K116(aaLength:139, 106~126)	Others	unknown	arsC	U	exp1_Ac specific	0.176	ND			PARAQGTEEEKWAFFQRVRDE
P17869	K41(aaLength:218, 31~51)	Others	unknown	sigH	U	exp1_Ac specific	0.171	ND			DSDALDYLITKYRNFVRAKAR
P28368	K17(aaLength:189, 7~27)	Others	unknown	yvyD	D	exp1_Ac specific	0.167	0.665134			GENIEVTPALKDHVERKIGKL
Q9KWU4	K38(aaLength:1148, 28~48)	Carbohydrate metabolism	Pyruvate metabolism	pyc	D	exp1_Ac specific	0.165	0.79192			LNIRTVAVYSKEDSGSYHRYK
P31103	K10(aaLength:149, 1~20)	Nucleotide metabolism	Purine metabolism	ndk	D	exp1_Ac specific	0.135	0.730615			XMMEKTFIMVKPDGVQRQLIG
P39634	K373(aaLength:515, 363~383)	Amino acid metabolism	Arginine and proline metabolism	rocA	U	exp1_Ac specific	0.135	0.308435			IHEASYNKVMKYIEIGKSEGK
O34760	K44(aaLength:281, 34~54)	Others	unknown	ytnP	U	exp1_Ac specific	0.12	0.906281			LWSKKYPVNEKNQIELRTDPI
O34722	K338(aaLength:487, 328~348)	Others	unknown	yfmG	U	exp1_Ac specific	0.117	1.96463			EKGNVWPWGDKFDPAKVQYAG
P23129	K495(aaLength:944, 485~505)	Carbohydrate metabolism	Citrate cycle (TCA cycle)	odhA	D	exp1_Ac specific	0.102	0.758216			HPTVKQIFAEKLVKEGVVTEE
P46327	K48(aaLength:330, 38~58)	Others	unknown	yxbC	U	exp1_Ac specific	0.083	1.33367			ERFTSIPGFEKVRTLENVLAI
P16263	K153(aaLength:417, 143~163)	Carbohydrate metabolism	Citrate cycle (TCA cycle)	odhB	D	exp1_Ac specific	0.073	0.896467			PTGDPLGRVRKQDVEAYEKPA
O32157	K266(aaLength:328, 256~276)	Others	unknown	frlB	D	exp1_Ac specific	0.057	1.06155			PLEERALTFSKKYGKKLTVLD
O34934	K13(aaLength:267, 3~23)	Metabolism of cofactors and vitamins	Nicotinate and nicotinamide metabolism	nadK2	D	exp1_Ac specific	0.047	ND			DQRRNVYFFHKQDQETNEQAR
P42418	K44(aaLength:289, 34~54)	Others	unknown	iolH	U	exp1_Ac specific	0.046	0.932865			SPREDFCPFYKYPKVDSAKIK
O05501	K131(aaLength:160, 121~141)	Others	unknown	ydhI	U	exp1_Ac specific	0.035	ND			FAAVFPNAVEKARRLKPEIPE
Q45480	K164(aaLength:303, 154~174)	Others	unknown	ylyB	U	exp1_Ac specific	0.032	0.0115478			HESLVNQLVNKTVTRKYTAVV
O32156	K156(aaLength:422, 146~166)	Membrane transport	ABC transporters	yurO	D	exp1_Ac specific	0.026	0.883541			QMDAKSFFYNKDIFQKLNLDP
Q00828	K247(aaLength:378, 237~257)	Others	unknown	rapA	D	exp1_Ac specific	0.025	0.78086			ELQKAAEYFGKSVSICKSEKF
O34704	K80(aaLength:160, 70~90)	Others	unknown	yxnB	U	exp1_Ac specific	0.019	ND			PVGSFVELFIKGRRLLYDKIE
P18186	K114(aaLength:319, 104~124)	Amino acid metabolism	Arginine and proline metabolism	argF	D	exp1_Ac specific	0.015	1.11228			AIMIRTFEHEKVEELAKEADI
P12047	K419(aaLength:431, 409~429)	Nucleotide metabolism	Purine metabolism	purB	D	exp1_Ac specific	0.012	0.0026692			ADCFDYNYHLKNVDLIFERLG
P37877	K78(aaLength:395, 68~88)	Carbohydrate metabolism	Pyruvate metabolism	ackA	D	exp1_Ac specific	0.01	0.00143636			LNKLTEFGIIKDLNEIDGIGH
P53001	K214(aaLength:393, 204~224)	Amino acid metabolism	Alanine, aspartate and glutamate metabolism	aspB	D	exp1_Ac specific	0.01	0.00420672			IYEKLTYGGKKHVSIAQLSDR
P24010	K537(aaLength:622, 527~547)	Energy metabolism	Oxidative phosphorylation	ctaD	U	exp1_Ac specific	0.01	ND			PLWIEKQAGHKSMTPAEPVDD
P25503	K206(aaLength:552, 196~216)	Amino acid metabolism	Histidine metabolism	hutU	D	exp1_Ac specific	0.01	0.750159			EKRIDKRIETKYCDRKTASIE
P45740	K304(aaLength:590, 294~314)	Metabolism of cofactors and vitamins	Thiamine metabolism	thiC	D	exp1_Ac specific	0.01	0.000917612			VLLRYVPLTAKRTTGIVSRGG

## Sheet: all succinylation sites (327)
Protein Group Accessions	succinylation(sc) position	KEGG_BRITE1	KEGG_BRITE2	Sc Gene name	protein duplicate	From	glc/cit (pep)	R (exp1)	glc/cit (pep)	R (exp2)	for iceLogo
P22250	K145(aaLength:483, 135~155)	Translation	Aminoacyl-tRNA biosynthesis	gltX	U	exp1_Sc and exp2_Sc	0.06	0.0343334	C	C	HRDLTQEEQEKFIAEGRKPSI
P39148	K58(aaLength:415, 48~68)	Amino acid metabolism	Glycine, serine and threonine metabolism	glyA	U	exp1_Sc and exp2_Sc	0.029	0.0119114	C	C	TNKYAEGYPGKRYYGGCEHVD
P80240	K55(aaLength:157, 45~65)	Others	unknown	greA	U	exp1_Sc and exp2_Sc	C	C	C	C	LSENSEYDSAKEEQAFVEGRV
P28598	K275(aaLength:544, 265~285)	Folding, sorting and degradation	RNA degradation	groL	U	exp1_Sc and exp2_Sc	0.05	0.0601657	C	C	LRGTFNAVAVKAPGFGDRRKA
O31534	K82(aaLength:108, 72~92)	Others	unknown	hmoA	U	exp1_Sc and exp2_Sc	C	C	C	C	HIAGHKANKGKPKPDYLISTE
P08821	K75(aaLength:92, 65~85)	Others	unknown	hupA	U	exp1_Sc and exp2_Sc	0.07	0.0736547	C	C	TGEEIEIPASKVPAFKPGKAL
P39126	K158(aaLength:423, 148~168)	Carbohydrate metabolism	Citrate cycle (TCA cycle)	icd	U	exp1_Sc and exp2_Sc	0.01	0.0238724	C	C	EDIYAGIEYAKGSEEVQKLIS
P39126	K242(aaLength:423, 232~252)	Carbohydrate metabolism	Citrate cycle (TCA cycle)	icd	D	exp1_Sc and exp2_Sc	C	C	C	C	FKNWGYELAEKEYGDKVFTWA
P39126	K59(aaLength:423, 49~69)	Carbohydrate metabolism	Citrate cycle (TCA cycle)	icd	D	exp1_Sc and exp2_Sc	0.015	0.0358086	C	C	AYKGEKKITWKEVYAGEKAYN
P39126	K70(aaLength:423, 60~80)	Carbohydrate metabolism	Citrate cycle (TCA cycle)	icd	D	exp1_Sc and exp2_Sc	C	C	C	C	EVYAGEKAYNKTGEWLPAETL
P39062	K41(aaLength:572, 31~51)	Carbohydrate metabolism	Pyruvate metabolism	acsA	U	exp1_Sc and exp2_Sc	C	C	C	C	EKHFSWHETGKLNAAYEAIDR
O07021	K88(aaLength:479, 78~98)	Others	unknown	lutB	U	exp1_Sc and exp2_Sc	C	C	C	C	AKRGGHVYFAKTAEEASSYIR
O31664	K180(aaLength:259, 170~190)	Others	unknown	mtnU	U	exp1_Sc and exp2_Sc	0.017	0.0213301	C	C	EWPLPRLDHWKSLLIARAIEN
P21880	K111(aaLength:470, 101~121)	Carbohydrate metabolism	Pyruvate metabolism	pdhD	U	exp1_Sc and exp2_Sc	0.087	0.0240252	C	C	GGVAGLLKGNKVDVVKGEAYF
P21880	K380(aaLength:470, 370~390)	Carbohydrate metabolism	Pyruvate metabolism	pdhD	D	exp1_Sc and exp2_Sc	C	C	C	C	KEEGLDIVAAKFPFAANGRAL
P12048	K65(aaLength:512, 55~75)	Nucleotide metabolism	Purine metabolism	purH	U	exp1_Sc and exp2_Sc	0.054	0.0123566	C	C	GFPEIMDGRLKTLHPNIHGGL
P12875	K59(aaLength:122, 49~69)	Translation	Ribosome	rplN	U	exp1_Sc and exp2_Sc	0.082	0.0461215	C	C	GGVVKKGEVVKAVIVRTKSGA
P37871	K638(aaLength:1199, 628~648)	Transcription	RNA polymerase	rpoC	U	exp1_Sc and exp2_Sc	C	C	C	C	FKRFHITETSKMLDRMKNLGF
P21465	K106(aaLength:218, 96~116)	Translation	Ribosome	rpsC	U	exp1_Sc and exp2_Sc	0.066	0.0335226	C	C	KRVHINILEIKRADLDAQLVA
P21466	K100(aaLength:200, 90~110)	Translation	Ribosome	rpsD	U	exp1_Sc and exp2_Sc	0.11	0.0655923	C	C	LDSRLDNVVYKLGLARTRRQA
P12879	K24(aaLength:132, 14~34)	Translation	Ribosome	rpsH	U	exp1_Sc and exp2_Sc	C	C	C	C	IRNANMVRHEKLEIPASKLKR
P39120	K251(aaLength:372, 241~261)	Carbohydrate metabolism	Citrate cycle (TCA cycle)	citZ	U	exp1_Sc and exp2_Sc	C	C	C	C	YIRAKLEKKEKIMGFGHRVYK
P04969	K82(aaLength:131, 72~92)	Translation	Ribosome	rpsK	U	exp1_Sc and exp2_Sc	0.065	0.0623501	C	C	AAKGSIEHGLKTLEVTVKGPG
P80862	K184(aaLength:359, 174~194)	Amino acid metabolism	Glycine, serine and threonine metabolism	serC	U	exp1_Sc and exp2_Sc	C	C	C	C	DILSRKIDVSKFDVIYGGAQK
P37464	K84(aaLength:425, 74~94)	Translation	Aminoacyl-tRNA biosynthesis	serS	U	exp1_Sc and exp2_Sc	0.04	0.0313062	C	C	KEMREVGEEIKKLDEELRTVE
P27206;Q04747	K2579(aaLength:3587, 2569~2589)	Metabolism of terpenoids and polyketides	Nonribosomal peptide structures	srfAA	U	exp1_Sc and exp2_Sc	C	C	C	C	QSWTYGELNAKANRLARILMD
P13484	K660(aaLength:673, 650~670)	Others	unknown	tagE	U	exp1_Sc and exp2_Sc	C	C	C	C	GYRVEPYTTVKGNFSWRVTEI
P19669	K72(aaLength:212, 62~82)	Carbohydrate metabolism	Pentose phosphate pathway	tal	U	exp1_Sc and exp2_Sc	C	C	C	C	LKAEEMIEEGKELAKIAPNIT
P33166	K178(aaLength:396, 168~188)	Others	unknown	tuf	U	exp1_Sc and exp2_Sc	0.052	0.045465	C	C	DVPVVKGSALKALEGDAEWEA
P33166	K308(aaLength:396, 298~318)	Others	unknown	tuf	D	exp1_Sc and exp2_Sc	0.053	0.0463394	0.0516369	0.0395585	PGTITPHSKFKAEVYVLSKEE
P33166	K316(aaLength:396, 306~326)	Others	unknown	tuf	D	exp1_Sc and exp2_Sc	0.028	0.0244812	C	C	KFKAEVYVLSKEEGGRHTPFF
P94391	K23(aaLength:515, 13~33)	Amino acid metabolism	Arginine and proline metabolism	ycgN	U	exp1_Sc and exp2_Sc	C	C	C	C	FQDQNNVEAFKKALATVSEYL
P37869	K232(aaLength:430, 222~242)	Carbohydrate metabolism	Glycolysis / Gluconeogenesis	eno	U	exp1_Sc and exp2_Sc	0.106	0.0312528	C	C	IVEAIEKAGFKPGEEVKLAMD
P94391	K331(aaLength:515, 321~341)	Amino acid metabolism	Arginine and proline metabolism	ycgN	D	exp1_Sc and exp2_Sc	C	C	C	C	SAGSRAVVHEKVYDQVLERVI
P96579	K36(aaLength:183, 26~46)	Others	unknown	ydaF	U	exp1_Sc and exp2_Sc	C	C	C	C	LIIQNQQRLGKWLFFAENPSS
O35010	K268(aaLength:296, 258~278)	Others	unknown	ykfC	U	exp1_Sc and exp2_Sc	0.01	ND	C	C	VGGGKMLHSPKTGKSIEILTL
P39645	K154(aaLength:254, 144~164)	Others	unknown	ywfI	U	exp1_Sc and exp2_Sc	0.066	0.0606927	C	C	SKYVCFYPMDKRRSGNDNWYM
P54479	K20(aaLength:145, 10~30)	Others	unknown	zur	U	exp1_Sc and exp2_Sc	0.053	0.0654578	C	C	LKENGYKYTNKREDMLQLFAD
O34746	K207(aaLength:312, 197~217)	Lipid metabolism	Fatty acid biosynthesis	fabHA	U	exp1_Sc and exp2_Sc	0.067	0.0422078	C	C	HTIMNGREVFKFAVRQMGESC
P80868	K139(aaLength:692, 129~149)	Others	unknown	fusA	U	exp1_Sc and exp2_Sc	0.041	0.0300699	C	C	PRIVFVNKMDKIGADFLYSVG
P80868	K197(aaLength:692, 187~207)	Others	unknown	fusA	D	exp1_Sc and exp2_Sc	0.065	0.0476718	C	C	EDDLGTRSDAKEIPEEYKEQA
P09124	K193(aaLength:335, 183~203)	Carbohydrate metabolism	Glycolysis / Gluconeogenesis	gapA	U	exp1_Sc and exp2_Sc	0.599	0.0748643	C	C	NDQQILDLPHKDYRRARAAAE
P12425	K49(aaLength:444, 39~59)	Amino acid metabolism	Alanine, aspartate and glutamate metabolism	glnA	U	exp1_Sc and exp2_Sc	0.021	0.0420488	C	C	VSQLGKALDNKVMFDGSSIEG
O34847	K52(aaLength:325, 42~62)	Lipid metabolism	Fatty acid biosynthesis	accA	U	exp1_Sc specific	0.089	0.0896085			RLAKLQDDIYKNLKPWDRVQI
P39062	K516(aaLength:572, 506~526)	Carbohydrate metabolism	Pyruvate metabolism	acsA	D	exp1_Sc specific	C	C			REGFEPSDKLKEEIRLFVKQG
P54983	K325(aaLength:383, 315~335)	Others	unknown	amhX	U	exp1_Sc specific	C	C			GGEDFHFYAVKVPNLKTTMLG
P42065	K17(aaLength:329, 7~27)	Others	unknown	appF	U	exp1_Sc specific	0.017	0.622482			ETILELRDVKKYFPIRSGLFQ
P68729	K50(aaLength:258, 40~60)	Amino acid metabolism	Arginine and proline metabolism	argB	U	exp1_Sc specific	C	C			GGGPEITNMLKRLNIKTEFSG
P46906	K75(aaLength:556, 65~85)	Translation	Aminoacyl-tRNA biosynthesis	argS	U	exp1_Sc specific	C	C			IAEEIVAHFDKGKASIEKLDI
Q04797	K40(aaLength:346, 30~50)	Amino acid metabolism	Cysteine and methionine metabolism	asd	U	exp1_Sc specific	C	C			EMDTLTLLSSKRSAGTKVTFK
P39772	K372(aaLength:430, 362~382)	Translation	Aminoacyl-tRNA biosynthesis	asnS	U	exp1_Sc specific	C	C			HDMELLESRLKEHGLDSDAYK
P53001	K214(aaLength:393, 204~224)	Amino acid metabolism	Alanine, aspartate and glutamate metabolism	aspB	U	exp1_Sc specific	C	C			IYEKLTYGGKKHVSIAQLSDR
O32038	K372(aaLength:592, 362~382)	Translation	Aminoacyl-tRNA biosynthesis	aspS	U	exp1_Sc specific	C	C			EADGVKGPIAKFFDEEKQSKL
P37808	K409(aaLength:502, 399~419)	Energy metabolism	Oxidative phosphorylation	atpA	U	exp1_Sc specific	C	C			GSDLDQATQAKLNRGARTVEV
P37814	K164(aaLength:170, 154~170)	Energy metabolism	Oxidative phosphorylation	atpF	U	exp1_Sc specific	C	C			AQEKLIQDYLKEVGESRXXXX
O34788	K283(aaLength:346, 273~293)	Carbohydrate metabolism	Butanoate metabolism	bdhA	U	exp1_Sc specific	0.039	0.0197777			AEIHPNDIVIKERTVKGIIGY
P09339	K165(aaLength:909, 155~175)	Carbohydrate metabolism	Citrate cycle (TCA cycle)	citB	U	exp1_Sc specific	C	C			LEFERNAERYKFLSWAKKAFN
P09339	K32(aaLength:909, 22~42)	Carbohydrate metabolism	Citrate cycle (TCA cycle)	citB	D	exp1_Sc specific	C	C			NGKTYHYYSLKALEDSGIGKV
P09339	K634(aaLength:909, 624~644)	Carbohydrate metabolism	Citrate cycle (TCA cycle)	citB	D	exp1_Sc specific	C	C			KEYETVFDDNKRWNEIETTDE
P09339	K774(aaLength:909, 764~784)	Carbohydrate metabolism	Citrate cycle (TCA cycle)	citB	D	exp1_Sc specific	C	C			TSIYDACMKYKEDKTGLVVLA
P39120	K285(aaLength:372, 275~295)	Carbohydrate metabolism	Citrate cycle (TCA cycle)	citZ	D	exp1_Sc specific	C	C			KRLTNLTGESKWYEMSIRIED
P37571	K580(aaLength:810, 570~590)	Others	unknown	clpC	U	exp1_Sc specific	C	C			IRIDMSEYMEKHSTSRLVGSP
P37571	K605(aaLength:810, 595~615)	Others	unknown	clpC	D	exp1_Sc specific	C	C			GYDEGGQLTEKVRRKPYSVVL
P37887	K129(aaLength:308, 119~139)	Amino acid metabolism	Cysteine and methionine metabolism	cysK	U	exp1_Sc specific	C	C			GAEGMKGAIKKAEELAEKHGY
P37887	K199(aaLength:308, 189~209)	Amino acid metabolism	Cysteine and methionine metabolism	cysK	D	exp1_Sc specific	C	C			EVLKEAYPSIKIYAVEPSDSP
P37887	K215(aaLength:308, 205~225)	Amino acid metabolism	Cysteine and methionine metabolism	cysK	D	exp1_Sc specific	C	C			PSDSPVLSGGKPGPHKIQGIG
P13800	K195(aaLength:229, 185~205)	Signal transduction	Two-component system	degU	U	exp1_Sc specific	C	C			GIGESLFISEKTVKNHVSNIL
O34660	K21(aaLength:495, 11~31)	Amino acid metabolism	Arginine and proline metabolism	dhaS	U	exp1_Sc specific	C	C			RLETFLQGTKKLYIDGKFVPS
O34660	K282(aaLength:495, 272~292)	Amino acid metabolism	Arginine and proline metabolism	dhaS	D	exp1_Sc specific	C	C			PNILLPDANLKKAIPGALNGV
O34660	K68(aaLength:495, 58~78)	Amino acid metabolism	Arginine and proline metabolism	dhaS	D	exp1_Sc specific	C	C			DVDKAVKAARKAFDQGEWRTM
P71021	K82(aaLength:164, 72~92)	Others	unknown	divIVA	U	exp1_Sc specific	C	C			LVAQEAAEDVKRNSQKEAKLI
P17820	K133(aaLength:611, 123~143)	Folding, sorting and degradation	RNA degradation	dnaK	U	exp1_Sc specific	C	C			AERQATKDAGKIAGLEVERII
P17820	K76(aaLength:611, 66~86)	Folding, sorting and degradation	RNA degradation	dnaK	D	exp1_Sc specific	C	C			SIKRHMGTDYKVEIEGKDYTP
O34340	K65(aaLength:413, 55~75)	Lipid metabolism	Fatty acid biosynthesis	fabF	U	exp1_Sc specific	0.047	0.0459036			KDFNVEDYMDKKEARKMDRFT
P51831	K5(aaLength:246, 1~15)	Lipid metabolism	Fatty acid biosynthesis	fabG	U	exp1_Sc specific	C	C			XXXXXXMLNDKTAIVTGASRG
O34746	K24(aaLength:312, 14~34)	Lipid metabolism	Fatty acid biosynthesis	fabHA	D	exp1_Sc specific	C	C			EKVLTNHDLEKMVETSDEWIR
O07600	K263(aaLength:325, 253~273)	Lipid metabolism	Fatty acid biosynthesis	fabHB	U	exp1_Sc specific	0.034	ND			NLRMIESICEKTPFPIEKTLT
P54616	K18(aaLength:258, 8~28)	Lipid metabolism	Fatty acid biosynthesis	fabI	U	exp1_Sc specific	C	C			RNIVVMGVANKRSIAWGIARS
P81101	K170(aaLength:185, 160~180)	Others	unknown	frr	U	exp1_Sc specific	0.123	0.0981782			VQKLTDEYVSKIDSVTKDKEK
P37476	K356(aaLength:637, 346~366)	Others	unknown	ftsH	U	exp1_Sc specific	C	C			NKPLDETVNLKSIAMRTPGFS
P07343	K14(aaLength:462, 4~24)	Carbohydrate metabolism	Citrate cycle (TCA cycle)	fumC	U	exp1_Sc specific	C	C			RIERDTMGEVKVPADKFWGAQ
P80868	K39(aaLength:692, 29~49)	Others	unknown	fusA	D	exp1_Sc specific	0.07	0.0513389			RILFYTGRIHKIGETHEGASQ
P09124	K226(aaLength:335, 216~236)	Carbohydrate metabolism	Glycolysis / Gluconeogenesis	gapA	D	exp1_Sc specific	0.375	0.0468683			VSLVLPELKGKLNGGAMRVPT
O34425	K224(aaLength:340, 214~234)	Carbohydrate metabolism	Glycolysis / Gluconeogenesis	gapB	U	exp1_Sc specific	C	C			KALSLVLPHLKGKLHGLALRV
O06491	K56(aaLength:485, 46~66)	Translation	Aminoacyl-tRNA biosynthesis	gatA	U	exp1_Sc specific	0.033	0.027459			LDEERARAYAKELDEAVDGRS
O06492	K10(aaLength:96, 1~20)	Translation	Aminoacyl-tRNA biosynthesis	gatC	U	exp1_Sc specific	0.05	0.039622			XMSRISIEEVKHVAHLARLAI
P54377	K195(aaLength:488, 185~205)	Amino acid metabolism	Glycine, serine and threonine metabolism	gcvPB	U	exp1_Sc specific	C	C			FETVTVKSNEKGLVDLEDLKR
P54377	K204(aaLength:488, 194~214)	Amino acid metabolism	Glycine, serine and threonine metabolism	gcvPB	D	exp1_Sc specific	C	C			EKGLVDLEDLKRAVNEETAAL
P54377	K366(aaLength:488, 356~376)	Amino acid metabolism	Glycine, serine and threonine metabolism	gcvPB	D	exp1_Sc specific	C	C			AVLNANYMMRKLAPYYDLPFD
P18157	K467(aaLength:496, 457~477)	Lipid metabolism	Glycerolipid metabolism	glpK	U	exp1_Sc specific	C	C			SEIANQWNLDKRFEPELEEEK
P39812	K847(aaLength:1520, 837~857)	Amino acid metabolism	Alanine, aspartate and glutamate metabolism	gltA	U	exp1_Sc specific	C	C			RNLFAFDGNRKPLKLEEVESA
P22250	K430(aaLength:483, 420~440)	Translation	Aminoacyl-tRNA biosynthesis	gltX	D	exp1_Sc specific	C	C			ELEEFTPDNIKASIKAVQKET
P39148	K248(aaLength:415, 238~258)	Amino acid metabolism	Glycine, serine and threonine metabolism	glyA	D	exp1_Sc specific	C	C			CREEFGKKIDKSIFPGIQGGP
P39148	K349(aaLength:415, 339~359)	Amino acid metabolism	Glycine, serine and threonine metabolism	glyA	D	exp1_Sc specific	C	C			NKNAIPYDPEKPFVTSGIRLG
P39148	K163(aaLength:415, 153~173)	Amino acid metabolism	Glycine, serine and threonine metabolism	glyA	D	exp1_Sc specific	0.087	0.0357342			DDVREKALAHKPKLIVAGASA
P39148	K325(aaLength:415, 315~335)	Amino acid metabolism	Glycine, serine and threonine metabolism	glyA	D	exp1_Sc specific	0.042	0.017251			VDLRSLGLTGKVAEHVLDEIG
P54380	K49(aaLength:295, 39~59)	Translation	Aminoacyl-tRNA biosynthesis	glyQ	U	exp1_Sc specific	C	C			FLRSIGPEPWKVAYVEPSRRP
P80859	K153(aaLength:469, 143~163)	Carbohydrate metabolism	Pentose phosphate pathway	gndA	U	exp1_Sc specific	0.04	0.0238918			GGQKEAHELVKPILEAISAKV
P0CI74	K89(aaLength:98, 79~98)	Others	unknown	gpsB	U	exp1_Sc specific	0.039	0.0518178			DILKRLSNLEKHVFGSKLYDX
P0CI74	K82(aaLength:98, 72~92)	Others	unknown	gpsB	D	exp1_Sc specific	0.036	0.0478318			QSNTTNFDILKRLSNLEKHVF
P80240	K25(aaLength:157, 15~35)	Others	unknown	greA	D	exp1_Sc specific	C	C			QKLEQELEYLKTVKRKEVVER
P28598	K117(aaLength:544, 107~127)	Folding, sorting and degradation	RNA degradation	groL	D	exp1_Sc specific	C	C			TAGANPVGVRKGMEQAVAVAI
Q05852	K92(aaLength:292, 82~102)	Carbohydrate metabolism	Amino sugar and nucleotide sugar metabolism	gtaB	U	exp1_Sc specific	0.098	0.0603631			GKTELLEKVKKASNLADIHYI
P21879	K133(aaLength:488, 123~143)	Nucleotide metabolism	Purine metabolism	guaB	U	exp1_Sc specific	0.043	0.0501307			VPIVNNEEDQKLVGIITNRDL
O07513	K111(aaLength:145, 101~121)	Others	unknown	hit	U	exp1_Sc specific	0.027	0.0412583			YHMHIIPRYGKGDGFGAVWKT
O31534	K17(aaLength:108, 7~27)	Others	unknown	hmoA	D	exp1_Sc specific	0.073	0.0499883			KMTVKEGFADKVIERFSAEGI
P19582	K40(aaLength:433, 30~50)	Amino acid metabolism	Cysteine and methionine metabolism	hom	U	exp1_Sc specific	0.047	0.0824828			MHQVGCPVTIKKVLVKDLEKK
P08821	K86(aaLength:92, 76~92)	Others	unknown	hupA	D	exp1_Sc specific	C	C			VPAFKPGKALKDAVAGKXXXX
P08821	K18(aaLength:92, 8~28)	Others	unknown	hupA	D	exp1_Sc specific	0.026	0.0273574			NAVAEASELSKKDATKAVDSV
P42084	K264(aaLength:421, 254~274)	Amino acid metabolism	Histidine metabolism	hutI	U	exp1_Sc specific	C	C			DPLGGAELAGKLKAVSADHLV
P25503	K119(aaLength:552, 109~129)	Amino acid metabolism	Histidine metabolism	hutU	U	exp1_Sc specific	C	C			ADWEHFHELEKKGLMMYGQMT
P25503	K72(aaLength:552, 62~82)	Amino acid metabolism	Histidine metabolism	hutU	D	exp1_Sc specific	C	C			HAIEHSLKTLKNDETLLVQSG
P25503	K416(aaLength:552, 406~426)	Amino acid metabolism	Histidine metabolism	hutU	D	exp1_Sc specific	0.737	55.2868			ICWLGYGERKKMGLAINELVR
P39126	K226(aaLength:423, 216~236)	Carbohydrate metabolism	Citrate cycle (TCA cycle)	icd	D	exp1_Sc specific	C	C			VTLVHKGNIMKFTEGAFKNWG
P39126	K221(aaLength:423, 211~231)	Carbohydrate metabolism	Citrate cycle (TCA cycle)	icd	D	exp1_Sc specific	0.033	0.0787789			HGRKSVTLVHKGNIMKFTEGA
P39126	K393(aaLength:423, 383~403)	Carbohydrate metabolism	Citrate cycle (TCA cycle)	icd	D	exp1_Sc specific	0.014	0.0334214			IKSMEKTIASKVVTYDFARLM
Q45477	K123(aaLength:921, 113~133)	Translation	Aminoacyl-tRNA biosynthesis	ileS	U	exp1_Sc specific	C	C			RKEMSVAEFRKLCEEYAWKQI
Q45477	K290(aaLength:921, 280~300)	Translation	Aminoacyl-tRNA biosynthesis	ileS	D	exp1_Sc specific	C	C			QYEVTRTVKGKDLENIIAEHP
P55872	K156(aaLength:173, 146~166)	Others	unknown	infC	U	exp1_Sc specific	C	C			AEVATVETKPKMDGRSMFLML
P55872	K87(aaLength:173, 77~97)	Others	unknown	infC	D	exp1_Sc specific	0.037	0.0376026			ARKNQKIINLKEVRLSPTIDE
P55872	K131(aaLength:173, 121~141)	Others	unknown	infC	D	exp1_Sc specific	0.032	0.0325212			IRFKGRAITHKEIGQRVLDRF
P46336	K187(aaLength:310, 177~197)	Others	unknown	iolS	U	exp1_Sc specific	C	C			EYNLLNREAEKTFFPYTKEHN
O31777	K359(aaLength:392, 349~369)	Amino acid metabolism	Glycine, serine and threonine metabolism	kbl	U	exp1_Sc specific	C	C			SIVFPTVAKGKARIRTIITAE
O07020	K157(aaLength:238, 147~167)	Others	unknown	lutA	U	exp1_Sc specific	C	C			KEPMKLLSHVKGLQFTELPGK
O07021	K181(aaLength:479, 171~191)	Others	unknown	lutB	D	exp1_Sc specific	C	C			KERLDYQHTEKPEELVMHARA
O32259	K104(aaLength:240, 94~114)	Others	unknown	lutC	U	exp1_Sc specific	C	C			KDPRFEEYGLKSLLTKDWPSE
P49814	K102(aaLength:312, 92~112)	Carbohydrate metabolism	Citrate cycle (TCA cycle)	mdh	U	exp1_Sc specific	0.013	0.0334737			SRDDLVSTNEKIMRSVTQEIV
P49814	K204(aaLength:312, 194~214)	Carbohydrate metabolism	Citrate cycle (TCA cycle)	mdh	D	exp1_Sc specific	0.01	0.025749			GGIPLETLIPKERIDAIVERT
P23966	K261(aaLength:271, 251~271)	Metabolism of cofactors and vitamins	Ubiquinone and other terpenoid-quinone biosynthesis	menB	U	exp1_Sc specific	0.012	0.00539833			EGRDSFKEKRKPDFGQFPRFP
P54155	K130(aaLength:143, 120~140)	Others	unknown	msrB	U	exp1_Sc specific	0.019	0.0256065			ALRFVPKHKLKEEGYESYLHL
O31662	K151(aaLength:353, 141~161)	Amino acid metabolism	Cysteine and methionine metabolism	mtnA	U	exp1_Sc specific	0.045	0.0386085			LIGQNALQLFKKGDRIMTICN
P96613	K36(aaLength:457, 26~46)	Glycan biosynthesis and metabolism	Peptidoglycan biosynthesis	murF	U	exp1_Sc specific	0.028	0.0217481			VIHGVATDTRKLEQHQLFIPL
P08164	K96(aaLength:272, 86~106)	Metabolism of cofactors and vitamins	Nicotinate and nicotinamide metabolism	nadE	U	exp1_Sc specific	C	C			QDEDDAQLALKFIKPDKSWKF
O34934	K13(aaLength:267, 3~23)	Metabolism of cofactors and vitamins	Nicotinate and nicotinamide metabolism	nadK2	U	exp1_Sc specific	C	C			DQRRNVYFFHKQDQETNEQAR
P32727	K148(aaLength:371, 138~158)	Others	unknown	nusA	U	exp1_Sc specific	C	C			MTGIVQRLDNKFIYVSLGKIE
P32727	K329(aaLength:371, 319~339)	Others	unknown	nusA	D	exp1_Sc specific	C	C			KRGQNARLAAKLTGWKIDIKS
P54520	K67(aaLength:131, 57~77)	Others	unknown	nusB	U	exp1_Sc specific	0.033	0.0177182			EMISKHLVNWKLDRIANVDRA
P16263	K191(aaLength:417, 181~201)	Carbohydrate metabolism	Citrate cycle (TCA cycle)	odhB	U	exp1_Sc specific	C	C			QSFDKPVEVQKMSRRRQTIAK
P16263	K153(aaLength:417, 143~163)	Carbohydrate metabolism	Citrate cycle (TCA cycle)	odhB	D	exp1_Sc specific	0.01	0.122804			PTGDPLGRVRKQDVEAYEKPA
P46920	K331(aaLength:418, 321~341)	Membrane transport	ABC transporters	opuAA	U	exp1_Sc specific	C	C			LLGVIYASDAKKAAESDLSLQ
O34992	K120(aaLength:380, 110~130)	Membrane transport	ABC transporters	opuCA	U	exp1_Sc specific	C	C			KRKERARELLKLVDMGPEYLD
P52996	K277(aaLength:277, 267~277)	Metabolism of cofactors and vitamins	Pantothenate and CoA biosynthesis	panB	U	exp1_Sc specific	C	C			QTVLDGLYGGKXXXXXXXXXX
P54418	K375(aaLength:527, 365~385)	Carbohydrate metabolism	Pyruvate metabolism	pckA	U	exp1_Sc specific	C	C			MYHFLSGYTSKLAGTERGVTS
P21881	K329(aaLength:371, 319~339)	Carbohydrate metabolism	Pyruvate metabolism	pdhA	U	exp1_Sc specific	0.265	0.0356398			KVIEDAKEEIKQAIKKADAEP
P21880	K262(aaLength:470, 252~272)	Carbohydrate metabolism	Pyruvate metabolism	pdhD	D	exp1_Sc specific	C	C			TVTFEVKGEEKTVDADYVLIT
P21880	K400(aaLength:470, 390~410)	Carbohydrate metabolism	Pyruvate metabolism	pdhD	D	exp1_Sc specific	C	C			LSLNETDGFMKLITRKEDGLV
P37527	K200(aaLength:294, 190~210)	Others	unknown	pdxS	U	exp1_Sc specific	0.032	0.0258746			GAPYELLLQIKKDGKLPVVNF
P40924	K107(aaLength:394, 97~117)	Carbohydrate metabolism	Glycolysis / Gluconeogenesis	pgk	U	exp1_Sc specific	0.211	0.058253			DAVKAQISEMKDGDVLVLENV
P50849	K274(aaLength:705, 264~284)	Folding, sorting and degradation	RNA degradation	pnp	U	exp1_Sc specific	C	C			HAREDAINEVKNAVVAKFEDE
P50849	K79(aaLength:705, 69~89)	Folding, sorting and degradation	RNA degradation	pnp	D	exp1_Sc specific	0.042	0.0398134			AVGKIPGGFIKREGRPSEKAV
P28367	K334(aaLength:366, 324~344)	Others	unknown	prfB	U	exp1_Sc specific	C	C			SYVFHPYSMVKDHRTNTEMGN
P39134	K522(aaLength:631, 512~532)	Others	unknown	prkA	U	exp1_Sc specific	C	C			LTGEEMNPDEKLMRSIEEQIG
P08838	K250(aaLength:570, 240~260)	Membrane transport	Phosphotransferase system (PTS)	ptsI	U	exp1_Sc specific	0.204	0.0539649			EEKHNAYLAQKAEWAKLVNEP
P29726	K111(aaLength:430, 101~121)	Nucleotide metabolism	Purine metabolism	purA	U	exp1_Sc specific	C	C			RAHVILPYHLKLDEVEEERKG
P29726	K62(aaLength:430, 52~72)	Nucleotide metabolism	Purine metabolism	purA	D	exp1_Sc specific	0.145	0.038494			LHLIPSGIFYKDKTCVIGNGM
P29726	K44(aaLength:430, 34~54)	Nucleotide metabolism	Purine metabolism	purA	D	exp1_Sc specific	0.117	0.0310607			QGGNNAGHTIKFDGITYKLHL
P12047	K115(aaLength:431, 105~125)	Nucleotide metabolism	Purine metabolism	purB	U	exp1_Sc specific	C	C			LLKQANDILLKDLERFVDIIK
P12047	K385(aaLength:431, 375~395)	Nucleotide metabolism	Purine metabolism	purB	D	exp1_Sc specific	C	C			VQPKAMEAWEKQVPFRELVEA
P12046	K214(aaLength:241, 204~224)	Nucleotide metabolism	Purine metabolism	purC	U	exp1_Sc specific	0.246	0.0190583			WDKETNEKLDKDLFRRNLGSL
Q9KWU4	K222(aaLength:1148, 212~232)	Carbohydrate metabolism	Pyruvate metabolism	pyc	U	exp1_Sc specific	C	C			KHIEVQVIGDKQGNVVHLFER
Q9KWU4	K930(aaLength:1148, 920~940)	Carbohydrate metabolism	Pyruvate metabolism	pyc	D	exp1_Sc specific	C	C			IGQPHGGFPEKLQKLILKGQE
Q9KWU4	K491(aaLength:1148, 481~501)	Carbohydrate metabolism	Pyruvate metabolism	pyc	D	exp1_Sc specific	0.02	0.0959902			NGFPGIGKKEKPAFDKPLGVK
P80885	K68(aaLength:585, 58~78)	Carbohydrate metabolism	Glycolysis / Gluconeogenesis	pyk	U	exp1_Sc specific	0.08	0.0556076			GKNVGILLDTKGPEIRTHTME
P25994	K422(aaLength:1071, 412~432)	Nucleotide metabolism	Pyrimidine metabolism	pyrAB	U	exp1_Sc specific	0.058	0.0121809			AADISDELLEKRIKKAGDERL
Q00828	K240(aaLength:378, 230~250)	Others	unknown	rapA	U	exp1_Sc specific	C	C			NCYEKMGELQKAAEYFGKSVS
P36947	K413(aaLength:493, 403~423)	Membrane transport	ABC transporters	rbsA	U	exp1_Sc specific	C	C			VIAKWIGIGPKVLILDEPTRG
P35163	K208(aaLength:240, 198~218)	Signal transduction	Two-component system	resD	U	exp1_Sc specific	C	C			GDLRTVDTHVKRLREKLNKVS
O31760	K527(aaLength:555, 517~537)	Folding, sorting and degradation	RNA degradation	rnjB	U	exp1_Sc specific	C	C			ETSNVEWSTLKQAMRDALNQF
O31774	K176(aaLength:520, 166~186)	Others	unknown	rny	U	exp1_Sc specific	C	C			ELSHDIAIMTKETENRAKEEA
P39634	K17(aaLength:515, 7~27)	Amino acid metabolism	Arginine and proline metabolism	rocA	U	exp1_Sc specific	C	C			HEPFTDFTEAKNKTAFGESLA
P38021	K367(aaLength:401, 357~377)	Amino acid metabolism	Arginine and proline metabolism	rocD	U	exp1_Sc specific	C	C			ERLKEEGLLCKETHDTVIRFA
P39138	K189(aaLength:296, 179~199)	Amino acid metabolism	Arginine and proline metabolism	rocF	U	exp1_Sc specific	C	C			ERKYIKESGMKVYTMHEIDRL
P39138	K58(aaLength:296, 48~68)	Amino acid metabolism	Arginine and proline metabolism	rocF	D	exp1_Sc specific	C	C			GDIPINREKIKNDEELKNLNS
Q06797	K177(aaLength:232, 167~187)	Translation	Ribosome	rplA	U	exp1_Sc specific	0.075	0.0431114			KAGNIHVPIGKVSFEDEKLVE
Q06797	K134(aaLength:232, 124~144)	Translation	Ribosome	rplA	D	exp1_Sc specific	0.014	0.00804746			VGKIGRVLGPKGLMPNPKTGT
P42921	K111(aaLength:207, 101~121)	Translation	Ribosome	rplD	U	exp1_Sc specific	0.075	0.0389436			LPKKVRRLAIKSVLSSKVIDN
P46898	K82(aaLength:179, 72~92)	Translation	Ribosome	rplF	U	exp1_Sc specific	C	C			LLGNMVEGVSKGFERGLELVG
P37437	K10(aaLength:149, 1~20)	Translation	Ribosome	rplI	U	exp1_Sc specific	0.023	0.0232368			XMKVIFLQDVKGKGKKGEVKN
P42923	K124(aaLength:166, 114~134)	Translation	Ribosome	rplJ	U	exp1_Sc specific	0.081	0.0468672			EGKVSTVEEVKALAELPSREG
P02394	K103(aaLength:123, 93~113)	Translation	Ribosome	rplL	U	exp1_Sc specific	0.069	0.0403972			TPKPLKEGIAKEEAEELKAKL
P70974	K137(aaLength:145, 127~145)	Translation	Ribosome	rplM	U	exp1_Sc specific	C	C			RGSEHPHEAQKPEVYELRGXX
P70974	K24(aaLength:145, 14~34)	Translation	Ribosome	rplM	D	exp1_Sc specific	0.096	0.0448357			RKWLVVDAAGKTLGRLSSEVA
P12875	K23(aaLength:122, 13~33)	Translation	Ribosome	rplN	D	exp1_Sc specific	0.043	0.0241857			NSGAREVLTIKVLGGSGRKTA
O31742	K83(aaLength:115, 73~93)	Others	unknown	rplS	U	exp1_Sc specific	0.083	0.0249063			TFPVHTPKIAKIEVVRYGKVR
P0CI78	K74(aaLength:103, 64~84)	Translation	Ribosome	rplX	U	exp1_Sc specific	0.051	0.0268746			HVSNVMPLDPKTGEVTRVGYK
P0CI78	K8(aaLength:103, 1~18)	Translation	Ribosome	rplX	D	exp1_Sc specific	0.051	0.0268746			XXXMHVKKGDKVMVISGKDKG
P05657	K70(aaLength:94, 60~80)	Translation	Ribosome	rpmA	U	exp1_Sc specific	C	C			GRGGDDTLFAKIDGTVKFERF
P12873	K17(aaLength:66, 7~27)	Translation	Ribosome	rpmC	U	exp1_Sc specific	0.07	0.0398745			RDLTTAEIEQKVKSLKEELFN
P19947	K9(aaLength:59, 1~19)	Translation	Ribosome	rpmD	U	exp1_Sc specific	0.084	0.0423546			XXMAKLEITLKRSVIGRPEDQ
P37870	K306(aaLength:1193, 296~316)	Transcription	RNA polymerase	rpoB	U	exp1_Sc specific	C	C			DPETGEILAEKGQILDRRTLD
P37871	K649(aaLength:1199, 639~659)	Transcription	RNA polymerase	rpoC	D	exp1_Sc specific	0.05	0.0624622			MLDRMKNLGFKYSTKAGITVG
P37871	K40(aaLength:1199, 30~50)	Transcription	RNA polymerase	rpoC	D	exp1_Sc specific	0.028	0.0349788			KPETINYRTLKPEKDGLFCER
P21464	K146(aaLength:246, 136~156)	Translation	Ribosome	rpsB	U	exp1_Sc specific	C	C			QLKKELERLEKFLGGIKDMKD
P21464	K49(aaLength:246, 39~59)	Translation	Ribosome	rpsB	D	exp1_Sc specific	0.1	0.0685483			YIIDLQKTVKKVEEAYNFTKN
P21464	K109(aaLength:246, 99~119)	Translation	Ribosome	rpsB	D	exp1_Sc specific	0.081	0.0555241			GTLTNFETIQKRIKRLKDIEK
P21465	K71(aaLength:218, 61~81)	Translation	Ribosome	rpsC	D	exp1_Sc specific	0.03	0.0152375			NRVNITIHTAKPGMVIGKGGS
P21466	K81(aaLength:200, 71~91)	Translation	Ribosome	rpsD	D	exp1_Sc specific	0.154	0.0918292			LFDKAGKLAGKHGENFMILLD
P21469	K149(aaLength:156, 139~156)	Translation	Ribosome	rpsG	U	exp1_Sc specific	0.579	0.32254			EDTHKMAEANKAFAHYRWXXX
P21469	K114(aaLength:156, 104~124)	Translation	Ribosome	rpsG	D	exp1_Sc specific	0.089	0.0495787			LVNYARLRGEKTMEERLANEI
P12879	K65(aaLength:132, 55~75)	Translation	Ribosome	rpsH	D	exp1_Sc specific	C	C			SKQGIIRVFLKYGQNNERVIT
P12879	K41(aaLength:132, 31~51)	Translation	Ribosome	rpsH	D	exp1_Sc specific	0.077	0.0450085			KLKREIAEILKREGFIRDVEF
P21474	K82(aaLength:90, 72~90)	Translation	Ribosome	rpsP	U	exp1_Sc specific	0.092	0.0497434			NLFSSQGIMEKFHNAKQGKXX
P21475	K14(aaLength:79, 4~24)	Translation	Ribosome	rpsR	U	exp1_Sc specific	0.053	0.029925			GRRGGRAKRRKVCYFTSNGIT
P39650	K231(aaLength:258, 221~241)	Others	unknown	rsfA	U	exp1_Sc specific	C	C			TLVKIMNRARKLVLFEEDEHA
P50863	K282(aaLength:352, 272~292)	Others	unknown	salA	U	exp1_Sc specific	C	C			IENMAYYESAKTGEREYVFGK
P08065	K267(aaLength:586, 257~277)	Carbohydrate metabolism	Citrate cycle (TCA cycle)	sdhA	U	exp1_Sc specific	C	C			GGRVWTYKDGKPWYFLEEKYP
P80862	K105(aaLength:359, 95~115)	Amino acid metabolism	Glycine, serine and threonine metabolism	serC	D	exp1_Sc specific	C	C			HFVMTGAWSEKALAETKLFGN
P37464	K291(aaLength:425, 281~301)	Translation	Aminoacyl-tRNA biosynthesis	serS	D	exp1_Sc specific	C	C			FNKVELVKFVKPEDSYEELEK
P37464	K167(aaLength:425, 157~177)	Translation	Aminoacyl-tRNA biosynthesis	serS	D	exp1_Sc specific	0.035	0.0273929			KVTGSRFVFYKGLGARLERAL
P06533	K28(aaLength:111, 18~38)	Others	unknown	sinR	U	exp1_Sc specific	C	C			SELAEKAGVAKSYLSSIERNL
P54375	K41(aaLength:202, 31~51)	Others	unknown	sodA	U	exp1_Sc specific	C	C			HHNTYVTNLNKAVEGNTALAN
P54375	K52(aaLength:202, 42~62)	Others	unknown	sodA	D	exp1_Sc specific	C	C			AVEGNTALANKSVEELVADLD
P45693	K5(aaLength:86, 1~15)	Others	unknown	spoVS	U	exp1_Sc specific	C	C			XXXXXXMEILKVSAKSSPNSV
P27206;Q04747	K2648(aaLength:3587, 2638~2658)	Metabolism of terpenoids and polyketides	Nonribosomal peptide structures	srfAA	D	exp1_Sc specific	C	C			LQDSGAKLLLKQEGISVPDSY
Q04747	K189(aaLength:3583, 179~199)	Metabolism of terpenoids and polyketides	Nonribosomal peptide structures	srfAB	U	exp1_Sc specific	C	C			PYSDYIKWLGKQDNEEAESYW
Q04747	K2179(aaLength:3583, 2169~2189)	Metabolism of terpenoids and polyketides	Nonribosomal peptide structures	srfAB	D	exp1_Sc specific	C	C			AEVDLHVFEAKEDEADQKIKE
Q04747	K3220(aaLength:3583, 3210~3230)	Metabolism of terpenoids and polyketides	Nonribosomal peptide structures	srfAB	D	exp1_Sc specific	C	C			LRSQIKLLANKLQSSLDLRNG
Q04747	K1878(aaLength:3583, 1868~1888)	Metabolism of terpenoids and polyketides	Nonribosomal peptide structures	srfAB	D	exp1_Sc specific	0.042	0.0826168			NPYSPGSLMYKTGDVVRRLSD
Q04747	K2242(aaLength:3583, 2232~2252)	Metabolism of terpenoids and polyketides	Nonribosomal peptide structures	srfAB	D	exp1_Sc specific	0.017	0.0334401			IFVKELALLYKGEQLPEPTLH
P80886	K106(aaLength:385, 96~116)	Carbohydrate metabolism	Citrate cycle (TCA cycle)	sucC	U	exp1_Sc specific	C	C			LLIEEGCDIKKEYYIGLVLDR
P80886	K227(aaLength:385, 217~237)	Carbohydrate metabolism	Citrate cycle (TCA cycle)	sucC	D	exp1_Sc specific	C	C			NFDSNALYRQKDIMEYRDLDE
P80886	K179(aaLength:385, 169~189)	Carbohydrate metabolism	Citrate cycle (TCA cycle)	sucC	D	exp1_Sc specific	0.011	0.0473202			IPKELVGKAAKFMLGLYKAFV
P80886	K94(aaLength:385, 84~104)	Carbohydrate metabolism	Citrate cycle (TCA cycle)	sucC	D	exp1_Sc specific	0.011	0.0473202			HQTGPDGQVIKRLLIEEGCDI
O32162	K18(aaLength:465, 8~28)	Others	unknown	sufB	U	exp1_Sc specific	0.071	0.0491535			IGEYKYGFHDKDVSIFRSERG
O32165	K90(aaLength:437, 80~100)	Others	unknown	sufD	U	exp1_Sc specific	C	C			KALIDIENEDKTLYVQRDQTP
O32164	K43(aaLength:406, 33~53)	Metabolism of other amino acids	Selenocompound metabolism	sufS	U	exp1_Sc specific	0.034	0.0258704			KPRAVIETLDKYYNQYNSNVH
O31986	K11(aaLength:422, 1~21)	Others	unknown	sunS	U	exp1_Sc specific	C	C			MKLSDIYLELKKGYADSLLYS
P18255	K228(aaLength:643, 218~238)	Translation	Aminoacyl-tRNA biosynthesis	thrS	U	exp1_Sc specific	0.037	0.0229159			QRVYGTAFFKKADLEEHLRML
P80698	K117(aaLength:424, 107~127)	Others	unknown	tig	U	exp1_Sc specific	0.068	0.0441307			TAKVTVKPEVKLGEYKGLGIE
P80864	K19(aaLength:167, 9~29)	Others	unknown	tpx	U	exp1_Sc specific	C	C			GPVTLVGQEVKVGDQAPDFTV
P80864	K101(aaLength:167, 91~111)	Others	unknown	tpx	D	exp1_Sc specific	0.012	0.0149974			ARWCGANGIDKVETLSDHRDM
P80700	K35(aaLength:293, 25~45)	Others	unknown	tsf	U	exp1_Sc specific	C	C			ALTETDGDMDKAIDLLREKGI
P80700	K135(aaLength:293, 125~145)	Others	unknown	tsf	D	exp1_Sc specific	0.062	0.0477737			ITSAVAKIGEKITLRRFTVLT
P33166	K173(aaLength:396, 163~183)	Others	unknown	tuf	D	exp1_Sc specific	C	C			DFPGDDVPVVKGSALKALEGD
P33166	K255(aaLength:396, 245~265)	Others	unknown	tuf	D	exp1_Sc specific	0.048	0.0419677			EIIGLQEENKKTTVTGVEMFR
P39149	K187(aaLength:209, 177~197)	Nucleotide metabolism	Pyrimidine metabolism	upp	U	exp1_Sc specific	C	C			VDIYIAALDEKLNEKGYIVPG
P39149	K96(aaLength:209, 86~106)	Nucleotide metabolism	Pyrimidine metabolism	upp	D	exp1_Sc specific	0.035	0.0196519			DGILKLIPAAKVGHVGLYRDP
Q07836	K5(aaLength:142, 1~15)	Others	unknown	wapI	U	exp1_Sc specific	0.082	0.046068			XXXXXXMAKIKDDCIELELTP
P81100	K128(aaLength:199, 118~138)	Others	unknown	yceC	U	exp1_Sc specific	0.033	0.0353731			VVNIYDCVRRKQDFGMIQNAF
P80875	K15(aaLength:193, 5~25)	Others	unknown	yceD	U	exp1_Sc specific	C	C			LAKGQKVDLTKTNPGLSKVVV
P80875	K169(aaLength:193, 159~179)	Others	unknown	yceD	D	exp1_Sc specific	0.026	0.0326152			GELYRHNGEWKFSAIGSGYQG
O31571	K144(aaLength:194, 134~154)	Others	unknown	yfhC	U	exp1_Sc specific	0.083	0.0354909			AWEKGIGMVWKSGKILYDKEV
O34722	K230(aaLength:487, 220~240)	Others	unknown	yfmG	U	exp1_Sc specific	C	C			NEIPDKTFNWKDAVPRQKVWL
O34722	K34(aaLength:487, 24~44)	Others	unknown	yfmG	D	exp1_Sc specific	C	C			ELITSVPENKKNDFKSLIDNR
O34722	K472(aaLength:487, 462~482)	Others	unknown	yfmG	D	exp1_Sc specific	C	C			IRCVKNIPVYKIRESINGPIT
Q796Y8	K81(aaLength:157, 71~91)	Others	unknown	ygaF	U	exp1_Sc specific	C	C			PDSQEKHGKFKEKHNLPFLLL
P54608	K354(aaLength:513, 344~364)	Others	unknown	yhcX	U	exp1_Sc specific	C	C			YKLHITPNERKWWGISAGDQV
O06746	K136(aaLength:163, 126~146)	Others	unknown	yitK	U	exp1_Sc specific	0.019	0.0232063			VQDDQVRVTGKNKDDLQQIIS
O31605	K359(aaLength:670, 349~369)	Others	unknown	yjbG	U	exp1_Sc specific	C	C			LLHRYIALRKKVLELDEVHIY
O31629	K47(aaLength:171, 37~57)	Others	unknown	yjcG	U	exp1_Sc specific	C	C			LRASFECAEEKADQLVSHLRN
P80861	K37(aaLength:392, 27~47)	Energy metabolism	Oxidative phosphorylation	yjlD	U	exp1_Sc specific	0.131	0.050759			KEQARVTVVNKYPTHQIITEL
O34911	K43(aaLength:200, 33~53)	Others	unknown	ykoF	U	exp1_Sc specific	0.166	0.0311534			KKTDTSKVWTKTDHISTVLRG
O31716	K291(aaLength:540, 281~301)	Others	unknown	ykpA	U	exp1_Sc specific	0.055	0.0373726			QATSRKKLLEKITLDDIKPSS
Q45497	K41(aaLength:88, 31~51)	Others	unknown	yktA	U	exp1_Sc specific	C	C			EKGADREELLKAYRRFKEIVP
Q45498	K27(aaLength:212, 17~37)	Others	unknown	yktB	U	exp1_Sc specific	0.03	0.0266732			EGLDARMEVLKETVRPKLTAL
O34827	K46(aaLength:293, 36~56)	Others	unknown	ykuM	U	exp1_Sc specific	C	C			LQTIEKAWGTKIFLRSQKGLT
O31684	K52(aaLength:61, 42~61)	Others	unknown	ykvS	U	exp1_Sc specific	0.011	0.0191679			ELDSLTVVNHKNYKIIRDSYX
P38494	K110(aaLength:382, 100~120)	Translation	Ribosome	ypfD	U	exp1_Sc specific	C	C			ETKEVFEAEVKDVVKGGLVVD
P38494	K144(aaLength:382, 134~154)	Translation	Ribosome	ypfD	D	exp1_Sc specific	0.03	0.0354875			AHFVEDFTDYKGKTLSLLVVE
P54169	K53(aaLength:377, 43~63)	Others	unknown	ypgR	U	exp1_Sc specific	0.018	0.0199011			IAEILKIDGVKGVYHVADFLA
P54518	K134(aaLength:353, 124~144)	Others	unknown	yqhT	U	exp1_Sc specific	C	C			LRLIKSSEEIKILEEAAKIAD
P54518	K275(aaLength:353, 265~285)	Others	unknown	yqhT	D	exp1_Sc specific	C	C			DALTRDHIAAKGYGDYFGHST
P54530	K103(aaLength:299, 93~113)	Carbohydrate metabolism	Butanoate metabolism	yqiS	U	exp1_Sc specific	C	C			KGNVPTSVLLKAVLNRQEGLR
P54534	K85(aaLength:145, 75~95)	Others	unknown	yqiW	U	exp1_Sc specific	C	C			QLVTVFAGQDKEATARARDYF
P94521	K136(aaLength:361, 126~146)	Carbohydrate metabolism	Starch and sucrose metabolism	ysdC	U	exp1_Sc specific	C	C			PEARKKSVEIKDMFIDIGASS
O34760	K44(aaLength:281, 34~54)	Others	unknown	ytnP	U	exp1_Sc specific	C	C			LWSKKYPVNEKNQIELRTDPI
O32076	K305(aaLength:509, 295~315)	Others	unknown	yuaG	U	exp1_Sc specific	C	C			ERQKQIELEEKEILRRERQYD
O05268	K63(aaLength:332, 53~73)	Metabolism of other amino acids	Selenocompound metabolism	yumC	U	exp1_Sc specific	0.051	0.0370998			KYIYDVAGFPKIRAQELINNL
O32175	K94(aaLength:118, 84~104)	Others	unknown	yusI	U	exp1_Sc specific	C	C			ELLASDGMLIKRPLTTDGEKV
P39644	K75(aaLength:259, 65~85)	Others	unknown	ywfH	U	exp1_Sc specific	0.043	0.176082			DQHTRAGIFQKIESQCGRLDV
P39644	K201(aaLength:259, 191~211)	Others	unknown	ywfH	D	exp1_Sc specific	0.021	0.0859934			RYHQFVENVMKKNSISKQKAE
O34847	K255(aaLength:325, 245~265)	Lipid metabolism	Fatty acid biosynthesis	accA	D	exp2_Sc specific			C	C	ETMKITAPDLKELGIIDHMIK
O34526	K608(aaLength:878, 598~618)	Translation	Aminoacyl-tRNA biosynthesis	alaS	U	exp2_Sc specific			C	C	FDFSHFGQVTKEELEQIERIV
P39772	K314(aaLength:430, 304~324)	Translation	Aminoacyl-tRNA biosynthesis	asnS	D	exp2_Sc specific			C	C	HETAIAEHYDKPVFITRYPTS
P37809	K438(aaLength:473, 428~448)	Energy metabolism	Oxidative phosphorylation	atpD	U	exp2_Sc specific			C	C	VPVKETVQGFKEILAGKYDHL
P37809	K444(aaLength:473, 434~454)	Energy metabolism	Oxidative phosphorylation	atpD	D	exp2_Sc specific			C	C	VQGFKEILAGKYDHLPEDAFR
P53555	K350(aaLength:448, 340~360)	Metabolism of cofactors and vitamins	Biotin metabolism	bioK	U	exp2_Sc specific			C	C	IVEQVAEKSKKLHFLLQDLHA
P54532	K73(aaLength:363, 63~83)	Carbohydrate metabolism	Butanoate metabolism	buk	U	exp2_Sc specific			C	C	TLHEQGINISKFDAVCARGGL
P80244	K188(aaLength:197, 178~197)	Others	unknown	clpP	U	exp2_Sc specific			C	C	EEALEYGLIDKILTHTEDKKX
P37869	K299(aaLength:430, 289~309)	Carbohydrate metabolism	Glycolysis / Gluconeogenesis	eno	D	exp2_Sc specific			C	C	GLDENDWEGHKLLTERLGKKV
P54616	K100(aaLength:258, 90~110)	Lipid metabolism	Fatty acid biosynthesis	fabI	D	exp2_Sc specific			C	C	GIAHCIAFANKEELVGEYLNT
P54616	K200(aaLength:258, 190~210)	Lipid metabolism	Fatty acid biosynthesis	fabI	D	exp2_Sc specific			C	C	SAGPIRTLSAKGISDFNSILK
P13243	K61(aaLength:285, 51~71)	Carbohydrate metabolism	Glycolysis / Gluconeogenesis	fbaA	U	exp2_Sc specific			C	C	EGAGRYMGGFKTVVAMVKALM
O32157	K91(aaLength:328, 81~101)	Others	unknown	frlB	U	exp2_Sc specific			C	C	SHSGNTPETVKAAAFARGKGA
O32153	K110(aaLength:284, 100~120)	Others	unknown	frlD	U	exp2_Sc specific			C	C	QSRLRLAFQEKDVSFISGHDL
P37476	K598(aaLength:637, 588~608)	Others	unknown	ftsH	D	exp2_Sc specific			C	C	KVETLDAEQIKHLIDHGTLPE
P80868	K679(aaLength:692, 669~689)	Others	unknown	fusA	D	exp2_Sc specific			C	C	MHMDHYEEVPKSVAEEIIKKN
P39148	K165(aaLength:415, 155~175)	Amino acid metabolism	Glycine, serine and threonine metabolism	glyA	D	exp2_Sc specific			C	C	VREKALAHKPKLIVAGASAYP
P28598	K362(aaLength:544, 352~372)	Folding, sorting and degradation	RNA degradation	groL	D	exp2_Sc specific			C	C	EETTSEFDREKLQERLAKLAG
P28599	K19(aaLength:94, 9~29)	Others	unknown	groS	U	exp2_Sc specific			C	C	VVIELVESEEKTASGIVLPDS
O07513	K62(aaLength:145, 52~72)	Others	unknown	hit	D	exp2_Sc specific			C	C	NVYEFTDELAKQYFHAVPKIA
P19582	K378(aaLength:433, 368~388)	Amino acid metabolism	Cysteine and methionine metabolism	hom	D	exp2_Sc specific			C	C	VFSERGVSFEKILQLPIKGHD
P25503	K384(aaLength:552, 374~394)	Amino acid metabolism	Histidine metabolism	hutU	D	exp2_Sc specific			C	C	ALLKELFPTNKALHRWIDMAQ
P39126	K247(aaLength:423, 237~257)	Carbohydrate metabolism	Citrate cycle (TCA cycle)	icd	D	exp2_Sc specific			C	C	YELAEKEYGDKVFTWAQYDRI
P37253	K169(aaLength:342, 159~179)	Amino acid metabolism	Valine, leucine and isoleucine biosynthesis	ilvC	U	exp2_Sc specific			C	C	EARDKALAYAKGIGGARAGVL
Q01620	K190(aaLength:208, 180~200)	Others	unknown	jag	U	exp2_Sc specific			C	C	TLSGYANHQIKTYSMGEGENR
O31777	K357(aaLength:392, 347~367)	Amino acid metabolism	Glycine, serine and threonine metabolism	kbl	D	exp2_Sc specific			C	C	AQSIVFPTVAKGKARIRTIIT
P37477	K152(aaLength:499, 142~162)	Translation	Aminoacyl-tRNA biosynthesis	lysS	U	exp2_Sc specific			C	C	LTKALRPLPDKYHGLKDVEQR
O31672	K46(aaLength:145, 36~56)	Others	unknown	mhqR	U	exp2_Sc specific			C	C	EFAVLELLYHKGDQPLQQIGD
P71018	K15(aaLength:333, 5~25)	Lipid metabolism	Glycerolipid metabolism	plsX	U	exp2_Sc specific			C	C	VDAMGGDHAPKAVIDGVIKGI
P39821	K206(aaLength:415, 196~216)	Amino acid metabolism	Arginine and proline metabolism	proA	U	exp2_Sc specific			C	C	LDVLIPRGGKKLIDLVVREST
Q9KWU4	K111(aaLength:1148, 101~121)	Carbohydrate metabolism	Pyruvate metabolism	pyc	D	exp2_Sc specific			C	C	EEEGIVFIGPKSEHLDMFGDK
P12877	K19(aaLength:179, 9~29)	Translation	Ribosome	rplE	U	exp2_Sc specific			C	C	NKEIAPALMTKFNYDSVMQVP
P37437	K109(aaLength:149, 99~119)	Translation	Ribosome	rplI	D	exp2_Sc specific			C	C	TEQLQKDHNIKVDKRKLELPD
P37437	K114(aaLength:149, 104~124)	Translation	Ribosome	rplI	D	exp2_Sc specific			C	C	KDHNIKVDKRKLELPDGIRAL
P02394	K87(aaLength:123, 77~97)	Translation	Ribosome	rplL	D	exp2_Sc specific			C	C	EITGLGLKEAKELVDNTPKPL
O31742	K80(aaLength:115, 70~90)	Others	unknown	rplS	D	exp2_Sc specific			C	C	VERTFPVHTPKIAKIEVVRYG
O32062	K8(aaLength:387, 1~18)	Others	unknown	safA	U	exp2_Sc specific			C	C	XXXMKIHIVQKGDSLWKIAEK
P37464	K375(aaLength:425, 365~385)	Translation	Aminoacyl-tRNA biosynthesis	serS	D	exp2_Sc specific			C	C	NIRFRREAKGKPEHVHTLNGS
P45693	K80(aaLength:86, 70~86)	Others	unknown	spoVS	D	exp2_Sc specific			C	C	QIDGEERTAIKLIVEPRXXXX
Q04747	K1777(aaLength:3583, 1767~1787)	Metabolism of terpenoids and polyketides	Nonribosomal peptide structures	srfAB	D	exp2_Sc specific			C	C	IIPTDVIAFRKMYGHTEFINH
Q04747	K3538(aaLength:3583, 3528~3548)	Metabolism of terpenoids and polyketides	Nonribosomal peptide structures	srfAB	D	exp2_Sc specific			C	C	ATVEEQMERFKENLLMLIRHC
P80886	K139(aaLength:385, 129~149)	Carbohydrate metabolism	Citrate cycle (TCA cycle)	sucC	D	exp2_Sc specific			C	C	GGTEIEEVAEKTPEKIKKAVI
P80886	K186(aaLength:385, 176~196)	Carbohydrate metabolism	Citrate cycle (TCA cycle)	sucC	D	exp2_Sc specific			C	C	KAAKFMLGLYKAFVEKDCSIA
P19669	K201(aaLength:212, 191~211)	Carbohydrate metabolism	Pentose phosphate pathway	tal	D	exp2_Sc specific			C	C	HALTKHPLTDKGIEQFLADWN
P04990	K10(aaLength:352, 1~20)	Amino acid metabolism	Glycine, serine and threonine metabolism	thrC	U	exp2_Sc specific			C	C	XMWKGLIHQYKEFLPVTDQTP
P45694	K350(aaLength:667, 340~360)	Carbohydrate metabolism	Pentose phosphate pathway	tkt	U	exp2_Sc specific			C	C	DWDQEVPVYEKGSSLASRASS
P33166	K266(aaLength:396, 256~276)	Others	unknown	tuf	D	exp2_Sc specific			C	C	TTVTGVEMFRKLLDYAEAGDN
P81100	K77(aaLength:199, 67~87)	Others	unknown	yceC	D	exp2_Sc specific			C	C	KKNLIYFGNLKSRCGGVQHTG
O34384	K169(aaLength:192, 159~179)	Others	unknown	yceE	U	exp2_Sc specific			C	C	CELYRHGGEWKFNAIGSGFSG
Q796Z1	K32(aaLength:176, 22~42)	Others	unknown	ygaC	U	exp2_Sc specific			C	C	HRIWNETTILKSTEMCVIGAN
Q796Y8	K113(aaLength:157, 103~123)	Others	unknown	ygaF	D	exp2_Sc specific			C	C	DVWKLKKNFGKEYMGIERSTF
O31629	K85(aaLength:171, 75~95)	Others	unknown	yjcG	D	exp2_Sc specific			C	C	FAPVNNVIYIKAEPTEELKTL
O34766	K44(aaLength:74, 34~54)	Others	unknown	yopS	U	exp2_Sc specific			C	C	QQLSDYNRLVKVDMSIRTAKR
O32151	K130(aaLength:367, 120~140)	Membrane transport	ABC transporters	yurJ	U	exp2_Sc specific			C	C	ILEIEHLLKRKPKALSGGQRQ
P28368	K83(aaLength:189, 73~93)	Others	unknown	yvyD	U	exp2_Sc specific			C	C	MYNAIDLATNKLERQIRKHKT
P54547	K278(aaLength:489, 268~288)	Carbohydrate metabolism	Pentose phosphate pathway	zwf	U	exp2_Sc specific			C	C	KVLRALRPIAKDEVDEYFVRG

## Sheet: overlapping sites (115)
Protein Group Accessions	acetylation(ac) position	KEGG_BRITE1	KEGG_BRITE2	Ac Gene name	protein duplicate	from	glc/cit (pep)	R (exp1)	glc/cit (pep)	R (exp2)	from	glc/cit (pep)	R (exp1)	glc/cit (pep)	R (exp2)	for iceLogo
O34847	K52(aaLength:325, 42~62)	Lipid metabolism	Fatty acid biosynthesis	accA	U	exp1_Ac and exp2_Ac	0.98	0.986701	C	C	exp1_Sc specific	0.089	0.0896085			RLAKLQDDIYKNLKPWDRVQI
P68729	K50(aaLength:258, 40~60)	Amino acid metabolism	Arginine and proline metabolism	argB	U	exp1_Ac specific	C	C			exp1_Sc specific	C	C			GGGPEITNMLKRLNIKTEFSG
P46906	K75(aaLength:556, 65~85)	Translation	Aminoacyl-tRNA biosynthesis	argS	U	exp2_Ac specific			C	C	exp1_Sc specific	C	C			IAEEIVAHFDKGKASIEKLDI
Q04797	K40(aaLength:346, 30~50)	Amino acid metabolism	Cysteine and methionine metabolism	asd	U	exp1_Ac and exp2_Ac	1.348	0.857389	C	C	exp1_Sc specific	C	C			EMDTLTLLSSKRSAGTKVTFK
P39772	K314(aaLength:430, 304~324)	Translation	Aminoacyl-tRNA biosynthesis	asnS	U	exp2_Ac specific			1.38696	0.972974	exp2_Sc specific			C	C	HETAIAEHYDKPVFITRYPTS
P39772	K372(aaLength:430, 362~382)	Translation	Aminoacyl-tRNA biosynthesis	asnS	D	exp1_Ac specific	G	G			exp1_Sc specific	C	C			HDMELLESRLKEHGLDSDAYK
P53001	K214(aaLength:393, 204~224)	Amino acid metabolism	Alanine, aspartate and glutamate metabolism	aspB	U	exp1_Ac specific	0.01	0.00420672			exp1_Sc specific	C	C			IYEKLTYGGKKHVSIAQLSDR
O32038	K372(aaLength:592, 362~382)	Translation	Aminoacyl-tRNA biosynthesis	aspS	U	exp2_Ac specific			1.6835	0.861253	exp1_Sc specific	C	C			EADGVKGPIAKFFDEEKQSKL
P37809	K444(aaLength:473, 434~454)	Energy metabolism	Oxidative phosphorylation	atpD	U	exp1_Ac and exp2_Ac	0.63	0.891784	100	136.31	exp2_Sc specific			C	C	VQGFKEILAGKYDHLPEDAFR
P37809	K438(aaLength:473, 428~448)	Energy metabolism	Oxidative phosphorylation	atpD	D	exp1_Ac specific	G	G			exp2_Sc specific			C	C	VPVKETVQGFKEILAGKYDHL
P53555	K350(aaLength:448, 340~360)	Metabolism of cofactors and vitamins	Biotin metabolism	bioK	U	exp1_Ac and exp2_Ac	G	G	1.42248	1.02179	exp2_Sc specific			C	C	IVEQVAEKSKKLHFLLQDLHA
P09339	K32(aaLength:909, 22~42)	Carbohydrate metabolism	Citrate cycle (TCA cycle)	citB	U	exp1_Ac and exp2_Ac	0.01	0.657177	C	C	exp1_Sc specific	C	C			NGKTYHYYSLKALEDSGIGKV
P09339	K165(aaLength:909, 155~175)	Carbohydrate metabolism	Citrate cycle (TCA cycle)	citB	D	exp2_Ac specific			C	C	exp1_Sc specific	C	C			LEFERNAERYKFLSWAKKAFN
P39120	K285(aaLength:372, 275~295)	Carbohydrate metabolism	Citrate cycle (TCA cycle)	citZ	U	exp1_Ac and exp2_Ac	0.053	1.10635	C	C	exp1_Sc specific	C	C			KRLTNLTGESKWYEMSIRIED
P37571	K580(aaLength:810, 570~590)	Others	unknown	clpC	U	exp1_Ac and exp2_Ac	0.528	1.18664	0.473934	1.04018	exp1_Sc specific	C	C			IRIDMSEYMEKHSTSRLVGSP
P80244	K188(aaLength:197, 178~197)	Others	unknown	clpP	U	exp1_Ac specific	0.751	1.04241			exp2_Sc specific			C	C	EEALEYGLIDKILTHTEDKKX
P37887	K129(aaLength:308, 119~139)	Amino acid metabolism	Cysteine and methionine metabolism	cysK	U	exp2_Ac specific			0.74239	1.05273	exp1_Sc specific	C	C			GAEGMKGAIKKAEELAEKHGY
O34660	K282(aaLength:495, 272~292)	Amino acid metabolism	Arginine and proline metabolism	dhaS	U	exp1_Ac and exp2_Ac	C	C	C	C	exp1_Sc specific	C	C			PNILLPDANLKKAIPGALNGV
P17820	K76(aaLength:611, 66~86)	Folding, sorting and degradation	RNA degradation	dnaK	U	exp1_Ac and exp2_Ac	0.963	0.890001	1.34048	1.04071	exp1_Sc specific	C	C			SIKRHMGTDYKVEIEGKDYTP
O34340	K65(aaLength:413, 55~75)	Lipid metabolism	Fatty acid biosynthesis	fabF	U	exp1_Ac specific	1.077	1.05188			exp1_Sc specific	0.047	0.0459036			KDFNVEDYMDKKEARKMDRFT
P54616	K100(aaLength:258, 90~110)	Lipid metabolism	Fatty acid biosynthesis	fabI	U	exp1_Ac and exp2_Ac	G	G	C	C	exp2_Sc specific			C	C	GIAHCIAFANKEELVGEYLNT
P54616	K18(aaLength:258, 8~28)	Lipid metabolism	Fatty acid biosynthesis	fabI	D	exp1_Ac specific	0.564	0.679125			exp1_Sc specific	C	C			RNIVVMGVANKRSIAWGIARS
O32153	K110(aaLength:284, 100~120)	Others	unknown	frlD	U	exp2_Ac specific			62.5	2068.37	exp2_Sc specific			C	C	QSRLRLAFQEKDVSFISGHDL
P81101	K170(aaLength:185, 160~180)	Others	unknown	frr	U	exp1_Ac and exp2_Ac	1.077	0.859658	1.27065	1.02053	exp1_Sc specific	0.123	0.0981782			VQKLTDEYVSKIDSVTKDKEK
P80868	K39(aaLength:692, 29~49)	Others	unknown	fusA	U	exp1_Ac and exp2_Ac	G	G	2.12766	1.43297	exp1_Sc specific	0.07	0.0513389			RILFYTGRIHKIGETHEGASQ
P09124	K193(aaLength:335, 183~203)	Carbohydrate metabolism	Glycolysis / Gluconeogenesis	gapA	U	exp1_Ac and exp2_Ac	0.031	0.00387444	5.37634	0.804353	exp1_Sc and exp2_Sc	0.599	0.0748643	C	C	NDQQILDLPHKDYRRARAAAE
O06492	K10(aaLength:96, 1~20)	Translation	Aminoacyl-tRNA biosynthesis	gatC	U	exp1_Ac specific	G	G			exp1_Sc specific	0.05	0.039622			XMSRISIEEVKHVAHLARLAI
P12425	K49(aaLength:444, 39~59)	Amino acid metabolism	Alanine, aspartate and glutamate metabolism	glnA	U	exp1_Ac specific	0.503	1.00717			exp1_Sc and exp2_Sc	0.021	0.0420488	C	C	VSQLGKALDNKVMFDGSSIEG
P22250	K145(aaLength:483, 135~155)	Translation	Aminoacyl-tRNA biosynthesis	gltX	U	exp1_Ac and exp2_Ac	G	G	1.64204	1.04006	exp1_Sc and exp2_Sc	0.06	0.0343334	C	C	HRDLTQEEQEKFIAEGRKPSI
P39148	K58(aaLength:415, 48~68)	Amino acid metabolism	Glycine, serine and threonine metabolism	glyA	U	exp2_Ac specific			C	C	exp1_Sc and exp2_Sc	0.029	0.0119114	C	C	TNKYAEGYPGKRYYGGCEHVD
P39148	K349(aaLength:415, 339~359)	Amino acid metabolism	Glycine, serine and threonine metabolism	glyA	D	exp1_Ac specific	G	G			exp1_Sc specific	C	C			NKNAIPYDPEKPFVTSGIRLG
P0CI74	K89(aaLength:98, 79~98)	Others	unknown	gpsB	U	exp1_Ac and exp2_Ac	C	C	0.589623	1.36334	exp1_Sc specific	0.039	0.0518178			DILKRLSNLEKHVFGSKLYDX
P0CI74	K82(aaLength:98, 72~92)	Others	unknown	gpsB	D	exp1_Ac and exp2_Ac	G	G	0.595948	1.37796	exp1_Sc specific	0.036	0.0478318			QSNTTNFDILKRLSNLEKHVF
P80240	K25(aaLength:157, 15~35)	Others	unknown	greA	U	exp2_Ac specific			0.692042	0.961971	exp1_Sc specific	C	C			QKLEQELEYLKTVKRKEVVER
P80240	K55(aaLength:157, 45~65)	Others	unknown	greA	D	exp1_Ac specific	1.014	1.33453			exp1_Sc and exp2_Sc	C	C	C	C	LSENSEYDSAKEEQAFVEGRV
P19582	K378(aaLength:433, 368~388)	Amino acid metabolism	Cysteine and methionine metabolism	hom	U	exp1_Ac specific	0.498	0.873967			exp2_Sc specific			C	C	VFSERGVSFEKILQLPIKGHD
P08821	K18(aaLength:92, 8~28)	Others	unknown	hupA	U	exp1_Ac specific	0.826	0.869125			exp1_Sc specific	0.026	0.0273574			NAVAEASELSKKDATKAVDSV
P25503	K72(aaLength:552, 62~82)	Amino acid metabolism	Histidine metabolism	hutU	U	exp1_Ac specific	C	C			exp1_Sc specific	C	C			HAIEHSLKTLKNDETLLVQSG
P39126	K158(aaLength:423, 148~168)	Carbohydrate metabolism	Citrate cycle (TCA cycle)	icd	U	exp1_Ac and exp2_Ac	0.372	0.888053	C	C	exp1_Sc and exp2_Sc	0.01	0.0238724	C	C	EDIYAGIEYAKGSEEVQKLIS
P39126	K247(aaLength:423, 237~257)	Carbohydrate metabolism	Citrate cycle (TCA cycle)	icd	D	exp1_Ac and exp2_Ac	0.369	0.880892	C	C	exp2_Sc specific			C	C	YELAEKEYGDKVFTWAQYDRI
P39126	K59(aaLength:423, 49~69)	Carbohydrate metabolism	Citrate cycle (TCA cycle)	icd	D	exp1_Ac and exp2_Ac	0.345	0.823598	C	C	exp1_Sc and exp2_Sc	0.015	0.0358086	C	C	AYKGEKKITWKEVYAGEKAYN
P39126	K393(aaLength:423, 383~403)	Carbohydrate metabolism	Citrate cycle (TCA cycle)	icd	D	exp1_Ac and exp2_Ac	0.385	0.919087	0.383142	0.948899	exp1_Sc specific	0.014	0.0334214			IKSMEKTIASKVVTYDFARLM
P39126	K226(aaLength:423, 216~236)	Carbohydrate metabolism	Citrate cycle (TCA cycle)	icd	D	exp1_Ac and exp2_Ac	0.426	1.01696	0.465333	1.15246	exp1_Sc specific	C	C			VTLVHKGNIMKFTEGAFKNWG
P39126	K242(aaLength:423, 232~252)	Carbohydrate metabolism	Citrate cycle (TCA cycle)	icd	D	exp1_Ac specific	0.356	0.849857			exp1_Sc and exp2_Sc	C	C	C	C	FKNWGYELAEKEYGDKVFTWA
P37253	K169(aaLength:342, 159~179)	Amino acid metabolism	Valine, leucine and isoleucine biosynthesis	ilvC	U	exp1_Ac and exp2_Ac	0.668	1.02326	0.949668	1.09339	exp2_Sc specific			C	C	EARDKALAYAKGIGGARAGVL
P46336	K187(aaLength:310, 177~197)	Others	unknown	iolS	U	exp1_Ac and exp2_Ac	0.395	1.00305	C	C	exp1_Sc specific	C	C			EYNLLNREAEKTFFPYTKEHN
O07021	K88(aaLength:479, 78~98)	Others	unknown	lutB	U	exp1_Ac and exp2_Ac	0.025	0.825435	C	C	exp1_Sc and exp2_Sc	C	C	C	C	AKRGGHVYFAKTAEEASSYIR
P49814	K204(aaLength:312, 194~214)	Carbohydrate metabolism	Citrate cycle (TCA cycle)	mdh	U	exp1_Ac and exp2_Ac	0.379	0.975888	0.423549	1.05863	exp1_Sc specific	0.01	0.025749			GGIPLETLIPKERIDAIVERT
O31662	K151(aaLength:353, 141~161)	Amino acid metabolism	Cysteine and methionine metabolism	mtnA	U	exp1_Ac specific	G	G			exp1_Sc specific	0.045	0.0386085			LIGQNALQLFKKGDRIMTICN
P08164	K96(aaLength:272, 86~106)	Metabolism of cofactors and vitamins	Nicotinate and nicotinamide metabolism	nadE	U	exp1_Ac and exp2_Ac	0.871	0.746841	C	C	exp1_Sc specific	C	C			QDEDDAQLALKFIKPDKSWKF
O34934	K13(aaLength:267, 3~23)	Metabolism of cofactors and vitamins	Nicotinate and nicotinamide metabolism	nadK2	U	exp1_Ac specific	0.047	ND			exp1_Sc specific	C	C			DQRRNVYFFHKQDQETNEQAR
P32727	K148(aaLength:371, 138~158)	Others	unknown	nusA	U	exp1_Ac specific	G	G			exp1_Sc specific	C	C			MTGIVQRLDNKFIYVSLGKIE
P16263	K153(aaLength:417, 143~163)	Carbohydrate metabolism	Citrate cycle (TCA cycle)	odhB	U	exp1_Ac specific	0.073	0.896467			exp1_Sc specific	0.01	0.122804			PTGDPLGRVRKQDVEAYEKPA
P54418	K375(aaLength:527, 365~385)	Carbohydrate metabolism	Pyruvate metabolism	pckA	U	exp1_Ac and exp2_Ac	C	C	C	C	exp1_Sc specific	C	C			MYHFLSGYTSKLAGTERGVTS
P21880	K400(aaLength:470, 390~410)	Carbohydrate metabolism	Pyruvate metabolism	pdhD	U	exp1_Ac and exp2_Ac	3.588	0.990833	2.22717	0.920382	exp1_Sc specific	C	C			LSLNETDGFMKLITRKEDGLV
P21880	K380(aaLength:470, 370~390)	Carbohydrate metabolism	Pyruvate metabolism	pdhD	D	exp1_Ac and exp2_Ac	G	G	2.29358	0.947825	exp1_Sc and exp2_Sc	C	C	C	C	KEEGLDIVAAKFPFAANGRAL
P21880	K262(aaLength:470, 252~272)	Carbohydrate metabolism	Pyruvate metabolism	pdhD	D	exp1_Ac specific	G	G			exp1_Sc specific	C	C			TVTFEVKGEEKTVDADYVLIT
P50849	K79(aaLength:705, 69~89)	Folding, sorting and degradation	RNA degradation	pnp	U	exp1_Ac specific	1.483	1.40579			exp1_Sc specific	0.042	0.0398134			AVGKIPGGFIKREGRPSEKAV
P08838	K250(aaLength:570, 240~260)	Membrane transport	Phosphotransferase system (PTS)	ptsI	U	exp1_Ac specific	G	G			exp1_Sc specific	0.204	0.0539649			EEKHNAYLAQKAEWAKLVNEP
P29726	K44(aaLength:430, 34~54)	Nucleotide metabolism	Purine metabolism	purA	U	exp1_Ac and exp2_Ac	G	G	7.14286	0.801913	exp1_Sc specific	0.117	0.0310607			QGGNNAGHTIKFDGITYKLHL
P29726	K62(aaLength:430, 52~72)	Nucleotide metabolism	Purine metabolism	purA	D	exp1_Ac and exp2_Ac	2.763	0.73351	7.24638	0.813535	exp1_Sc specific	0.145	0.038494			LHLIPSGIFYKDKTCVIGNGM
P29726	K111(aaLength:430, 101~121)	Nucleotide metabolism	Purine metabolism	purA	D	exp1_Ac and exp2_Ac	G	G	7.40741	0.831614	exp1_Sc specific	C	C			RAHVILPYHLKLDEVEEERKG
P12047	K115(aaLength:431, 105~125)	Nucleotide metabolism	Purine metabolism	purB	U	exp1_Ac and exp2_Ac	3.409	0.758274	6.0241	0.883778	exp1_Sc specific	C	C			LLKQANDILLKDLERFVDIIK
P12047	K385(aaLength:431, 375~395)	Nucleotide metabolism	Purine metabolism	purB	D	exp1_Ac and exp2_Ac	3.392	0.754492	6.17284	0.9056	exp1_Sc specific	C	C			VQPKAMEAWEKQVPFRELVEA
P25994	K422(aaLength:1071, 412~432)	Nucleotide metabolism	Pyrimidine metabolism	pyrAB	U	exp1_Ac specific	G	G			exp1_Sc specific	0.058	0.0121809			AADISDELLEKRIKKAGDERL
P12877	K19(aaLength:179, 9~29)	Translation	Ribosome	rplE	U	exp2_Ac specific			2.51889	1.08253	exp2_Sc specific			C	C	NKEIAPALMTKFNYDSVMQVP
P02394	K103(aaLength:123, 93~113)	Translation	Ribosome	rplL	U	exp1_Ac specific	1.396	0.817312			exp1_Sc specific	0.069	0.0403972			TPKPLKEGIAKEEAEELKAKL
P70974	K24(aaLength:145, 14~34)	Translation	Ribosome	rplM	U	exp1_Ac specific	G	G			exp1_Sc specific	0.096	0.0448357			RKWLVVDAAGKTLGRLSSEVA
P12875	K59(aaLength:122, 49~69)	Translation	Ribosome	rplN	U	exp1_Ac specific	1.559	0.876871			exp1_Sc and exp2_Sc	0.082	0.0461215	C	C	GGVVKKGEVVKAVIVRTKSGA
P05657	K70(aaLength:94, 60~80)	Translation	Ribosome	rpmA	U	exp1_Ac and exp2_Ac	2.526	0.791544	C	C	exp1_Sc specific	C	C			GRGGDDTLFAKIDGTVKFERF
P19947	K9(aaLength:59, 1~19)	Translation	Ribosome	rpmD	U	exp1_Ac and exp2_Ac	1.44	0.726079	2.49377	1.09939	exp1_Sc specific	0.084	0.0423546			XXMAKLEITLKRSVIGRPEDQ
P21464	K146(aaLength:246, 136~156)	Translation	Ribosome	rpsB	U	exp1_Ac and exp2_Ac	G	G	C	C	exp1_Sc specific	C	C			QLKKELERLEKFLGGIKDMKD
P21464	K109(aaLength:246, 99~119)	Translation	Ribosome	rpsB	D	exp1_Ac and exp2_Ac	1.295	0.8877	2.331	1.0287	exp1_Sc specific	0.081	0.0555241			GTLTNFETIQKRIKRLKDIEK
P21464	K49(aaLength:246, 39~59)	Translation	Ribosome	rpsB	D	exp2_Ac specific			2.38663	1.05325	exp1_Sc specific	0.1	0.0685483			YIIDLQKTVKKVEEAYNFTKN
P21465	K106(aaLength:218, 96~116)	Translation	Ribosome	rpsC	U	exp1_Ac and exp2_Ac	1.536	0.780161	2.65252	1.03718	exp1_Sc and exp2_Sc	0.066	0.0335226	C	C	KRVHINILEIKRADLDAQLVA
P21466	K100(aaLength:200, 90~110)	Translation	Ribosome	rpsD	U	exp1_Ac and exp2_Ac	1.506	0.898018	C	C	exp1_Sc and exp2_Sc	0.11	0.0655923	C	C	LDSRLDNVVYKLGLARTRRQA
P21466	K81(aaLength:200, 71~91)	Translation	Ribosome	rpsD	D	exp1_Ac and exp2_Ac	G	G	100	44.1128	exp1_Sc specific	0.154	0.0918292			LFDKAGKLAGKHGENFMILLD
P21469	K149(aaLength:156, 139~156)	Translation	Ribosome	rpsG	U	exp1_Ac specific	G	G			exp1_Sc specific	0.579	0.32254			EDTHKMAEANKAFAHYRWXXX
P12879	K41(aaLength:132, 31~51)	Translation	Ribosome	rpsH	U	exp1_Ac and exp2_Ac	1.436	0.839379	C	C	exp1_Sc specific	0.077	0.0450085			KLKREIAEILKREGFIRDVEF
P12879	K24(aaLength:132, 14~34)	Translation	Ribosome	rpsH	D	exp1_Ac and exp2_Ac	1.39	0.812491	2.32558	1.03747	exp1_Sc and exp2_Sc	C	C	C	C	IRNANMVRHEKLEIPASKLKR
P12879	K65(aaLength:132, 55~75)	Translation	Ribosome	rpsH	D	exp1_Ac specific	1.51	0.882634			exp1_Sc specific	C	C			SKQGIIRVFLKYGQNNERVIT
P21474	K82(aaLength:90, 72~90)	Translation	Ribosome	rpsP	U	exp1_Ac and exp2_Ac	1.662	0.898626	2.38663	0.852093	exp1_Sc specific	0.092	0.0497434			NLFSSQGIMEKFHNAKQGKXX
P08065	K267(aaLength:586, 257~277)	Carbohydrate metabolism	Citrate cycle (TCA cycle)	sdhA	U	exp1_Ac and exp2_Ac	C	C	0.117454	1.01583	exp1_Sc specific	C	C			GGRVWTYKDGKPWYFLEEKYP
P37464	K167(aaLength:425, 157~177)	Translation	Aminoacyl-tRNA biosynthesis	serS	U	exp1_Ac and exp2_Ac	1.163	0.910228	1.46199	1.0322	exp1_Sc specific	0.035	0.0273929			KVTGSRFVFYKGLGARLERAL
P54375	K41(aaLength:202, 31~51)	Others	unknown	sodA	U	exp1_Ac and exp2_Ac	0.592	0.863853	0.694444	1.04167	exp1_Sc specific	C	C			HHNTYVTNLNKAVEGNTALAN
P45693	K80(aaLength:86, 70~86)	Others	unknown	spoVS	U	exp2_Ac specific			C	C	exp2_Sc specific			C	C	QIDGEERTAIKLIVEPRXXXX
Q04747	K3220(aaLength:3583, 3210~3230)	Metabolism of terpenoids and polyketides	Nonribosomal peptide structures	srfAB	U	exp1_Ac and exp2_Ac	0.487	0.957961	0.606796	0.942646	exp1_Sc specific	C	C			LRSQIKLLANKLQSSLDLRNG
Q04747	K2242(aaLength:3583, 2232~2252)	Metabolism of terpenoids and polyketides	Nonribosomal peptide structures	srfAB	D	exp1_Ac specific	0.502	0.987467			exp1_Sc specific	0.017	0.0334401			IFVKELALLYKGEQLPEPTLH
Q04747	K3538(aaLength:3583, 3528~3548)	Metabolism of terpenoids and polyketides	Nonribosomal peptide structures	srfAB	D	exp1_Ac specific	0.431	0.847806			exp2_Sc specific			C	C	ATVEEQMERFKENLLMLIRHC
P80886	K179(aaLength:385, 169~189)	Carbohydrate metabolism	Citrate cycle (TCA cycle)	sucC	U	exp1_Ac and exp2_Ac	0.195	0.838859	C	C	exp1_Sc specific	0.011	0.0473202			IPKELVGKAAKFMLGLYKAFV
P80886	K94(aaLength:385, 84~104)	Carbohydrate metabolism	Citrate cycle (TCA cycle)	sucC	D	exp2_Ac specific			C	C	exp1_Sc specific	0.011	0.0473202			HQTGPDGQVIKRLLIEEGCDI
O32162	K18(aaLength:465, 8~28)	Others	unknown	sufB	U	exp1_Ac and exp2_Ac	G	G	2.17865	1.17433	exp1_Sc specific	0.071	0.0491535			IGEYKYGFHDKDVSIFRSERG
O32164	K43(aaLength:406, 33~53)	Metabolism of other amino acids	Selenocompound metabolism	sufS	U	exp1_Ac and exp2_Ac	G	G	1.5674	1.07012	exp1_Sc specific	0.034	0.0258704			KPRAVIETLDKYYNQYNSNVH
P45694	K350(aaLength:667, 340~360)	Carbohydrate metabolism	Pentose phosphate pathway	tkt	U	exp1_Ac and exp2_Ac	1.226	0.862082	1.11111	0.974506	exp2_Sc specific			C	C	DWDQEVPVYEKGSSLASRASS
P80864	K101(aaLength:167, 91~111)	Others	unknown	tpx	U	exp1_Ac specific	0.839	1.04857			exp1_Sc specific	0.012	0.0149974			ARWCGANGIDKVETLSDHRDM
P33166	K316(aaLength:396, 306~326)	Others	unknown	tuf	U	exp1_Ac and exp2_Ac	0.953	0.833234	1.31234	1.00537	exp1_Sc and exp2_Sc	0.028	0.0244812	C	C	KFKAEVYVLSKEEGGRHTPFF
P33166	K308(aaLength:396, 298~318)	Others	unknown	tuf	D	exp1_Ac and exp2_Ac	0.937	0.819245	1.38504	1.06107	exp1_Sc and exp2_Sc	0.053	0.0463394	0.0516369	0.0395585	PGTITPHSKFKAEVYVLSKEE
P33166	K178(aaLength:396, 168~188)	Others	unknown	tuf	D	exp1_Ac specific	G	G			exp1_Sc and exp2_Sc	0.052	0.045465	C	C	DVPVVKGSALKALEGDAEWEA
P81100	K77(aaLength:199, 67~87)	Others	unknown	yceC	U	exp1_Ac specific	0.825	0.884327			exp2_Sc specific			C	C	KKNLIYFGNLKSRCGGVQHTG
P80875	K169(aaLength:193, 159~179)	Others	unknown	yceD	U	exp1_Ac and exp2_Ac	0.792	0.993508	1.03734	1.17826	exp1_Sc specific	0.026	0.0326152			GELYRHNGEWKFSAIGSGYQG
O34384	K169(aaLength:192, 159~179)	Others	unknown	yceE	U	exp1_Ac and exp2_Ac	0.816	1.07978	1.47059	1.36615	exp2_Sc specific			C	C	CELYRHGGEWKFNAIGSGFSG
P94391	K23(aaLength:515, 13~33)	Amino acid metabolism	Arginine and proline metabolism	ycgN	U	exp1_Ac and exp2_Ac	0.045	0.99568	C	C	exp1_Sc and exp2_Sc	C	C	C	C	FQDQNNVEAFKKALATVSEYL
P94391	K331(aaLength:515, 321~341)	Amino acid metabolism	Arginine and proline metabolism	ycgN	D	exp1_Ac and exp2_Ac	0.031	0.685913	C	C	exp1_Sc and exp2_Sc	C	C	C	C	SAGSRAVVHEKVYDQVLERVI
P96579	K36(aaLength:183, 26~46)	Others	unknown	ydaF	U	exp1_Ac and exp2_Ac	0.23	0.517915	6.322	ND	exp1_Sc and exp2_Sc	C	C	C	C	LIIQNQQRLGKWLFFAENPSS
Q796Y8	K81(aaLength:157, 71~91)	Others	unknown	ygaF	U	exp2_Ac specific			0.59988	1.19914	exp1_Sc specific	C	C			PDSQEKHGKFKEKHNLPFLLL
O06746	K136(aaLength:163, 126~146)	Others	unknown	yitK	U	exp1_Ac specific	0.679	0.829318			exp1_Sc specific	0.019	0.0232063			VQDDQVRVTGKNKDDLQQIIS
O31629	K47(aaLength:171, 37~57)	Others	unknown	yjcG	U	exp2_Ac specific			C	C	exp1_Sc specific	C	C			LRASFECAEEKADQLVSHLRN
P80861	K37(aaLength:392, 27~47)	Energy metabolism	Oxidative phosphorylation	yjlD	U	exp1_Ac and exp2_Ac	0.01	0.00387473	C	C	exp1_Sc specific	0.131	0.050759			KEQARVTVVNKYPTHQIITEL
O34911	K43(aaLength:200, 33~53)	Others	unknown	ykoF	U	exp1_Ac and exp2_Ac	G	G	0.388	ND	exp1_Sc specific	0.166	0.0311534			KKTDTSKVWTKTDHISTVLRG
O34760	K44(aaLength:281, 34~54)	Others	unknown	ytnP	U	exp1_Ac specific	0.12	0.906281			exp1_Sc specific	C	C			LWSKKYPVNEKNQIELRTDPI
O05268	K63(aaLength:332, 53~73)	Metabolism of other amino acids	Selenocompound metabolism	yumC	U	exp1_Ac specific	1.23	0.89476			exp1_Sc specific	0.051	0.0370998			KYIYDVAGFPKIRAQELINNL
P28368	K83(aaLength:189, 73~93)	Others	unknown	yvyD	U	exp1_Ac and exp2_Ac	0.38	1.51348	C	C	exp2_Sc specific			C	C	MYNAIDLATNKLERQIRKHKT
P39644	K201(aaLength:259, 191~211)	Others	unknown	ywfH	U	exp1_Ac specific	0.262	1.07287			exp1_Sc specific	0.021	0.0859934			RYHQFVENVMKKNSISKQKAE
P39645	K154(aaLength:254, 144~164)	Others	unknown	ywfI	U	exp1_Ac and exp2_Ac	1.403	1.29018	1.27065	1.08798	exp1_Sc and exp2_Sc	0.066	0.0606927	C	C	SKYVCFYPMDKRRSGNDNWYM
P54547	K278(aaLength:489, 268~288)	Carbohydrate metabolism	Pentose phosphate pathway	zwf	U	exp1_Ac specific	G	G			exp2_Sc specific			C	C	KVLRALRPIAKDEVDEYFVRG
