# Supplementary material for: Changes in the Acetylome and Succinylome of Bacillus subtilis in Response to Carbon Source
Source: PLoS One. 2015 Jun 22;10(6):e0131169. doi: 10.1371/journal.pone.0131169 (PMC4476798; doi:10.1371/journal.pone.0131169)
Supplement: S4 Table — The acetylome and succinylome datasets obtained from Weinert et al. [9,36] were analyzed with DAVID using the same conditions used in Tables 3 and 5. (XLSX) [file pone.0131169.s008.xlsx]

## Sheet: weinert_molcell13_acetylF
S4 Table KEGG pathway enrichment for E. coli acetylated proteins in minimal glucose condition.
Weinert et al. Mol. Cell 51:265-272 (2013) was used as a dataset of acetylome.
Category	Term	Count	%	PValue	Genes	List Total	Pop Hits	Pop Total	Fold Enrichment	Bonferroni	Benjamini	FDR
KEGG_PATHWAY	ecj00061:Fatty acid biosynthesis	12	1.20603	8.32145e-12	169889767, 169888578, 169888579, 169888577, 169887651, 169888447, 169888802, 169887656, 169889774, 169890618, 169890619, 169888581	567	12	7107	12.5344	1.59689e-08	1.59689e-10	1.42382e-08
KEGG_PATHWAY	ecj00340:Histidine metabolism	8	0.80402	6.12853e-07	169889486, 169889485, 169887697, 169889488, 169889487, 169889491, 169889490, 169889489	567	9	7107	11.1417	0.00117537	6.46188e-06	0.0010486
KEGG_PATHWAY	ecj00400:Phenylalanine, tyrosine and tryptophan biosynthesis	18	1.80905	7.23055e-16	169891346, 169889198, 169888772, 169888773, 169889487, 169890038, 169889188, 169890039, 169888421, 169889780, 169890637, 169888249, 169888401, 169888775, 169890741, 169888774, 169888776, 169890742	567	21	7107	10.7438	1.49136e-12	2.40918e-14	1.33227e-12
KEGG_PATHWAY	ecj00670:One carbon pool by folate	10	1.00503	2.14619e-08	169889945, 169888696, 169890230, 169891311, 169891246, 169889340, 169887947, 169887546, 169891302, 169889996	567	12	7107	10.4453	4.11845e-05	2.76412e-07	3.67217e-05
KEGG_PATHWAY	ecj00970:Aminoacyl-tRNA biosynthesis	21	2.11055	1.09624e-17	169887666, 169888056, 169887944, 169891532, 169889136, 169889212, 169887524, 169888386, 169891414, 169889207, 169889573, 169889208, 169889847, 169890736, 169889367, 169890109, 169890286, 169888184, 169890903, 169889357, 169889959	567	26	7107	10.1239	2.10369e-14	4.04556e-16	1.8757e-14
KEGG_PATHWAY	ecj03010:Ribosome	44	4.42211	3.24365e-36	169890675, 169890674, 169890651, 169889642, 169890656, 169890658, 169890659, 169890694, 169890652, 169890671, 169891481, 169890670, 169890653, 169891482, 169890673, 169891483, 169889210, 169890672, 169890537, 169891279, 169890649, 169887640, 169890979, 169890556, 169891278, 169890661, 169890662, 169890660, 169890597, 169890598, 169890048, 169890045, 169890669, 169888575, 169890667, 169890668, 169…	567	57	7107	9.67567	6.22457e-33	1.03743e-33	5.54996e-33
KEGG_PATHWAY	ecj00920:Sulfur metabolism	10	1.00503	6.48346e-08	169890172, 169890173, 169889858, 169890162, 169889865, 169891305, 169890950, 169891244, 169890387, 169889121	567	13	7107	9.64184	0.00012441	7.87452e-07	0.000110933
KEGG_PATHWAY	ecj00480:Glutathione metabolism	12	1.20603	5.9192e-09	169889343, 169887697, 169889495, 169890356, 169888425, 169890846, 169889134, 169891534, 169888622, 169889968, 169890105, 169890334	567	17	7107	8.84781	1.13589e-05	8.23112e-08	1.01279e-05
KEGG_PATHWAY	ecj00260:Glycine, serine and threonine metabolism	22	2.21106	3.17341e-16	169887588, 169888772, 169890307, 169888773, 169890497, 169890960, 169890029, 169887500, 169888400, 169889817, 169891609, 169887501, 169890959, 169888364, 169887502, 169889304, 169891316, 169891245, 169891096, 169887770, 169890299, 169889996	567	32	7107	8.61739	6.39155e-13	1.06581e-14	5.66214e-13
KEGG_PATHWAY	ecj00300:Lysine biosynthesis	11	1.10553	4.90442e-08	169887560, 169887500, 169889923, 169891316, 169889916, 169887637, 169891245, 169887559, 169887529, 169890712, 169891127	567	16	7107	8.61739	9.41113e-05	6.07198e-07	8.39155e-05
KEGG_PATHWAY	ecj00010:Glycolysis / Gluconeogenesis	26	2.61307	3.95881e-19	169890755, 169888250, 169891616, 169887782, 169889215, 169888587, 169889838, 169891317, 169890297, 169891509, 169887588, 169891359, 169887586, 169889345, 169887587, 169889557, 169890186, 169889861, 169889171, 169890317, 169890318, 169891221, 169888703, 169891224, 169888192, 169889270	567	38	7107	8.57616	7.59696e-16	1.65151e-17	6.77361e-16
KEGG_PATHWAY	ecj00620:Pyruvate metabolism	30	3.01508	4.87261e-22	169890755, 169889747, 169889907, 169889748, 169889767, 169889149, 169890358, 169891359, 169889196, 169887588, 169887678, 169889345, 169887586, 169890932, 169888985, 169887587, 169888396, 169888893, 169889171, 169888926, 169887656, 169890618, 169890619, 169888295, 169889591, 169890603, 169888365, 169888703, 169891260, 169891306	567	44	7107	8.54618	9.35053e-19	2.83349e-20	8.33713e-19
KEGG_PATHWAY	ecj00760:Nicotinate and nicotinamide metabolism	12	1.20603	1.41323e-08	169889101, 169888053, 169889102, 169888424, 169887581, 169891292, 169889232, 169891611, 169891605, 169889743, 169888245, 169891266	567	18	7107	8.35626	2.71196e-05	1.88333e-07	2.41807e-05
KEGG_PATHWAY	ecj00030:Pentose phosphate pathway	20	2.01005	2.36381e-14	169889343, 169889342, 169889495, 169890786, 169890738, 169889341, 169889557, 169890324, 169890317, 169891604, 169889908, 169891602, 169889909, 169890308, 169889215, 169891221, 169887506, 169891317, 169888192, 169891509	567	30	7107	8.35626	4.538e-11	6.13287e-13	4.04565e-11
KEGG_PATHWAY	ecj03018:RNA degradation	10	1.00503	3.92176e-07	169890536, 169887512, 169891105, 169891460, 169889946, 169890186, 169888570, 169887615, 169888291, 169891102	567	15	7107	8.35626	0.000752303	4.30048e-06	0.000671019
KEGG_PATHWAY	ecj00240:Pyrimidine metabolism	35	3.51759	4.60391e-25	169891514, 169891038, 169890650, 169889601, 169887530, 169887642, 169888548, 169889743, 169890983, 169890985, 169890536, 169890230, 169891171, 169889688, 169889687, 169887531, 169887681, 169890188, 169887890, 169891520, 169891282, 169891283, 169890187, 169887655, 169891521, 169891605, 169891603, 169888381, 169889943, 169891146, 169889963, 169889530, 169888795, 169889531, 169890991	567	53	7107	8.27743	8.83491e-22	2.94497e-23	7.87739e-22
KEGG_PATHWAY	ecj00270:Cysteine and methionine metabolism	18	1.80905	1.55415e-12	169890331, 169891346, 169888421, 169890950, 169889121, 169887500, 169891311, 169889858, 169891144, 169889865, 169889304, 169891316, 169891305, 169891245, 169887592, 169891244, 169890387, 169890104	567	28	7107	8.05782	2.98251e-09	3.35114e-11	2.65927e-09
KEGG_PATHWAY	ecj00450:Selenoamino acid metabolism	9	0.904523	3.00883e-06	169890331, 169889573, 169889858, 169890162, 169889865, 169889175, 169891244, 169890387, 169889121	567	14	7107	8.05782	0.00575732	2.9161e-05	0.00514805
KEGG_PATHWAY	ecj00020:Citrate cycle (TCA cycle)	18	1.80905	3.4815e-12	169887588, 169887586, 169888222, 169887587, 169890755, 169888230, 169888622, 169888295, 169889111, 169889110, 169890603, 169887590, 169888229, 169888228, 169888790, 169888225, 169888227, 169888226	567	29	7107	7.77997	6.68109e-09	7.18396e-11	5.957e-09
KEGG_PATHWAY	ecj00860:Porphyrin and chlorophyll metabolism	13	1.30653	3.47445e-08	169888782, 169891293, 169887626, 169891163, 169891174, 169889116, 169891122, 169889880, 169891123, 169887793, 169889847, 169887895, 169890721	567	23	7107	7.08466	6.66724e-05	4.35782e-07	5.94485e-05
KEGG_PATHWAY	ecj00250:Alanine, aspartate and glutamate metabolism	16	1.60804	7.45596e-10	169891080, 169888617, 169891520, 169888421, 169887530, 169891177, 169891521, 169891458, 169890581, 169890084, 169887531, 169891423, 169889253, 169890543, 169891264, 169888178	567	29	7107	6.91553	1.4308e-06	1.11781e-08	1.27573e-06
KEGG_PATHWAY	ecj00520:Amino sugar and nucleotide sugar metabolism	24	2.41206	1.41843e-14	169888593, 169889494, 169890780, 169889861, 169889706, 169890592, 169889708, 169890590, 169889307, 169890546, 169889112, 169888700, 169889309, 169888181, 169888587, 169888182, 169891108, 169891066, 169889838, 169891317, 169889507, 169888183, 169888192, 169889513	567	44	7107	6.83694	2.72706e-11	3.78808e-13	2.43139e-11
KEGG_PATHWAY	ecj03430:Mismatch repair	12	1.20603	2.329e-07	169889855, 169891038, 169891451, 169887890, 169889954, 169891130, 169887843, 169891350, 169887655, 169889476, 169890144, 169887681	567	22	7107	6.83694	0.000446836	2.64459e-06	0.000398497
KEGG_PATHWAY	ecj00230:Purine metabolism	45	4.52261	3.31321e-27	169887597, 169891514, 169891038, 169890650, 169889743, 169890536, 169889688, 169891171, 169889687, 169889953, 169889952, 169890749, 169887889, 169887577, 169887681, 169890002, 169887940, 169887698, 169889345, 169887941, 169888617, 169890188, 169890162, 169887890, 169891282, 169891283, 169889340, 169887655, 169889171, 169891458, 169891605, 169891604, 169887632, 169889945, 169889947, 169889921, 169…	567	83	7107	6.79575	6.35806e-24	2.89003e-25	5.66898e-24
KEGG_PATHWAY	ecj03030:DNA replication	9	0.904523	1.96265e-05	169889855, 169890444, 169891171, 169891038, 169887890, 169887680, 169891350, 169887655, 169887681	567	17	7107	6.63585	0.0369631	0.000170409	0.033576
KEGG_PATHWAY	ecj00190:Oxidative phosphorylation	20	2.01005	4.58085e-11	169891505, 169889739, 169888595, 169889734, 169889733, 169888234, 169889738, 169891070, 169889737, 169889736, 169891072, 169891071, 169889735, 169888235, 169889946, 169891068, 169891069, 169891067, 169888225, 169888226	567	41	7107	6.11434	8.79064e-08	8.06481e-10	7.83792e-08
KEGG_PATHWAY	ecj00290:Valine, leucine and isoleucine biosynthesis	10	1.00503	1.48801e-05	169887524, 169887586, 169888056, 169891532, 169891013, 169891012, 169890916, 169891096, 169891095, 169891098	567	21	7107	5.96876	0.0281512	0.00013038	0.0254571
KEGG_PATHWAY	ecj00330:Arginine and proline metabolism	20	2.01005	1.28741e-10	169887697, 169889341, 169888421, 169891177, 169890326, 169891528, 169890327, 169890356, 169889239, 169887702, 169890543, 169889253, 169887703, 169891261, 169887592, 169889083, 169891263, 169891262, 169891264, 169890712	567	43	7107	5.82995	2.47053e-07	2.14829e-09	2.20278e-07
KEGG_PATHWAY	ecj00051:Fructose and mannose metabolism	17	1.70854	9.04928e-09	169890942, 169889625, 169889700, 169890941, 169890116, 169889624, 169889557, 169890317, 169889307, 169889112, 169889309, 169889215, 169891221, 169889219, 169891224, 169889513, 169891509	567	38	7107	5.60749	1.73654e-05	1.2316e-07	1.54835e-05
KEGG_PATHWAY	ecj00500:Starch and sucrose metabolism	14	1.40704	3.8163e-07	169890778, 169890779, 169890768, 169889494, 169890767, 169890780, 169889861, 169889116, 169888700, 169889838, 169891317, 169889507, 169889590, 169888192	567	32	7107	5.4838	0.00073208	4.23322e-06	0.000652974
KEGG_PATHWAY	ecj00640:Propanoate metabolism	13	1.30653	1.32025e-06	169891359, 169888230, 169888396, 169889747, 169889748, 169887656, 169889792, 169890618, 169890619, 169889767, 169890084, 169888229, 169891159	567	30	7107	5.43157	0.00253036	1.34763e-05	0.00225895
KEGG_PATHWAY	ecj00630:Glyoxylate and dicarboxylate metabolism	15	1.50754	3.85197e-07	169888696, 169888222, 169890737, 169890497, 169889341, 169887947, 169890498, 169888926, 169888295, 169890358, 169890603, 169891307, 169887590, 169888790, 169891306	567	37	7107	5.08151	0.000738919	4.24822e-06	0.000659077
KEGG_PATHWAY	ecj02020:Two-component system	29	2.91457	1.16293e-06	169889544, 169890757, 169891176, 169891177, 169889706, 169891175, 169887989, 169887988, 169888687, 169890579, 169890108, 169891218, 169889998, 169888772, 169889675, 169888773, 169888985, 169887638, 169888616, 169891622, 169889107, 169891400, 169888422, 169888197, 169887820, 169888775, 169888774, 169889373, 169888776	567	132	7107	2.75377	0.00222917	1.19981e-05	0.00198978

## Sheet: Weinert_cellreports13_succinylF
S5 Table KEGG pathway enrichment for E. coli succinylated proteins in minimal glucose condition.
Weinert et al. Cell Reports 4:842-851 (2013) was used as a dataset of succinylome.
Category	Term	Count	%	PValue	Genes	List Total	Pop Hits	Pop Total	Fold Enrichment	Bonferroni	Benjamini	FDR
KEGG_PATHWAY	ecj00340:Histidine metabolism	8	0.809717	5.16e-07	P60595, P06989, P06987, P06988, P60664, P15288, P10371, P60757	553	9	7107	11.4237	0.000974	5.54e-06	0.000881
KEGG_PATHWAY	ecj03010:Ribosome	49	4.95951	3.56e-45	P0A7U3, P0A7K6, P0A7U7, P02359, P02358, P60438, P0A7L0, P0A7L3, P0A7L8, P0A7T3, P0A7P5, P02413, P0A7T7, P0AG63, P0AA10, P0ADY3, P0AG67, P0A7M2, P0A7M6, P0A7X3, P0A7S9, P0ADY7, P62399, P0AG55, P60624, P0ADZ4, P60723, P0AG51, P0ADZ0, P0A7W1, P0A7J3, P0A7W7, P0AG59, P0C018, P0A7N1, P0A7J7, P0A7R1, P0A7N4, P0A7R5, P0A7R9, P0A7V8, P0AG44, P68919, P61175, P0A7V0, P60422, P0A7K2, P0A7V3, P0AG48	553	57	7107	11.048	6.73e-42	3.36e-42	6.08e-42
KEGG_PATHWAY	ecj00970:Aminoacyl-tRNA biosynthesis	22	2.22672	1.55e-19	P00954, P60906, P00956, P00957, P16659, P00959, P0A8N5, P00960, P0A8N3, P0A8M0, P0A8M3, P07118, P07395, P00961, P0A8L1, P00962, P11875, P07813, P21888, P08312, P0AGJ9, P21889	553	26	7107	10.8745	2.93e-16	7.7e-18	2.64e-16
KEGG_PATHWAY	ecj00061:Fatty acid biosynthesis	10	1.01215	1.72e-08	P0ABD8, P0AEK2, P0A9Q5, P0A953, P0A6Q6, P0AEK4, P0ABD5, P24182, P0AAI9, P0A6Q3	553	12	7107	10.7098	3.25e-05	2.18e-07	2.94e-05
KEGG_PATHWAY	ecj00480:Glutathione metabolism	14	1.417	5.83e-12	P0A9D2, P68767, P06715, P09158, P21169, P15288, P04425, P37095, P18956, P0AC53, P0AES0, P04825, P00350, P08200	553	17	7107	10.5838	1.1e-08	1.19e-10	9.96e-09
KEGG_PATHWAY	ecj00521:Streptomycin biosynthesis	7	0.708502	1.47e-05	P36938, P0A6V8, P37760, P0ADG4, P37744, P61887, P37759	553	9	7107	9.99578	0.0273294	0.000129	0.0250377
KEGG_PATHWAY	ecj00290:Valine, leucine and isoleucine biosynthesis	16	1.61943	6.6e-13	P00956, P00893, P00894, P04968, P09151, P30125, P30126, P07118, P0AFG8, P0A6A6, P0AB80, P05791, P05793, P07813, P09053, P08142	553	21	7107	9.79179	1.25e-09	1.5e-11	1.13e-09
KEGG_PATHWAY	ecj00670:One carbon pool by folate	9	0.910931	4.72e-07	P13009, P27248, P0A825, P15639, P24186, P0A884, P33221, P0AEZ1, P37051	553	12	7107	9.63879	0.000891	5.1e-06	0.000806
KEGG_PATHWAY	ecj00250:Alanine, aspartate and glutamate metabolism	21	2.12551	2.3e-16	P00968, P0A6F1, P0A6E4, P69908, P0AG16, P00805, P00963, P0A7F3, P0AB89, P00509, P17169, P0A9C5, P11447, P69910, P22106, P0A786, P0A7D4, P09832, P09831, P00370, P0AC38	553	29	7107	9.30642	4.2e-13	7.44e-15	3.77e-13
KEGG_PATHWAY	ecj00400:Phenylalanine, tyrosine and tryptophan biosynthesis	15	1.51822	1.74e-11	P04693, P00895, P07023, P0A6D3, P00509, P0A6D7, P0A879, P00888, P0A9J8, P05194, P0AB91, P12008, P00909, P07639, P0A877	553	21	7107	9.1798	3.28e-08	3.18e-10	2.96e-08
KEGG_PATHWAY	ecj00010:Glycolysis / Gluconeogenesis	27	2.73279	8.64e-21	P36938, P62707, P0A9Q7, P0A9B2, P0A993, P0AFG8, P0A991, P0A7A2, P69783, Q46829, P19926, P37689, P27550, P69786, P21599, P0A6P9, P0A9P0, P0A9C3, P0A858, P0AB71, P22259, P0A6T1, P0A6V8, P06959, P0A796, P0AD61, P0A799	553	38	7107	9.13148	1.63e-17	5.11e-19	1.48e-17
KEGG_PATHWAY	ecj00620:Pyruvate metabolism	31	3.13765	9.55e-24	P0A9Q5, P42632, P0A9Q7, P0AC84, P0AC81, P76558, P07003, P0AFG8, P30178, P25553, P37330, P61889, P52643, P0A6A3, P27550, P21599, P0A9P0, P09151, P0AB65, P24182, P23538, P0ABD8, P08997, P22259, P06959, P0ABD5, P0A9M8, P00864, P09373, P0AD61, P06149	553	44	7107	9.05462	1.8e-20	1.13e-21	1.63e-20
KEGG_PATHWAY	ecj00030:Pentose phosphate pathway	21	2.12551	6.37e-16	P36938, P0AG07, P0A717, P0A6L0, P27302, P37666, P0A7Z0, P0A867, P0A993, P37647, P0A991, P0AB71, P0A6T1, P0A6K6, P0AC53, P0A870, P52697, P0A796, P33570, P0A955, P00350	553	30	7107	8.9962	1.26e-12	2.13e-14	1.13e-12
KEGG_PATHWAY	ecj00920:Sulfur metabolism	9	0.910931	1.14e-06	P38038, P00935, P21156, P17854, P07623, P23845, P17846, P06721, P0ABK5	553	13	7107	8.89734	0.00215893	1.17e-05	0.00195308
KEGG_PATHWAY	ecj00020:Citrate cycle (TCA cycle)	20	2.02429	5.86e-15	P0AC41, P0A9P0, P07014, P00363, P0AFG3, P0A836, P05042, P0AFG6, P25516, P0AFG8, P30178, P22259, P36683, P0AGE9, P06959, P61889, P0AC33, P0ABH7, P08200, P0AC47	553	29	7107	8.86325	1.11e-11	1.71e-13	1e-11
KEGG_PATHWAY	ecj03018:RNA degradation	10	1.01215	3.16e-07	P0A9P6, P0A6P9, P0A6F5, P21513, P0A8J8, P0AG30, P21499, P0ABF1, P05055, P0A6Y8	553	15	7107	8.56781	0.000597	3.51e-06	0.00054
KEGG_PATHWAY	ecj00450:Selenoamino acid metabolism	9	0.910931	2.49e-06	P0A817, P00959, P00935, P18956, P21156, P16456, P23845, P06721, P0ABK5	553	14	7107	8.26182	0.0046898	2.45e-05	0.00424798
KEGG_PATHWAY	ecj00270:Cysteine and methionine metabolism	17	1.72065	1.8e-11	P04693, P0A817, P0A9Q9, P45578, P00935, P09158, P0A7F6, P25665, P00509, P30744, P06721, P13009, P76316, P07623, P00562, P0ABK5, P00561	553	28	7107	7.80283	3.4e-08	3.27e-10	3.07e-08
KEGG_PATHWAY	ecj00240:Pyrimidine metabolism	32	3.23887	1.54e-21	P0A8F4, P07024, P0A8F0, P0A7E9, P25524, P0A7E3, P0A7E5, P12758, P05055, P0A800, P0A763, P0A786, P0A8V2, P08244, P0A884, P05020, P23331, P0A8T7, P00968, P0A9P4, P0A6F1, P69924, P00452, P0A7F3, P07650, P00582, P0A7Z4, P03007, P0ABP8, P08331, P0A988, P0ABS8	553	53	7107	7.75953	2.91e-18	1e-19	2.63e-18
KEGG_PATHWAY	ecj00260:Glycine, serine and threonine metabolism	19	1.92308	1.37e-12	P0A9Q9, P0AGB0, P04968, P00934, P0A9P0, P0A825, P23721, P0AB77, P33195, P30744, P0A879, P75823, P00547, P27248, P0A9T0, P07913, P00562, P0A877, P00561	553	32	7107	7.63071	2.58e-09	3.04e-11	2.33e-09
KEGG_PATHWAY	ecj00770:Pantothenate and CoA biosynthesis	12	1.21457	9.68e-08	P0A6I3, P0AB80, P05791, P05793, P00893, P00894, P0A790, P0A6I6, P31663, P08142, P0A6I9, P31057	553	21	7107	7.34384	0.000183	1.16e-06	0.000165
KEGG_PATHWAY	ecj00300:Lysine biosynthesis	9	0.910931	9.26e-06	P0A6K1, P11880, P0A9Q9, P18335, P0A6L2, P0A9D8, P04036, P00562, P00561	553	16	7107	7.22909	0.0173566	8.3e-05	0.0158214
KEGG_PATHWAY	ecj00230:Purine metabolism	41	4.1498	3.34e-23	P0AG18, P07024, P0ADG7, P15254, P15639, P0AG16, P0A9M2, P21156, P0AFL6, P04079, P05055, P0A800, P15640, P0A763, P0A8V2, P69503, P0A8T7, P69924, P21599, P69441, P0A717, P00452, P0AB89, P00582, P52061, P0A7Z4, P0AEW6, P0A6K6, P03007, P60546, P0A7D4, P0ABP8, P08331, P60560, P33221, P0A7D7, P0A988, P23845, P0AD61, P0ABS8, Q93K97	553	83	7107	6.34844	6.31e-20	3.32e-21	5.7e-20
KEGG_PATHWAY	ecj00520:Amino sugar and nucleotide sugar metabolism	21	2.12551	1.38e-11	P36938, P69786, P09148, P69797, P00946, P09147, P0A749, P0AEP3, P09323, P23917, P0AF18, P27828, P17169, P0A6L4, P0ACC7, P0A6T1, P69783, P0A761, P0A6V8, P0A6T3, P0AAB6	553	44	7107	6.13377	2.6e-08	2.6e-10	2.35e-08
KEGG_PATHWAY	ecj00500:Starch and sucrose metabolism	15	1.51822	3.14e-08	P36938, P31677, P0AEP3, P23917, P15977, P36672, P0A6T1, P69783, P0A6V8, P0AC86, P00490, P26612, P0AAB6, P28904, P33363	553	32	7107	6.02424	5.94e-05	3.94e-07	5.37e-05
KEGG_PATHWAY	ecj00330:Arginine and proline metabolism	20	2.02429	8.33e-11	P0A6C5, P0A6E4, P04391, P18335, P25524, P0A7F6, P09158, P21169, P15288, P00509, P11446, P0A9C5, P11447, P0A6C8, P0A951, P0A9L8, P21170, P00370, P0A955, P0A7B5	553	43	7107	5.97754	1.57e-07	1.36e-09	1.42e-07
KEGG_PATHWAY	ecj00190:Oxidative phosphorylation	19	1.92308	3.01e-10	P0AFD1, P0AFD6, P0AC41, P33602, P07014, P00363, P33599, P0A6E6, P0ABA4, P0AFC7, P0ABA6, P0ABA0, P31979, P0ABB4, P0ABB0, P0ABJ9, P0A7A9, P0ABI8, P0AC47	553	41	7107	5.95567	5.7e-07	4.52e-09	5.15e-07
KEGG_PATHWAY	ecj00540:Lipopolysaccharide biosynthesis	12	1.21457	2.32e-06	P27242, P76658, P0A715, P04951, P27240, P21645, P63224, P67910, P25740, P27129, P27128, P0A722	553	27	7107	5.71187	0.00438065	2.3e-05	0.00396734
KEGG_PATHWAY	ecj00630:Glyoxylate and dicarboxylate metabolism	15	1.51822	2.83e-07	P24186, P0A9G6, P32662, P25516, P08997, P30178, P36683, P25553, P37330, P61889, P37051, P32176, P0ABQ2, P0A955, P0ABH7	553	37	7107	5.21016	0.000534	3.18e-06	0.000483
KEGG_PATHWAY	ecj00910:Nitrogen metabolism	14	1.417	9.74e-07	P18843, P0A853, P00805, P00963, P33937, P0A9C5, P06721, P22106, P11349, P27248, P09832, P09831, P00370, P0AC38	553	35	7107	5.14069	0.00183898	1e-05	0.00166337
KEGG_PATHWAY	ecj00650:Butanoate metabolism	14	1.417	9.74e-07	P42632, P0A9Q7, P00893, P0AC41, P00894, P07014, P00363, P69908, P77399, P0AFG8, P69910, P09373, P08142, P0AC47	553	35	7107	5.14069	0.00183898	1e-05	0.00166337
KEGG_PATHWAY	ecj00640:Propanoate metabolism	12	1.21457	7.84e-06	P27550, P0ABD8, P0A9Q5, P42632, P0AGE9, P0ABD5, P77399, P0A9M8, P09373, P0A836, P24182, P0A6A3	553	30	7107	5.14069	0.0147171	7.09e-05	0.0133976
KEGG_PATHWAY	ecj00052:Galactose metabolism	12	1.21457	1.61e-05	P36938, P0C8J6, P09148, P0C8J8, P0A6V8, P0A6T3, P09147, P0AEP3, P69831, P0AAB6, P0A796, P0A9S3	553	32	7107	4.81939	0.0298798	0.000141	0.0274098
KEGG_PATHWAY	ecj02010:ABC transporters	52	5.26316	2.96e-17	P04982, P0AEE5, P30750, P0AG80, P14175, P77737, P30859, P76027, P0AG78, P0AD96, P31060, P0A9R7, P09551, P37902, P16676, P0A9V1, Q46863, P0AFM2, P37028, P16700, P0AAF6, P31550, P0AEM9, P30860, P04983, P77348, P0AEQ3, P0A9S7, P39172, P37774, P28635, P0AEU0, P02924, P0AAG0, P02925, P37329, P0AAG3, P06611, P0AAG8, P22731, P0AEX9, P0A9X1, P31133, P10346, P0AAH0, P37387, P07109, P23843, P04816, P0AFK9,…	553	178	7107	3.75443	5.59e-14	1.16e-15	5.05e-14
KEGG_PATHWAY	ecj02020:Two-component system	29	2.93522	7.01e-07	P00895, P69913, P0A9Q1, P00363, P0AEC3, P04949, P0AE67, P0AA16, P0AE88, P23836, P0ACZ8, P0A9Z1, P0AFA2, P38684, P00909, P69407, P02931, P0ACZ4, P07363, P06996, P0A9C5, P0C0V0, P0A879, P11349, P0AFB8, P0AG82, P0A877, P0AC47, P39838	553	132	7107	2.82348	0.00132415	7.4e-06	0.00119739
